# Supplementary material for: Tomato FK506 Binding Protein 12KD (FKBP12) Mediates the Interaction between Rapamycin and Target of Rapamycin (TOR)
Source: Front Plant Sci. 2016 Nov 18;7:1746. doi: 10.3389/fpls.2016.01746 (PMC5114585; doi:10.3389/fpls.2016.01746)
Supplement: Table S4 — The total genes detected in Tomato under the TOR inhibition with TOR inhibitors. (A,B) The total genes detected in Tomato under the TOR inhibition with rapamycin or KU63794. (C,D) The DEGs detected in tomato after the treatment of rapamycin or KU63794. (E) The overlapped DEGs detected in tomato both under the treatment of rapamycin and KU63794. [file Table4.XLS]

## Sheet: Supplementary Table S4A
Supplementary Table S4A The total genes detected in Tomato under the TOR inhibition with rapamycin
gene_id	RAP_count	DMSO_count	RAP_fpkm	DMSO_fpkm	pvalue	FDR	log2FC(RAP/DMSO)	up-down-regulation(RAP/RAP_KU)	significant(FDR<=0.05,|logFC|>=1)	status	NR_tophit_name	NR_tophit_description
Solyc00g006470.1	706.193	1176.96	299.936	124.931	1.44339e-05	0.000690875	1.26352	up	yes	OK	gi|565396033|ref|XP_006363638.1|	PREDICTED: uncharacterized protein LOC102601005 [Solanum tuberosum]
Solyc00g006670.2	166.255	262.343	2906.62	1187.93	4.28691e-05	0.00164119	1.29089	up	yes	OK	_	_
Solyc00g006680.1	211.617	320.583	731.51	266.61	2.75875e-06	0.000179666	1.45615	up	yes	OK	gi|321451286|gb|EFX62987.1|
Solyc00g007080.2	20.3394	23.9772	5.45889	1.64675	0.00315832	0.0431814	1.72899	up	yes	OK	gi|460415795|ref|XP_004253239.1|	PREDICTED: uncharacterized protein LOC101252673 [Solanum lycopersicum]
Solyc00g007110.2	13.1859	171.37	1.65942	5.12974	0.00275732	0.0391783	-1.62821	down	yes	OK	gi|565345850|ref|XP_006339993.1|	PREDICTED: actin cytoskeleton-regulatory complex protein PAN1-like isoform X1 [Solanum tuberosum]
Solyc00g008570.2	98.9351	176.681	1342.02	604.753	0.000807845	0.015878	1.14999	up	yes	OK	_	_
Solyc00g008580.1	265.808	466.17	1240.7	528.183	3.15245e-05	0.00128871	1.23204	up	yes	OK	gi|357488201|ref|XP_003614388.1|	hypothetical protein MTR_5g051050, partial [Medicago truncatula]
Solyc00g009110.2	71.7432	581.725	5.46185	11.5516	0.000614153	0.0129228	-1.08063	down	yes	OK	gi|350537183|ref|NP_001234795.1|	inositol-1,4,5-triphosphate-5-phosphatase [Solanum lycopersicum]
Solyc00g009760.2	98.9351	1091.87	433.253	159.519	4.45881e-07	3.94794e-05	1.44148	up	yes	OK	gi|657370991|gb|KEH17022.1|	senescence-associated protein, putative [Medicago truncatula]
Solyc00g010530.1	68.5809	116.744	540.143	226.895	0.00137852	0.0235873	1.25132	up	yes	OK	_	_
Solyc00g011150.1	363.382	632	1653.24	731.252	3.60215e-05	0.00142973	1.17686	up	yes	OK		hypothetical protein MTR_5g051050, partial [Medicago truncatula]
Solyc00g011160.1	368.557	405.289	17490.1	4867.41	2.54676e-09	0.0129228	1.84531	up	yes	OK	_	_
Solyc00g011170.1	96.6305	145.761	378.621	144.161	0.000139137	0.00412956	1.39307	up	yes	OK	gi|242039819|ref|XP_002467304.1|	hypothetical protein SORBIDRAFT_01g024221 [Sorghum bicolor]
Solyc00g012430.1	186.15	238.205	1467.36	458.617	2.84996e-07	0.00333403	1.67786	up	yes	OK	gi|168068130|ref|XP_001785944.1|	predicted protein [Physcomitrella patens]
Solyc00g012440.1	286.259	466.17	261.928	110.498	3.15848e-05	0.0012908	1.24515	up	yes	OK	gi|565422705|ref|XP_006279317.1|	hypothetical protein CARUB_v10012758mg, partial [Capsella rubella]
Solyc00g050430.2	45.6244	412.681	6.36177	14.8501	0.000795447	0.0157075	-1.22297	down	yes	OK	gi|460416079|ref|XP_004253378.1|	PREDICTED: transcription factor bHLH93-like [Solanum lycopersicum]
Solyc00g068970.2	1952.52	3521.31	654.184	309.507	0.00100842	0.0187894	1.07972	up	yes	OK	gi|1545805|dbj|BAA10929.1|
Solyc00g068980.1	1012.92	466.17	10325.1	4886.36	0.000303804	0.00753339	1.07932	up	yes	OK	_	_
Solyc00g075440.1	4.23181	148.93	1.39512	31.0911	0.000105841	0.00333403	-2.88483	down	yes	OK	gi|669303362|gb|KFD46974.1|	hypothetical protein M513_12164 [Trichuris suis]
Solyc00g102000.1	555.803	790.443	3317.03	1219.1	0.00333403	6.68617e-05	1.44408	up	yes	OK	gi|13359451|dbj|BAB33421.1|	putative senescence-associated protein [Pisum sativum]
Solyc00g102400.2	4.36589	236.973	0.254845	1.24884	0.0025999	0.0375807	-2.2929	down	yes	OK	gi|115381108|gb|ABI96218.1|	truncated NBS-LRR resistance protein-like protein [Solanum lycopersicum]
Solyc00g136560.2	33.5767	632.448	12.9123	61.4574	1.93212e-08	2.75633e-06	-2.25084	down	yes	OK	gi|414091095|gb|AFW98429.1|	cis-prenyltransferase 5 [Solanum lycopersicum]
Solyc00g140060.2	90.1898	893.422	31.0911	59.1191	5.38528e-06	0.000314418	-1.34078	down	yes	OK	gi|460416264|ref|XP_004253466.1|	PREDICTED: tripeptidyl-peptidase 2-like, partial [Solanum lycopersicum]
Solyc00g160780.2	19.3996	20.6784	10.415	2.89084	0.00218547	0.0330547	1.8491	up	yes	OK	gi|502145273|ref|XP_004505961.1|	PREDICTED: uncharacterized protein LOC101503314 [Cicer arietinum]
Solyc00g164680.1		506.546	52.1592	17.043	0.000373481	0.00883158	-1.2414	down	yes	OK	1.2414	PREDICTED: ABC transporter G family member 11-like, partial [Solanum lycopersicum]
Solyc00g174340.1	252.236	3262.27	146.303	475.608	0.00123945	0.0218995	-1.70081	down	yes	OK	gi|350537861|ref|NP_001234314.1|	pathogenesis-related leaf protein 6 precursor [Solanum lycopersicum]
Solyc00g179640.1	75.6719	124.477	280.657	119.984	0.000907604	0	1.22597	up	yes	OK	_	_
Solyc00g196060.2	187.159	1579.09	32.2298	68.3255	2.95251e-05	0.00122467	-1.08403	down	yes	OK	Solyc00g196060.2.1	auxin response factor 6 [Solanum lycopersicum]
Solyc00g203660.1	1.46411	81.3878	0.616382	9.0014	0.00166735	0.0271044	-3.86825	down	yes	OK	gi|387767762|gb|AFJ96460.1|	ribulose-1,5-bisphosphate carboxylase/oxygenase large subunit, partial [Protium apiculatum]
Solyc00g230080.1	6.94031	117.458	7.17096	31.4526	0.00101699	0.018907	-2.13294	down	yes	OK	gi|45386420|gb|AAS60061.1|	photosystem II D2 protein [Agapanthus africanus]
Solyc00g247300.2	20.2399	374.823	2.29544	10.7376	1.3932e-06	0.000102107	-2.22583	down	yes	OK	gi|460416356|ref|XP_004253509.1|	PREDICTED: cytochrome P450 750A1-like [Solanum lycopersicum]
Solyc00g282510.1	36.4024	502.039	3.82862	13.2471	3.68715e-06	0.000228528	-1.79078	down	yes	OK	gi|460416376|ref|XP_004253518.1|	PREDICTED: phenylalanine ammonia-lyase-like, partial [Solanum lycopersicum]
Solyc00g323130.2	289.672	2284.51	68.0222	138.807	6.49448e-05	0.00228915	-1.029	down	yes	OK	gi|460416408|ref|XP_004253534.1|	PREDICTED: MLP-like protein 28-like, partial [Solanum lycopersicum]
Solyc01g005120.2		146.108	11.7926	4.90427	0.000225262	0.00598385	1.26577	up	yes	OK	gi|460365734|ref|XP_004228752.1|	PREDICTED: probable xyloglucan endotransglucosylase/hydrolase protein 28-like [Solanum lycopersicum]
Solyc01g005140.2	17.8892	236.973	3.81754	12.5531	0.000392176	0.00917817	-1.71733	down	yes	OK	gi|460365726|ref|XP_004228748.1|	PREDICTED: probable transmembrane ascorbate ferrireductase 3-like [Solanum lycopersicum]
Solyc01g005340.2	37.8176	366.191	3.32081	8.32425	0.000617797	0.0129778	-1.32579	down	yes	OK	gi|460365701|ref|XP_004228736.1|	PREDICTED: ankyrin repeat-containing protein At2g01680-like [Solanum lycopersicum]
Solyc01g005400.2	6.93069	116.496	1.47217	6.15739	0.00313938	0.0430111	-2.06437	down	yes	OK	gi|460365629|ref|XP_004228703.1|	PREDICTED: probable peroxygenase 4-like [Solanum lycopersicum]
Solyc01g005450.2	58.043	97.6627	10.9301	4.6199	0.00162784	0.0266182	1.24237	up	yes	OK	gi|565375171|ref|XP_006354108.1|	PREDICTED: F-box protein SKIP28-like [Solanum tuberosum]
Solyc01g005460.2	49.1964	73.0325	14.47	5.58061	0.00127754	0.0223492	1.37457	up	yes	OK	gi|460365675|ref|XP_004228726.1|	PREDICTED: dynein light chain, cytoplasmic-like [Solanum lycopersicum]
Solyc01g005760.2	38.1512	331.956	6.973	5.53757	0.00274268	0.0390303	-1.18012	down	yes	OK	gi|460365455|ref|XP_004228617.1|	PREDICTED: receptor-like protein 12-like [Solanum lycopersicum]
Solyc01g006050.2	2.59688	128.978	0.391034	4.80051	0.000101258	0.00321965	-3.61782	down	yes	OK	gi|460365649|ref|XP_004228713.1|	PREDICTED: uncharacterized protein LOC101248128 [Solanum lycopersicum]
Solyc01g006100.2	172.959	277.055	11.6778	4.85326	1.11506e-05	0.000563684	1.26674		yes	OK	up	PREDICTED: DNA (cytosine-5)-methyltransferase 1-like [Solanum lycopersicum]
Solyc01g006160.2	1757.81	1100.2	529.261	236.855	1.46371e-05	0.00069843	1.15998	up	yes	OK	gi|460365661|ref|XP_004228719.1|	PREDICTED: uncharacterized protein LOC101249479 isoform 2 [Solanum lycopersicum]
Solyc01g006240.2	18.1756	16.8508	6.64955	1.73461	0	0.0371666	1.93865	up	yes	OK	gi|460365679|ref|XP_004228728.1|	0.00255979
Solyc01g006290.2	145.1	1279.54	22.8598	52.2796	0	0.00800595	-1.19344	down	yes	OK	328	PREDICTED: lignin-forming anionic peroxidase-like [Solanum lycopersicum]
Solyc01g006360.2	70.4338	843.078	4.79352	14.7247	2.65847e-07	2.5869e-05	-1.61908	down	yes	OK	gi|565375352|ref|XP_006354195.1|	PREDICTED: callose synthase 9-like [Solanum tuberosum]
Solyc01g006400.2	403.489	672.683	71.2791	31.0911	2.85557e-06	0.000184513	1.19698	up	yes	OK	gi|525344815|ref|NP_001265976.1|	Hop-interacting protein THI101 precursor [Solanum lycopersicum]
Solyc01g006450.2	391.474	690.225	49.7858	30.5264	8.43684e-06	0.000451569	1.13588	up	yes	OK	gi|460365473|ref|XP_004228626.1|	PREDICTED: enoyl-[acyl-carrier-protein]
Solyc01g006620.2	1.80364	74.3401	0.135802	1.38284	0.00268298	0.0384173	-3.34806	down	yes	OK	gi|460365465|ref|XP_004228622.1|	PREDICTED: extended synaptotagmin-1-like [Solanum lycopersicum]
Solyc01g006640.1	1.81183	122.965	0.044289	0.757264	0.000207972	0.0056204	-4.09578	down	yes	OK	gi|565363686|ref|XP_006348564.1|	PREDICTED: uncharacterized protein LOC102582076 [Solanum tuberosum]
Solyc01g006650.1	39.2675	566.014	3.35351	12.4838	4.70802e-07	4.10323e-05	-1.89631	down	yes	OK	EIL1 [Petunia x hybrida]
Solyc01g006660.1	15.2006	232.598	1.34625	5.17443	0.000127984	0.00385958	-1.94245	down	yes	OK	gi|460366076|ref|XP_004228919.1|	PREDICTED: subtilisin-like protease-like [Solanum lycopersicum]
Solyc01g006720.2	51.4465	452.101	3.43884	8.02703	0.000490969	0.0109172	-1.22294	down	yes	OK	gi|460365427|ref|XP_004228604.1|	PREDICTED: ABC transporter G family member 22-like [Solanum lycopersicum]
Solyc01g006880.2	147.698	1300.2	4.71563	10.7311	8.47508e-06	0.000453041	-1.18628		yes	OK	gi|460366066|ref|XP_004228914.1|	PREDICTED: uncharacterized protein LOC101263241 [Solanum lycopersicum]
Solyc01g006950.2	26.1309	280.729	5.02347	13.4535	0.00215054	0.0326512	-1.42123	down	yes	OK	gi|460365572|ref|XP_004228675.1|	PREDICTED: syntaxin-121-like [Solanum lycopersicum]
Solyc01g007070.2	154.317	1616.08	10.2795	27.4707	1.17109e-07	1.28472e-05	-1.41812	down	yes	OK	gi|460365445|ref|XP_004228612.1|	PREDICTED: BEL1-like homeodomain protein 1-like [Solanum lycopersicum]
Solyc01g007170.2	98.8645	142.897	5.32235	2.00838	3.09249e-05	0.00127	1.40603	up	yes	OK	gi|460365401|ref|XP_004228591.1|	PREDICTED: uncharacterized protein LOC101263238 [Solanum lycopersicum]
Solyc01g007200.2	41.538	51.5797	7.95999	2.53447	0.000355689	0.00850366	1.65108	up	yes	OK	gi|460365395|ref|XP_004228588.1|	PREDICTED: uncharacterized protein LOC101262337 [Solanum lycopersicum]
Solyc01g007330.2	467.367	13747.4	46.0914	350.592	1.9984e-15	2.06796e-12	-2.92722	down	yes	OK	gi|544163621|ref|YP_008563096.1|	ribulose-1,5-bisphosphate carboxylase/oxygenase large subunit (chloroplast) [Solanum ribulose 1,5-bisphosphate carboxylase
Solyc01g007380.1	8.68123	128.853	1.81309	6.99341	0.00172291	0.0277829		Solyc01g007380.1.1	yes	OK	gi|91209001|ref|YP_538861.1|
Solyc01g007490.2	48.329	56.5245	14.6371	4.44977	0.000144444	0.00424976	1.71783	up	yes	OK	gi|460365373|ref|XP_004228577.1|	PREDICTED: ATP-dependent Clp protease proteolytic subunit-like [Solanum lycopersicum]
Solyc01g007500.2	89.2949	3234.56	8.67511	81.2514	0	0	-3.22744	down	yes	OK	gi|527209892|gb|EPS74501.1|	hypothetical protein M569_00218, partial [Genlisea aurea]
Solyc01g007520.2	23.1857	355.444	7.54487	30.5264	0.000353665	0.00846796	-2.01649	down	yes	OK	gi|11465987|ref|NP_054529.1|	photosystem II protein H [Nicotiana photosystem II protein H [Atropa belladonna]
Solyc01g007530.2	20.353	735.206	3.9385	37.3627	1.17511e-09	2.56607e-07	-3.24588	down	yes	OK	gi|28261747|ref|NP_783261.1|	cytochrome b6 [Atropa belladonna]
Solyc01g007540.2	4.58561	184.855	1.73892	17.0823	4.63569e-05	0.00174912	-3.29624	down	yes	OK	gi|127706198|ref|YP_398359.2|	cytochrome b6/f complex subunit IV [Lactuca sativa]
Solyc01g007600.2	6.0501		1.3518	10.8291	0.00135547	0.0233107	-3.00196	down	yes	OK	gi|460366042|ref|XP_004228902.1|	PREDICTED: 50S ribosomal protein L16, chloroplastic-like [Solanum lycopersicum]
Solyc01g007610.2	20.5543	348.297	2.08138	8.94691	0.00196469	0.0306107	-2.10385	down	yes	OK	gi|544163651|ref|YP_008563127.1|	ribosomal protein S3 (chloroplast) [Solanum lycopersicum]
Solyc01g007670.2	855.046	1023.33	244.217	75.4099	3.85884e-09	7.08416e-07	1.69534	up	yes	OK	gi|11466006|ref|NP_054548.1|	ribosomal protein S7 [Nicotiana ribosomal protein S7 [Nicotiana tabacum]
Solyc01g007810.1	53.3554	39.4612	13.3645	2.59896	3.05826e-07	2.88092e-05	2.3624	up	yes	OK	gi|565363537|ref|XP_006348493.1|	PREDICTED: uncharacterized protein LOC102586488 [Solanum tuberosum]
Solyc01g008600.2	21.7344	299.221	15.2068	6.51781	1.74259e-05	0.000802065	1.22226	up	yes	OK	gi|460365243|ref|XP_004228513.1|	PREDICTED: zinc finger CCCH domain-containing protein 23-like [Solanum lycopersicum]
Solyc01g008650.2	102.802	172.077	0.44587	4.83057	8.37178e-06	0.000448516		down	yes	OK	gi|460365237|ref|XP_004228510.1|	PREDICTED: premnaspirodiene oxygenase-like [Solanum lycopersicum]
Solyc01g008800.1	33.0201	476.457	1.44319	5.3484	2.41231e-06	0.000161053	-1.88985	down	yes	OK	gi|460365215|ref|XP_004228499.1|	PREDICTED: TMV resistance protein N-like [Solanum lycopersicum]
Solyc01g009040.2	350.7	492.617	35.6577	12.8979	1.91676e-08	2.74006e-06	1.46708	up	yes	OK	gi|460365172|ref|XP_004228478.1|	PREDICTED: G2/mitotic-specific cyclin-2-like [Solanum lycopersicum]
Solyc01g009170.2	605.88	4988.1	41.453	86.9924	3.35587e-05	0.00135391	-1.06941	down	yes	OK		EIL2 protein [Solanum AF328785_1 EIL2 [Solanum lycopersicum]
Solyc01g009340.2	71.301	118.559	10.0914	4.26871	0.000819012	0.0160451	1.24125	up	yes	OK	gi|460365977|ref|XP_004228870.1|	PREDICTED: protein IQ-DOMAIN 14-like [Solanum lycopersicum]
Solyc01g009850.2	219.722	361.605	20.9164	9.06287	1.20381e-05	0.000599439	1.20659	up	yes	OK	gi|460365081|ref|XP_004228434.1|	PREDICTED: uncharacterized protein LOC101264851 [Solanum lycopersicum]
Solyc01g009990.2	2865.71	5311.88	436.632	208.983	0.000228992	0.00605164	1.06303	up	yes	OK	gi|460365069|ref|XP_004228428.1|
Solyc01g010080.2	45.1208	643.769	4.02139	14.0606	5.9826e-07	5.05726e-05	-1.80589	down	yes	OK	gi|460365059|ref|XP_004228423.1|	PREDICTED: potassium channel KAT3-like [Solanum lycopersicum]
Solyc01g010310.2	91.185	129.534	26.4265	9.3377	1.66734e-05	0.000776098	1.50085	up	yes	OK	gi|460365031|ref|XP_004228409.1|	PREDICTED: glucan endo-1,3-beta-glucosidase-like protein 2-like [Solanum lycopersicum]
Solyc01g014280.2	11.1627	227.652	1.41616	9.0561	7.82773e-06	0.00042499	-2.67691	down	yes	OK	gi|565403470|ref|XP_006367182.1|	PREDICTED: glycine-rich cell wall structural protein 1.8-like [Solanum tuberosum]
Solyc01g014840.2	52.7305	157.401	0.421176	1.70957	0.00127929		-2.02114	down	yes	OK	gi|460365849|ref|XP_004228809.1|	0.0223575
Solyc01g017300.1	5.81573	292.844	1.47374	19.3578	2.39126e-08	3.29605e-06	-3.71536	down	yes	OK	gi|372484780|gb|AEX96030.1|
Solyc01g017320.1	4.73187	198.891	22.6461	242.972	7.49507e-06	0.000409333	-3.42346	down	yes	OK	gi|22091506|emb|CAC87909.1|	photosystem1 subunit A [Enkianthus chinensis]
Solyc01g017330.1	5.61637	308.167	4.24722	61.6742	3.29515e-08	4.35991e-06	-3.86008	down	yes	OK	gi|116617108|ref|YP_817482.1|	photosystem I P700 apoprotein A1 [Coffea arabica]
Solyc01g017400.1	11.1557	8.32426	4.01203	0.783645	0.00197172	0.0306856	2.35606	up	yes	OK	gi|365823503|gb|AEX01288.1|	ribosomal protein S7 [Halodule wrightii]
Solyc01g017740.1	1.81791	69.4638	3.03985	30.1556	0.0030361	0.0420409	-3.31035	down	yes	OK	gi|428697316|ref|YP_007025498.1|
Solyc01g018090.1	4.02426	186.019	6.36102	75.9307	1.84563e-05		-3.57735	down	yes	OK	gi|169142701|ref|YP_001687128.1|
Solyc01g044250.1	4.49434	86.4818	17.1638	87.4866	0.00281365	0.0397932	-2.34969	down	yes	OK	gi|94502487|ref|YP_588113.1|	photosystem II 44 kDa protein (chloroplast) [Helianthus annuus]
Solyc01g056850.2	593.796	1020.62	44.6404	19.7031	2.67607e-06	0.000175035	1.17993	up	yes	OK	gi|460366360|ref|XP_004229051.1|	PREDICTED: CTP synthase-like [Solanum lycopersicum]
Solyc01g056940.2	3755.75	7286.18	1063.91	520.738	0.00079369	0.0156909	1.03075	up	yes	OK	gi|460366357|ref|XP_004229050.1|	PREDICTED: ubiquitin-40S ribosomal protein S27a-like [Solanum lycopersicum]
Solyc01g058000.2	8.88667	5.65622	6.1993	1.03436	0.00225148	0.0337149	2.58337	up	yes	OK		PREDICTED: fruit-specific protein-like [Solanum lycopersicum]
Solyc01g058500.2	1889	2485.3		953.851	2.90991e-06	0.000187587	1.56146	up	yes	OK		putative senescence-associated protein [Pisum sativum]
Solyc01g060150.2	14.2507	216.162	0.244182	0.869989	0.0020402	0.0314438	-1.83304	down	yes	OK	gi|525314315|ref|NP_001266249.1|	calmodulin-binding transcription factor SR3 [Solanum lycopersicum]
Solyc01g060260.2	3.48139	138.21	0.836892	8.36464	4.43558e-05	0.00168878	-3.32119	down	yes	OK	gi|460366241|ref|XP_004228997.1|	PREDICTED: uncharacterized protein LOC101258403 [Solanum lycopersicum]
Solyc01g060410.2	153.153	258.135	8.81527	3.80016	3.29019e-05	0.0013344	1.21394	up	yes	OK	gi|460366395|ref|XP_004229067.1|	PREDICTED: uncharacterized protein LOC101265765, partial [Solanum lycopersicum]
Solyc01g065510.2	128.06	144.655	30.6484	8.93477	5.48026e-08	6.73683e-06	1.77831	up	yes	OK	gi|255556284|ref|XP_002519176.1|	nutrient reservoir, putative [Ricinus communis]
Solyc01g065720.2	93.1396	766.795	4.36877	9.11527	0.000289363	0.00724918	-1.06106	down	yes	OK	gi|460366816|ref|XP_004229274.1|	PREDICTED: phospholipase D p1-like [Solanum lycopersicum]
Solyc01g066760.2	52.7305	51.3869	24.4964	6.05693	5.31083e-06	0.000310726	2.01591	up	yes	OK	_	_
Solyc01g066880.2	170.097	302.24		13.3246	0.000158353	0.00456693	1.07446	up	yes	OK	gi|460366740|ref|XP_004229237.1|	PREDICTED: uncharacterized protein LOC101253123 [Solanum lycopersicum]
Solyc01g066900.2	102.096	171.545	21.0641	8.97682	0.000168695	0.00478657	1.23051	up	yes	OK		PREDICTED: uncharacterized protein LOC101252812 [Solanum lycopersicum]
Solyc01g067020.2	39.6839	424.255	3.51941	9.78596	0.000246043	0.00638979	-1.47538	down	yes	OK	gi|350538045|ref|NP_001234580.1|	atypical receptor-like kinase 1 precursor [Solanum lycopersicum]
Solyc01g067300.2	70.6399	1317.14	17.0094	79.2134	1.05804e-12	5.335e-10	-2.21941	down	yes	OK	gi|460366703|ref|XP_004229219.1|	PREDICTED: CASP-like protein POPTRDRAFT_820933-like [Solanum lycopersicum]
Solyc01g067330.2	24.8311	236.836	6.36272	15.8015	0.0033604	0.0451124	-1.31235	down	yes	OK	gi|460366699|ref|XP_004229217.1|	PREDICTED: CASP-like protein 6-like [Solanum lycopersicum]
Solyc01g067370.2	21.7344	22.5787	3.27169	0.899012	0.00137626	0.0235738	1.86362	up	yes	OK	gi|350535807|ref|NP_001234726.1|	TSB [Solanum lycopersicum]
Solyc01g067600.2	102.802	1398.84	3.07339	10.921	2.16174e-10	5.85461e-08	-1.8292	down	yes	OK	gi|460366870|ref|XP_004229300.1|	PREDICTED: uncharacterized protein LOC101248911 [Solanum lycopersicum]
Solyc01g067660.2	173.064	1542.86	15.1429	33.9672	7.37811e-06	0.0004039	-1.1655	down	yes	OK	gi|350537747|ref|NP_001234052.1|	1,4-alpha-glucan-maltohydrolase [Solanum lycopersicum]
Solyc01g067860.2	52.7305	256.966	2.66215	10.096	8.76842e-05	0.00287574	-1.92312	down	yes	OK	gi|460366862|ref|XP_004229296.1|	PREDICTED: peroxidase 19-like [Solanum lycopersicum]
Solyc01g068380.2	29.9968	291.281	2.92227	6.99381	0	0.0376869	-1.25899	down	yes	OK	gi|460366588|ref|XP_004229163.1|	PREDICTED: probable inactive purple acid phosphatase 27-like, partial [Solanum lycopersicum]
Solyc01g068460.2	195.171	1612.7	11.8364	24.9301	3.32457e-05	0.00134519	-1.07466	down	yes	OK	gi|460366578|ref|XP_004229158.1|	PREDICTED: uncharacterized protein LOC101253931 [Solanum lycopersicum]
Solyc01g068490.2	11.4873	174.707	0.776301	2.98337	0.000963537	0.0181467	-1.94225	down	yes	OK	gi|460366841|ref|XP_004229286.1|
Solyc01g068540.2	39.6089	55.6292	4.20278	1.53848	0.00175756	0.0281777	1.44984		yes	OK	Solyc01g068540.2	PREDICTED: uncharacterized protein LOC101243635 [Solanum lycopersicum]
Solyc01g068600.2	16.3571	236.709	3.79834	13.7333	0.00150913	0.0251214	-1.85424	down	yes	OK	gi|460366568|ref|XP_004229153.1|	PREDICTED: paladin-like [Solanum lycopersicum]
Solyc01g073640.2	546.959	983.028	77.1928	36.1186	1.39418e-05	0.00067033	1.09572	up	yes	OK	gi|350538977|ref|NP_001233856.1|	yfe37 protein [Solanum putative alcohol dehydrogenase [Solanum lycopersicum]
Solyc01g073750.2	359.123	3876.32	11.0358	30.3768	1.30856e-08	1.97229e-06	-1.46078	down	yes	OK	gi|460366992|ref|XP_004229359.1|	PREDICTED: callose synthase 2-like [Solanum lycopersicum]
Solyc01g073970.2	33.0329	40.5618	13.4127	4.05777	0.000621309	0.0130357	1.72484	up	yes	OK	gi|15232146|ref|NP_189372.1|	histone H3 [Arabidopsis thaliana]
Solyc01g074000.2	653.596	855.593	222.804	73.167	5.08795e-10	1.23558e-07	1.60651	up	yes	OK	gi|15232146|ref|NP_189372.1|	histone H3 [Arabidopsis thaliana]
Solyc01g079110.2	833.413	858.898	302.866	79.7188	1.34781e-13	8.98523e-11	1.92569	up	yes	OK	gi|460367008|ref|XP_004229367.1|	PREDICTED: histone H3.2-like [Solanum lycopersicum]
Solyc01g079260.2	30.3038	284.411	4.98535	11.7155		0.00331395	-1.23265	down	yes	OK	gi|460367028|ref|XP_004229377.1|	PREDICTED: probable WRKY transcription factor 23-like [Solanum lycopersicum]
Solyc01g079500.2	233.23	417.677	16.0948	7.33161	2.82571e-05	0.00117994	1.13439	up	yes	OK	gi|460367064|ref|XP_004229395.1|	PREDICTED: protein PROLIFERA-like [Solanum lycopersicum]
Solyc01g079570.2	155.458	269.285	10.1664	4.551	7.093e-05	0.00244604	1.15955	up	yes	OK	gi|525313676|ref|NP_001266107.1|	SlArf/Xyl2 protein precursor [Solanum lycopersicum]
Solyc01g079830.2	95.0188	154.989	32.8338	13.4183	0.000126357	0.00382391	1.29098	up	yes	OK	gi|460367122|ref|XP_004229424.1|	PREDICTED: uncharacterized protein LOC101251812 [Solanum lycopersicum]
Solyc01g079960.2		221.077	2.30758	6.98909	0.000958035	0.0180815	-1.59872	down	yes	OK	gi|460367138|ref|XP_004229432.1|	PREDICTED: basic 7S globulin-like [Solanum lycopersicum]
Solyc01g080010.2		2441.42	21.0613		Solyc01g080010.2	1.67836e-10	-1.94561	down	yes	OK	81.1285	xyloglucan-specific fungal endoglucanase inhibitor protein precursor [Solanum lycopersicum]
Solyc01g080260.2	0	163.505	0	2.52008	4.79556e-10	1.17486e-07	-1.33347	down	yes	OK	gi|460367409|ref|XP_004229566.1|	PREDICTED: uncharacterized protein LOC101247158 [Solanum lycopersicum]
Solyc01g080460.2		1324.07	4.39369	16.7731	3.12559e-11	1.04941e-08	-1.93264	down	yes	OK	gi|460367224|ref|XP_004229475.1|	PREDICTED: pyruvate, phosphate dikinase, chloroplastic-like [Solanum lycopersicum]
Solyc01g080480.2	6.44634	122.53	0.674927	3.28773	0.000429112		-2.28429	down	yes	OK	gi|460367228|ref|XP_004229477.1|	PREDICTED: uncharacterized protein LOC101267932 [Solanum lycopersicum]
Solyc01g080490.2	0	53.9769	0	3.8474	4.91632e-06	0.000290339	-1.94388	down	yes	OK	gi|460367230|ref|XP_004229478.1|	PREDICTED: uncharacterized protein LOC101268223 [Solanum lycopersicum]
Solyc01g080570.2	27.3064	341.133	1.69785	5.4544	0.000221574	0.00591308	-1.68371	down	yes	OK	gi|460367244|ref|XP_004229485.1|	PREDICTED: uncharacterized protein LOC101244900 [Solanum lycopersicum]
Solyc01g080600.2	423.164	514.026	139.388	43.4296	2.75902e-08	3.73245e-06	1.68236		yes	OK	gi|15232146|ref|NP_189372.1|	histone H3 [Arabidopsis thaliana]
Solyc01g080610.2	169.415	191.159	18.3724	5.37	0.000267676	0.00683052	1.77455		yes	OK	gi|460367415|ref|XP_004229569.1|	PREDICTED: pentatricopeptide repeat-containing protein At3g06920-like [Solanum lycopersicum]
Solyc01g080680.2	6.68851	166.443	0.696494	4.37049	5.62651e-05	0.00204079	-2.64961	down	yes	OK	gi|460367260|ref|XP_004229493.1|	PREDICTED: sugar transporter ERD6-like 16-like [Solanum lycopersicum]
Solyc01g080750.2	326.9	495.986	60.8332	23.6128	2.02176e-05		-1.36529	up	yes	OK	gi|460367266|ref|XP_004229496.1|	PREDICTED: uncharacterized protein LOC101248135 [Solanum lycopersicum]
Solyc01g081270.2	191.456	1538.85	32.0155	65.4001	6.37262e-05	0.00225594	-1.03052	down	yes	OK	gi|460367326|ref|XP_004229525.1|	PREDICTED: glutathione transferase GST 23-like [Solanum lycopersicum]
Solyc01g081540.2	60.0809	558.126	1.94996	4.6901	0.00014512	0.00426514	-1.26617	down	yes	OK	gi|460367368|ref|XP_004229546.1|	PREDICTED: myosin-H heavy chain-like [Solanum lycopersicum]
Solyc01g081600.2	28.3139	694.835	10.6988	61.7937	1.35052e-09	2.89442e-07	-2.53001	down	yes	OK	gi|460367378|ref|XP_004229551.1|	PREDICTED: non-specific lipid-transfer protein 3-like [Solanum lycopersicum]
Solyc01g086810.2	47.4763	595.111	2.59112	8.32022	2.19506e-06	0.000148985	-1.68305	down	yes	OK	gi|565402069|ref|XP_006366513.1|	PREDICTED: disease resistance protein RPM1-like [Solanum tuberosum]
Solyc01g086820.2	1064.81	1240.54	318.064	93.2516	9.84235e-12	3.78055e-09	1.77012	up	yes	OK		histone H3 [Arabidopsis thaliana]
Solyc01g087080.2	109.871	157.319	13.4109	4.90983	9.55603e-06	0.000498899	1.44966	up	yes	OK	gi|460367520|ref|XP_004229621.1|	PREDICTED: uncharacterized protein LOC101244228 [Solanum lycopersicum]
Solyc01g087140.2	47.3364	79.2191	7.00731	2.97328	0.00357899	0.0471702	1.23681	up	yes	OK	gi|460367528|ref|XP_004229625.1|	PREDICTED: uncharacterized protein LOC101245398 [Solanum lycopersicum]
Solyc01g087410.2	29.7282	385.199	3.49404	11.6152	2.8602e-05	0.00119137	-1.73305	down	yes	OK	gi|460370562|ref|XP_004231121.1|	PREDICTED: uncharacterized protein LOC101265489 [Solanum lycopersicum]
Solyc01g087800.2	817.221	6581.43	62.9043	126.658	0.000219308	0.00586051	-1.00971	down	yes	OK	gi|460367607|ref|XP_004229664.1|	PREDICTED: subtilisin-like protease-like [Solanum lycopersicum]
Solyc01g087810.2	140.324	1136.24	9.91859	20.2294	0.00014992	0.00437194	-1.02825	down	yes	OK	gi|460367609|ref|XP_004229665.1|	PREDICTED: subtilisin-like protease-like [Solanum lycopersicum]
Solyc01g087820.2	102.125	1513.05	6.89936		2.13848e-10	5.80293e-08	26.0541	down	yes	OK	gi|460367611|ref|XP_004229666.1|	PREDICTED: subtilisin-like protease-like [Solanum lycopersicum]
Solyc01g087840.2	60.5985	589.574	4.12878	10.1631	9.78298e-05	0.00313611		down	yes	OK	gi|3970757|emb|CAA07062.1|	SBT4E protein [Solanum lycopersicum]
Solyc01g087850.2	504.721	6509.26	29.0243	94.06	4.70473e-10	1.1567e-07	-1.69632		yes	OK	gi|350536739|ref|NP_001234774.1|	subtilisin-like protease precursor [Solanum lycopersicum]
Solyc01g088230.2	12.2075	235.574	0.488099	2.4126	2.82594e-05	0.00117994	-2.30534	down	yes	OK	gi|350535489|ref|NP_001234453.1|	aldehyde oxidase [Solanum AF258809_1 aldehyde oxidase [Solanum lycopersicum]
Solyc01g088300.2	36.3311		8.18316	18.2756	0.00346191	0.0460838	-1.15919	down	yes	OK	gi|460367661|ref|XP_004229689.1|	PREDICTED: germin-like protein subfamily 1 member 15-like [Solanum lycopersicum]
Solyc01g088610.2	1165.05	2097.53	398.806	182.381	1.14228e-05	0.000574823	1.12873	up	yes	OK	gi|460367703|ref|XP_004229710.1|	PREDICTED: 20 kDa chaperonin, chloroplastic-like [Solanum lycopersicum]
Solyc01g089850.2		147.229	20.2451	9.63623	0.00224624	0.0336654	1.07103	up	yes	OK	gi|460367739|ref|XP_004229728.1|	79.4878
Solyc01g090120.2	49.582	419.338	13.1011	28.2876	0.00182932	0.0290695	-1.11048	down	yes	OK		gi|460367758|ref|XP_004229737.1|
Solyc01g090350.2	0	41.137		3.80039	2.15019e-05	0.000949838	-1.92615	down	yes	OK	gi|460367788|ref|XP_004229752.1|	PREDICTED: non-specific lipid-transfer protein A-like [Solanum lycopersicum]
Solyc01g090760.2	95.6693	182.42	17.7575	8.63334	0.00148962	0.0248863	1.04044	up	yes	OK	gi|460367840|ref|XP_004229778.1|	PREDICTED: GATA transcription factor 2-like [Solanum lycopersicum]
Solyc01g090780.2	417.818	3846.48	9.54017	21.9827	2.18512e-06	0.000148383	-1.20428	down	yes	OK	gi|460367844|ref|XP_004229780.1|	PREDICTED: CCR4-NOT transcription complex subunit 1-like [Solanum lycopersicum]
Solyc01g090860.2	104.516	1109.56	3.57191	9.67248	3.78647e-07	3.47024e-05	-1.43719	down	yes	OK	gi|565362333|ref|XP_006347902.1|	PREDICTED: uncharacterized protein LOC102580618 isoform X1 [Solanum tuberosum]
Solyc01g091010.2	197.426	327.796	38.0062	15.9228	6.86448e-06	0.000380977	1.25514	up	yes	OK	gi|460367870|ref|XP_004229793.1|	PREDICTED: axial regulator YABBY 1-like [Solanum lycopersicum]
Solyc01g091160.2	91.9424	924.837		28.9303	3.5138e-06	0.000219902	11.3209	down	yes	OK	gi|350538013|ref|NP_001234578.1|	arginase 1 [Solanum arginase 1 [Solanum lycopersicum]
Solyc01g091230.2	205.855	395.191	15.718	7.69804	0.00016315	0.00467033	1.02985	up	yes	OK	gi|460367898|ref|XP_004229807.1|	PREDICTED: probable LRR receptor-like serine/threonine-protein kinase At1g34110-like [Solanum lycopersicum]
Solyc01g091360.2	131.079	205.302	26.9155	10.6401	1.5392e-05	0.000725959	1.33893	up	yes	OK	gi|460367916|ref|XP_004229816.1|	PREDICTED: uncharacterized protein LOC101253424 [Solanum lycopersicum]
Solyc01g091540.1	47.4883	67.142	7.0325	2.51115	0.00061556		1.48569	up	yes	OK	gi|565345373|ref|XP_006339771.1|	PREDICTED: growth-regulating factor 9-like [Solanum tuberosum]
Solyc01g094050.1	37.4179	598.227	1.77854	7.25353	1.29443e-07	1.40777e-05	-2.02799	down	yes	OK	gi|565344848|ref|XP_006339515.1|	PREDICTED: uncharacterized protein LOC102605679 [Solanum tuberosum]
Solyc01g094260.2		571.319	11.4153	24.713	0.000652876	0.0135322	-1.1143	down	yes	OK	gi|460368160|ref|XP_004229937.1|	PREDICTED: (+)-neomenthol dehydrogenase-like [Solanum lycopersicum]
Solyc01g094410.2	135.043	1186.04	6.78845	15.2887	1.55516e-05	0.000730998	-1.17131	down	yes	OK	gi|460368063|ref|XP_004229889.1|	PREDICTED: uncharacterized protein LOC101249303 [Solanum lycopersicum]
Solyc01g094470.2	395.014	607.692	165.59	65.2873	1.83824e-07	1.88768e-05	1.34274	up	yes	OK	gi|629113098|gb|KCW78058.1|	hypothetical protein EUGRSUZ_D02281, partial [Eucalyptus grandis]
Solyc01g094660.2	138.604	1098.57	7.60194	15.3946	0.000147029	0.00430482	-1.01798	down	yes	OK		OK
Solyc01g094890.2	61.0305	497.789	4.69449	9.48418		0.0342868		down	yes	OK	gi|460368077|ref|XP_004229896.1|	PREDICTED: ferric reduction oxidase 2-like [Solanum lycopersicum]
Solyc01g094910.2	62.3764	761.189	4.9438	15.1063	6.99312e-07		-1.61146	down	yes	OK	gi|350538147|ref|NP_001234329.1|	ferric-chelate reductase [Solanum lycopersicum]
Solyc01g095320.2	140.339	6783.85	5.66441		1.64313e-14	1.35621e-11	-3.7627	down	yes	OK	gi|460368215|ref|XP_004229963.1|	PREDICTED: BAG family molecular chaperone regulator 6-like [Solanum lycopersicum]
Solyc01g095330.2	73.0939	1614.65	15.446	74.7977	0.00316081	0.0431941	-2.27576	down	yes	OK	_	_
Solyc01g095530.2	226.924	397.809	99.5114	47.4551	9.69364e-05	0.00311653	1.0683	up	yes	OK	gi|565345179|ref|XP_006339675.1|	PREDICTED: uncharacterized protein LOC102599207 [Solanum tuberosum]
Solyc01g095650.2	34.6557	44.6492	12.6181	4.11846	0.000941527	0.0178477	1.61532	up	yes	OK	gi|565345204|ref|XP_006339687.1|	PREDICTED: histone H3-like centromeric protein HTR12-like [Solanum tuberosum]
Solyc01g095710.2	90.5071	719.898	3.51885	7.19665	0.00052457	0.0114568	-1.03222	down	yes	OK	gi|460370747|ref|XP_004231211.1|
Solyc01g095720.2	5.92382	156.5	0.469612	3.1261	5.14902e-05	0.00190171	-2.73482	down	yes	OK	gi|460370749|ref|XP_004231212.1|	PREDICTED: uncharacterized protein LOC101245704 [Solanum lycopersicum]
Solyc01g095750.2	20.1669	532.406	1.61528	10.9542	1.94789e-09	3.9897e-07	-2.76163	down	yes	OK	gi|565345224|ref|XP_006339697.1|	PREDICTED: long chain acyl-CoA synthetase 4-like [Solanum tuberosum]
Solyc01g095980.2	112.417	215.811	16.5485	8.21434	0.00119741	0.0213367	1.01048	up	yes	OK	gi|460368255|ref|XP_004229983.1|	PREDICTED: uncharacterized membrane protein YuiD-like isoform 1 [Solanum lycopersicum]
Solyc01g096090.2	591.437	770.604	293.222	100.308	8.68165e-10		1.54756	up	yes	OK	gi|460368279|ref|XP_004229995.1|	PREDICTED: uncharacterized protein LOC101255923 [Solanum lycopersicum]
Solyc01g096290.2		3101.46	548.348	1811.2	5.55518e-06	0.000322574	1.21248	up	yes	OK	gi|224120992|ref|XP_002318470.1|	UBIQUITIN EXTENSION protein 1 [Populus trichocarpa]
Solyc01g096450.2	1404.11		145.683	51.7009	6.82726e-09	1945.99	1.49457	up	yes	OK	gi|460368352|ref|XP_004230031.1|	PREDICTED: protein ASPARTIC PROTEASE IN GUARD CELL 2-like [Solanum lycopersicum]
Solyc01g096580.2	1498.17	2670.24	421.349	192.048	1.51489e-05	0.000716685	1.13355	up	yes	OK	gi|460368374|ref|XP_004230042.1|	PREDICTED: 40S ribosomal protein S20-1-like [Solanum lycopersicum]
Solyc01g096590.2	1429.87	2498.93		220.346	6.15329e-06	0.000350407	1.17498	up	yes	OK	gi|460368376|ref|XP_004230043.1|	PREDICTED: 40S ribosomal protein S20-1-like [Solanum lycopersicum]
Solyc01g096810.2		4171.91	43.1841	88.2289	5.0862e-05	0.00188778	-1.03075	down	yes	OK	gi|350537359|ref|NP_001234546.1|	EIL3 protein [Solanum AF328786_1 EIL3 [Solanum lycopersicum]
Solyc01g096840.2	57.0423	98.5069	5.15439	2.26044	0.00264019	0.0380007	1.1892	up	yes	OK	gi|460370785|ref|XP_004231230.1|	PREDICTED: uncharacterized protein LOC101250937 [Solanum lycopersicum]
Solyc01g096880.2	238.946	2225.46	22.2586	52.1391		0.000128532	-1.228	down	yes	OK	gi|460368414|ref|XP_004230062.1|	PREDICTED: nitrate transporter 1.4-like [Solanum lycopersicum]
Solyc01g096930.2	80.564	697.549	3.70037	8.21805	0.000155574	0.00450411	-1.15113	down	yes	OK	gi|460368424|ref|XP_004230067.1|	PREDICTED: phospholipid-transporting ATPase 1-like [Solanum lycopersicum]
Solyc01g096940.2	89.4769	140.652	6.26493	2.50775	0.000122017	0.00372019	1.3209	up	yes	OK	gi|460368426|ref|XP_004230068.1|	PREDICTED: probable inactive leucine-rich repeat receptor-like protein kinase At3g03770-like [Solanum lycopersicum]
Solyc01g097040.2	60.0381	628.615	3.21654	8.73753	1.36465e-05	0.000659561	-1.44172	down	yes	OK	gi|460368445|ref|XP_004230077.1|	PREDICTED: uncharacterized protein LOC101255631 [Solanum lycopersicum]
Solyc01g097070.2	48.2085	58.8558	7.99065	2.50627	0.00015451	0.00448127	1.67277	up	yes	OK	gi|460368449|ref|XP_004230079.1|	PREDICTED: DNA topoisomerase 3-alpha-like [Solanum lycopersicum]
Solyc01g097280.2	89.2078	809.628	25.3609	60.1418	3.66544e-05	0.0014485	-1.24576	down	yes	OK	gi|460368476|ref|XP_004230092.1|	PREDICTED: wound-induced protein WIN1-like [Solanum lycopersicum]
Solyc01g097470.2	8.2179	156.853	2.12772	9.66268	0.000576311	0.0123266	-2.18312	down	yes	OK	gi|460368499|ref|XP_004230103.1|	PREDICTED: uncharacterized protein LOC101263938 [Solanum lycopersicum]
Solyc01g097970.2	93.7192	126.444	29.9041	10.3263	1.14648e-05	0.000576416	1.53402	up	yes	OK	gi|460370817|ref|XP_004231245.1|	PREDICTED: deoxyuridine 5'-triphosphate nucleotidohydrolase-like [Solanum lycopersicum]
Solyc01g097980.2	122.378		6.14188	13.1411	6.7328e-05	0.00235541	1023.69	down	yes	OK	gi|350536633|ref|NP_001234768.1|	TCTR2 protein [Solanum TCTR2 protein [Solanum lycopersicum]
Solyc01g098120.2	126.922	1155.17	19.2875	44.3456	2.12613e-05	0.000940409	-1.20112	down	yes	OK	gi|565362179|ref|XP_006347828.1|	PREDICTED: adhesive plaque matrix protein-like [Solanum tuberosum]
Solyc01g098380.2	406.535	799.592	53.0655	26.4724	7.42611e-05	0.00252944	1.00329	up	yes	OK	gi|460368599|ref|XP_004230153.1|	PREDICTED: 4-hydroxy-tetrahydrodipicolinate reductase 1, chloroplastic-like [Solanum lycopersicum]
Solyc01g098450.2	54.6957	447.988	3.3989	7.10017	0.00201506	0.0311362	-1.06279	down	yes	OK	gi|460370843|ref|XP_004231258.1|	PREDICTED: uncharacterized protein LOC101260775 [Solanum lycopersicum]
Solyc01g098940.2	21.3088	24.2083	2.25187	0.642979	0.00175863	0.0281853	1.80828	up	yes	OK	gi|460370861|ref|XP_004231267.1|	PREDICTED: probable pectinesterase/pectinesterase inhibitor 25-like [Solanum lycopersicum]
Solyc01g098980.2	207.839	386.006	6.84442	3.23004	7.08645e-05	0.00244498	1.08338	up	yes	OK	gi|460370871|ref|XP_004231272.1|	PREDICTED: kinesin-4-like [Solanum lycopersicum]
Solyc01g099150.2	10.6924	248.439	0.683794	4.06786	3.1836e-06	0.000202222	-2.57264	down	yes	OK	gi|350538669|ref|NP_001234098.1|	lipoxygenase [Solanum lipoxygenase [Solanum lycopersicum]
Solyc01g099160.2	69.495	1274.53	4.07085	19.1542	1.00542e-12	5.12556e-10	-2.23426	down	yes	OK	gi|350538669|ref|NP_001234098.1|	lipoxygenase [Solanum lipoxygenase [Solanum lycopersicum]
Solyc01g099220.2	80.6475	829.583	2.23481	5.8581	4.04891e-06	0.000247003	-1.39028	down	yes	OK	gi|565355506|ref|XP_006344627.1|	PREDICTED: DNA polymerase zeta catalytic subunit-like isoform X1 [Solanum tuberosum]
Solyc01g099410.2	3308.69	4514.37	1006.2	350.588	3.42568e-07	3.17314e-05	1.52107	up	yes	OK	gi|374428670|dbj|BAL49713.1|	fusion protein of histone 2A and enhanced yellow fluorescence protein [Cloning vector pSolycp00001]
Solyc01g099830.2	2533.02	4906.88	689.035	344.339	0.000421459	0.00970748	1.00075	up	yes	OK	gi|460368799|ref|XP_004230252.1|	PREDICTED: 60S ribosomal protein L22-2-like [Solanum lycopersicum]
Solyc01g100030.2	273.593	457.108	53.5168	22.9534	4.5589e-06	0.000272012	1.22128	up	yes	OK	gi|350539233|ref|NP_001233870.1|	deoxyuridine 5'-triphosphate nucleotidohydrolase [Solanum lycopersicum]
Solyc01g100050.2	524.018	4224.08	22.7353	46.3778	5.75859e-05	0.00207729	-1.0285	down	yes	OK	gi|460368833|ref|XP_004230269.1|	PREDICTED: topless-related protein 3-like [Solanum lycopersicum]
Solyc01g100490.2	156.783	1306.35	26.4691	55.559	5.07983e-05	0.00188591	-1.06971	down	yes	OK	gi|460368909|ref|XP_004230307.1|	PREDICTED: nicotianamine synthase-like [Solanum lycopersicum]
Solyc01g100890.2	17.7423	18.3783	2.50656	0.667971		0.0353526	1.90785	up	yes	OK	gi|460370934|ref|XP_004231303.1|	PREDICTED: auxin-induced protein 5NG4-like [Solanum lycopersicum]
Solyc01g101070.2	152.861	1470.61		14.4348	1.16618e-06	8.75988e-05	-1.29119	down	yes	OK	gi|460368995|ref|XP_004230350.1|	PREDICTED: pleiotropic drug resistance protein 3-like isoform 1 [Solanum lycopersicum]
Solyc01g101140.2	154.243	1353.04	12.4514	28.0877	9.8572e-06	0.000510343	-1.17363	down	yes	OK	gi|565385274|ref|XP_006358537.1|	PREDICTED: uncharacterized protein LOC102584209 [Solanum tuberosum]
Solyc01g101240.2	834.408	7107.08	83.8648	181.655	3.13617e-05	0.00128395	-1.11506	down	yes	OK	gi|350535356|ref|NP_001234702.1|	aspartic protease precursor [Solanum lycopersicum]
Solyc01g102390.2	79.3479	696.593	14.9301	33.404	0.000135751	0.00405161	-1.1618	down	yes	OK	gi|460369043|ref|XP_004230374.1|	PREDICTED: nectarin-1-like [Solanum lycopersicum]
Solyc01g102400.2	72.8414	661.425	14.3196	32.3914	0.000162041	0.0046472	-1.17762	down	yes	OK	gi|460369045|ref|XP_004230375.1|	PREDICTED: nectarin-1-like [Solanum lycopersicum]
Solyc01g102470.2	75.1297	107.917	11.4742	4.16797	8.08534e-05	0.00269896		up	yes	OK	gi|460369051|ref|XP_004230378.1|	PREDICTED: pentatricopeptide repeat-containing protein At4g38150-like [Solanum lycopersicum]
Solyc01g102680.2	8.70579	456.678	0.510639	6.62004	5.29105e-10	1.27819e-07	-3.69646	down	yes	OK	gi|460369067|ref|XP_004230385.1|	PREDICTED: probable leucine-rich repeat receptor-like protein kinase At5g49770-like [Solanum lycopersicum]
Solyc01g102710.2	230.017	2237.11	12.4043	30.2958	4.27394e-07	3.82555e-05	-1.28828	down	yes	OK	gi|460369081|ref|XP_004230392.1|	PREDICTED: probable leucine-rich repeat receptor-like protein kinase At5g49770-like [Solanum lycopersicum]
Solyc01g102830.2	237.505	437.579	63.3656	30.4306	8.08144e-05	0.00269861	1.05818	up	yes	OK	gi|460369095|ref|XP_004230399.1|	PREDICTED: NADH dehydrogenase [ubiquinone]
Solyc01g102880.1	29.537	293.777	0.908668	2.30186	0.00141447	0.0239923	-1.34097	down	yes	OK	gi|565365108|ref|XP_006349259.1|	PREDICTED: TMV resistance protein N-like isoform X1 [Solanum tuberosum]
Solyc01g102900.2	2.39962	83.4277	0.559975	4.49745	0.0020489	0.0315186		down	yes	OK	gi|460369105|ref|XP_004230404.1|	PREDICTED: germin-like protein subfamily 1 member 13-like [Solanum lycopersicum]
Solyc01g102980.2	57.54	96.4474	7.8805	3.36983	0.0019818	0.0307816	1.22561	up	yes	OK	gi|460369117|ref|XP_004230410.1|	PREDICTED: ZF-HD homeobox protein At4g24660-like [Solanum lycopersicum]
Solyc01g103060.2	7.07694	124.242	2.50234	10.8503	0.00121133		-2.11639	down	yes	OK	gi|460369129|ref|XP_004230416.1|	PREDICTED: lipid transfer-like protein VAS-like [Solanum lycopersicum]
Solyc01g103390.2	140.416	1260.17	18.9666	42.0406	2.73874e-05	0.0011515	-1.14832	down	yes	OK	gi|350539197|ref|NP_001233868.1|	12-oxophytodienoate reductase-like protein [Solanum lycopersicum]
Solyc01g103990.2	297.967	2353.32	11.9395	24.3447	4.58559e-05	0.001734	-1.02787	down	yes	OK	gi|460369258|ref|XP_004230480.1|	PREDICTED: uncharacterized protein LOC101250254 [Solanum lycopersicum]
Solyc01g104030.2	111.192	1205.16	7.06818	19.2289	2.26832e-07	2.25472e-05	-1.44387	down	yes	OK	gi|460369268|ref|XP_004230485.1|	PREDICTED: potassium channel AKT2/3-like [Solanum lycopersicum]
Solyc01g104230.2	88.6316	139.408	13.176	5.26477	0.000125624	0.00380839	1.32347	up	yes	OK	gi|460369304|ref|XP_004230503.1|	PREDICTED: F-box protein At1g10780-like [Solanum lycopersicum]
Solyc01g104370.2	1708.87	2726.1	576.284	235.98	1.06106e-06	8.13323e-05	1.28812	up	yes	OK	gi|460369324|ref|XP_004230513.1|	PREDICTED: 60S acidic ribosomal protein P1-2-like isoform 2 [Solanum lycopersicum]
Solyc01g104400.2	267.57	482.229	84.2244	38.6065	3.35004e-05	0.00135274	1.12539	up	yes	OK	gi|460369328|ref|XP_004230515.1|	PREDICTED: basic blue protein-like [Solanum lycopersicum]
Solyc01g104770.2	148.862	1244.91	17.0039	36.4363	4.64352e-05	0.0017516	-1.09951	down	yes	OK	gi|460369428|ref|XP_004230564.1|	PREDICTED: actin-101-like [Solanum lycopersicum]
Solyc01g105010.2	225.966	422.405	56.4094	27.0993	8.73627e-05	0.00286859	1.05768	up	yes	OK	gi|460369570|ref|XP_004230635.1|	PREDICTED: non-specific lipid-transfer protein-like protein At2g13820-like [Solanum lycopersicum]
Solyc01g105370.2	171.687	1484.51	22.2995	48.3267	5.73791e-05	0.00207198		down	yes	OK	gi|460369438|ref|XP_004230569.1|	PREDICTED: probable nitronate monooxygenase-like [Solanum lycopersicum]
Solyc01g105660.2	251.571	2142.58	33.0304	70.5823	2.36384e-05	0.00102688	-1.09551	down	yes	OK	gi|460369502|ref|XP_004230601.1|	PREDICTED: probable 2-oxoglutarate/Fe(II)-dependent dioxygenase-like [Solanum lycopersicum]
Solyc01g105770.2	15.5609	707.444	1.949	23.0048	4.39426e-13	2.46691e-10	-3.56113	down	yes	OK	gi|460371056|ref|XP_004231361.1|	PREDICTED: periaxin-like [Solanum lycopersicum]
Solyc01g106080.2	388.533	3403.78	36.5214	81.7468	4.49326e-06	0.000268673	-1.16242	down	yes	OK	gi|460369381|ref|XP_004230541.1|	OK
Solyc01g106500.2	21.5344	446.222	1.59056	8.35215	2.58108e-07	2.52044e-05	-2.39261	down	yes	OK	gi|460369630|ref|XP_004230660.1|	PREDICTED: receptor-like protein kinase HAIKU2-like [Solanum lycopersicum]
Solyc01g106540.2	124.554	172.917	9.92975	3.53938	2.78495e-06	0.000180742	1.48826	up	yes	OK	gi|460371084|ref|XP_004231375.1|	PREDICTED: uncharacterized protein LOC101250751 [Solanum lycopersicum]
Solyc01g106750.1	146.778	281.599	11.3074	5.52435	0.000370119	0.00877002	1.03339	up	yes	OK	gi|460371096|ref|XP_004231381.1|	PREDICTED: uncharacterized protein LOC101253436 [Solanum lycopersicum]
Solyc01g106920.2	5.54147	318.67	0.624377	8.93241	0.000729447	0.0147553	-3.83856	down	yes	OK	gi|460369684|ref|XP_004230687.1|	PREDICTED: nucleobase-ascorbate transporter 7-like [Solanum lycopersicum]
Solyc01g107080.2	4.96187	122.742	0.646189	3.97656	0.000411004	0.00950968	-2.62149	down	yes	OK		PREDICTED: uncharacterized acetyltransferase At3g50280-like isoform 1 [Solanum lycopersicum]
Solyc01g107170.2	24.1261	371.825	3.3646	13.8165	3.99436e-06	0.000244321	-2.03789	down	yes	OK	gi|525314008|ref|NP_001266186.1|	ZF2 protein [Solanum ZF2 [Solanum lycopersicum]
Solyc01g107330.2	1268.47	2013.69	297.537	122.627	6.67781e-07	5.5348e-05	1.27879	up	yes	OK	gi|460369742|ref|XP_004230716.1|	PREDICTED: uncharacterized protein LOC101245505 [Solanum lycopersicum]
Solyc01g107370.2	175.437	148.118	82.2653	17.7815	4.55946e-12	1.94533e-09	2.20991	up	yes	OK	gi|565359047|ref|XP_006346334.1|	PREDICTED: snakin-1-like [Solanum tuberosum]
Solyc01g107590.2	172.739	1745.92	21.0996	55.3104	1.06236e-07	1.18228e-05		down	yes	OK	gi|460369778|ref|XP_004230734.1|	PREDICTED: probable cinnamyl alcohol dehydrogenase 2-like [Solanum lycopersicum]
Solyc01g107730.2		293.788	39.0333	9.59726	308.02	1.36101e-10	2.02401	up	yes	OK	gi|350536333|ref|NP_001234753.1|	CycD3;2 protein [Solanum CycD3;2 [Solanum lycopersicum]
Solyc01g107780.2	54.1532	600.891	6.14163	17.3595	1.45044e-05	0.000693462	-1.49903	down	yes	OK	gi|460369817|ref|XP_004230753.1|	PREDICTED: UDP-glucose flavonoid 3-O-glucosyltransferase 7-like [Solanum lycopersicum]
Solyc01g107900.2	229.351	2027.54	20.7517	47.4527	5.36744e-05	0.00196949	-1.19326	down	yes	OK	gi|460369841|ref|XP_004230765.1|
Solyc01g107910.2	38.4808	487.879	8.19618	26.232	1.04593e-05	0.000535376	-1.6783	down	yes	OK	gi|460369843|ref|XP_004230766.1|	PREDICTED: caffeoyl-CoA O-methyltransferase 6-like [Solanum lycopersicum]
Solyc01g108010.2	48.5646	439.291	5.40601	12.5684	0.000648246	0.0134483	-1.21716	down	yes	OK	gi|460369855|ref|XP_004230772.1|	PREDICTED: uncharacterized protein LOC101262057 [Solanum lycopersicum]
Solyc01g108160.2	137.272	1356.4	3.70937	9.32156	9.07083e-07	7.13217e-05	-1.3294	down	yes	OK	gi|460371134|ref|XP_004231400.1|	PREDICTED: uncharacterized protein LOC101260283 [Solanum lycopersicum]
Solyc01g108320.2	19.9717	342.671	3.49936	14.4925	1.11638e-05	0.000563941	-2.05014	down	yes	OK	gi|460369905|ref|XP_004230797.1|	PREDICTED: peroxidase 10-like [Solanum lycopersicum]
Solyc01g108410.1	36.9877	344.979	2.90287	6.92106	0.00137226	0.023515	-1.25351	down	yes	OK	gi|460371140|ref|XP_004231403.1|	PREDICTED: pentatricopeptide repeat-containing protein At5g39710-like [Solanum lycopersicum]
Solyc01g108540.2	34.7039	305.051	5.58053	12.8984	0.0026557	0.0381211	-1.20872	down	yes	OK	gi|460369935|ref|XP_004230812.1|	PREDICTED: probable carboxylesterase 7-like [Solanum lycopersicum]
Solyc01g108860.2	28.0366	1078.43	3.60914	36.2066		7.89477e-13	-3.32653	down	yes	OK	gi|460369967|ref|XP_004230828.1|	PREDICTED: flavanone 3-dioxygenase-like [Solanum lycopersicum]
Solyc01g109080.2	140.236	1596.7	2.06236	5.9024	2.37021e-08	3.27028e-06	-1.51701	down	yes	OK	gi|565359418|ref|XP_006346506.1|	PREDICTED: serine/threonine-protein kinase SMG1-like isoform X1 [Solanum PREDICTED: serine/threonine-protein kinase SMG1-l
Solyc01g109090.2	825.931	817.763	507.173	135.087	1.5743e-13	1.03459e-10	1.90859	up	yes	OK	gi|584200203|gb|AHI85713.1|	stress-induced protein 8 [Capsicum annuum]
Solyc01g109100.2	96.8711	86.1321	50.8954	11.9842	1.97136e-08	2.79506e-06	2.0864	up	yes	OK	gi|584200203|gb|AHI85713.1|	stress-induced protein 8 [Capsicum annuum]
Solyc01g109110.2	27.9073	365.777	1.4774	4.96479	3.8964e-05	0.00152237	-1.74867	down	yes	OK	gi|460369994|ref|XP_004230840.1|	PREDICTED: uncharacterized protein LOC101258203 [Solanum lycopersicum]
Solyc01g109140.2	103.919	1039.27	11.3138	29.3668	0.000187188	0.00519435	-1.3761	down	yes	OK	gi|350536919|ref|NP_001234527.1|	9-divinyl ether synthase [Solanum lycopersicum]
Solyc01g109320.2	8.92251	157.681	1.05173	4.7694	0.00104238	0.0192463	-2.18104	down	yes	OK	gi|460371182|ref|XP_004231422.1|	PREDICTED: protein TRANSPARENT TESTA 12-like [Solanum lycopersicum]
Solyc01g109430.2	101.742	183.188	20.0476	9.14796	0.000489101	0.0108826	1.13191	up	yes	OK	gi|460370254|ref|XP_004230969.1|	PREDICTED: deSI-like protein At4g17486-like [Solanum lycopersicum]
Solyc01g109550.2	76.7758	150.263	17.3492	8.55394	0.00375593	0.0489255	1.02021	up	yes	OK	gi|460370232|ref|XP_004230958.1|	PREDICTED: uncharacterized protein LOC101266172 [Solanum lycopersicum]
Solyc01g109720.2	18.7084	292.605	2.90225	11.4282	2.90585e-05	0.0012082		down	yes	OK	gi|460370228|ref|XP_004230956.1|	1.97735
Solyc01g109750.2	40.6052	54.4008	7.12094	2.48654	0.000976354	0.01833	1.51793	up	yes	OK	gi|460370200|ref|XP_004230942.1|	PREDICTED: syntaxin-112-like [Solanum lycopersicum]
Solyc01g110000.2	371.041	5599.43	24.0976	92.4639	8.88316e-06	0.000471222		down	yes	OK	gi|565392690|ref|XP_006362025.1|	PREDICTED: beta-galactosidase 3-like [Solanum tuberosum]
Solyc01g110130.2	376.686	717.963	22.2663	11.0251	6.48625e-05	0.00228683	1.01407	up	yes	OK	gi|460370042|ref|XP_004230864.1|	PREDICTED: DNA replication licensing factor mcm4-like [Solanum lycopersicum]
Solyc01g110400.2	151.192	250.497	51.6905	22.3856	4.08327e-05	0.00158379	1.20733	up	yes	OK	gi|460370295|ref|XP_004230989.1|	PREDICTED: 30S ribosomal protein S31, mitochondrial-like [Solanum lycopersicum]
Solyc01g110570.2	34.5904	45.2193	22.0291	7.30939	0.00118806	0.0212214	1.59159	up	yes	OK	gi|460370303|ref|XP_004230993.1|	PREDICTED: auxin-induced protein 15A-like [Solanum lycopersicum]
Solyc01g110580.2	73.7982	81.4635	36.7244	10.055	1.47743e-06	0.000107316	1.86883	up	yes	OK	gi|460371215|ref|XP_004231438.1|	PREDICTED: indole-3-acetic acid-induced protein ARG7-like [Solanum lycopersicum]
Solyc01g111310.2	273.573	499.081	28.9559	13.6643	3.98495e-05	0.00154955	1.08345	up	yes	OK	gi|350539513|ref|NP_001234675.1|	LAX2 protein [Solanum LAX2 protein [Solanum lycopersicum]
Solyc01g111330.2		230.207	29.3552	9.95628	2.0654e-08	2.90463e-06	1.55994	up	yes	OK	gi|460370367|ref|XP_004231024.1|	PREDICTED: thaumatin-like protein-like [Solanum lycopersicum]
Solyc01g111570.2	61.7336	477.352	3.98465	7.97323	0.00264206	0.038008	-1.00071	down	yes	OK	gi|460370397|ref|XP_004231039.1|	PREDICTED: probable receptor-like serine/threonine-protein kinase At5g57670-like [Solanum lycopersicum]
Solyc01g111590.2	150.199	235.838	18.3509	7.29541	8.51601e-06	0.000454747	1.33079	up	yes	OK	gi|460370405|ref|XP_004231043.1|	PREDICTED: WD-40 repeat-containing protein MSI2-like [Solanum lycopersicum]
Solyc01g111740.2	83.889	148.045	5.07613	2.3025	0.000954634	0.018037	1.14053	up	yes	OK	gi|460371248|ref|XP_004231454.1|	PREDICTED: uncharacterized protein LOC101255743 [Solanum lycopersicum]
Solyc01g111980.2	226.42		20.0419	43.4439	3.31419e-05	0.00134295	-1.11613	down	yes	OK	gi|460370473|ref|XP_004231077.1|	PREDICTED: lysine histidine transporter-like 8-like [Solanum lycopersicum]
Solyc01g112050.2	106.411	916.786	5.69368	12.6855	0.00019702	0.005397		down	yes	OK	gi|460371260|ref|XP_004231460.1|	-1.15575
Solyc01g112340.2	26.6113	278.299	3.52877	9.27244	0.00145403	0.0244864	-1.39378	down	yes	OK	gi|460370537|ref|XP_004231109.1|	PREDICTED: brefeldin A-inhibited guanine nucleotide-exchange protein 1-like [Solanum lycopersicum]
Solyc02g011810.1	0	11.0402	0	26.4762	0.00335706	0.0450851	-4.72662	down	yes	OK	gi|374249842|ref|YP_005089470.1|	ndhH gene product (chloroplast) [Silene noctiflora]
Solyc02g011990.1	30.3621	39.2213	9.08066	3.06515	0.00257966	0.0373622	1.56684	up	yes	OK	gi|46852067|gb|AAT02727.1|	photosystem II 32 kDa protein [Frullania moniliata]
Solyc02g014130.1	169.083	1371.34	6.7971	14.1198	6.98065e-05	0.0024181	-1.05473	down	yes	OK	gi|460371369|ref|XP_004231512.1|	PREDICTED: HUA2-like protein 1-like [Solanum lycopersicum]
Solyc02g014180.1	59.1536	803.965	2.84448	9.73496	7.50931e-08	8.82433e-06	-1.77501	down	yes	OK	gi|565376992|ref|XP_006354978.1|	PREDICTED: sacsin-like [Solanum tuberosum]
Solyc02g014190.2	55.1558	1126.95	1.05832	5.38724	3.13838e-12	1.37715e-09	-2.34777	down	yes	OK	gi|460371308|ref|XP_004231482.1|
Solyc02g014730.2	3.929	121.708	0.409138	3.10699	0.000403539	0.00938234	-2.92486	down	yes	OK	gi|460371338|ref|XP_004231497.1|	PREDICTED: cytochrome P450 86B1-like [Solanum lycopersicum]
Solyc02g020960.1	2.56834	138.756	0.669299	9.05752	6.08983e-05	0.00217377	-3.75839	down	yes	OK	gi|255546735|ref|XP_002514426.1|	conserved hypothetical protein [Ricinus communis]
Solyc02g021430.1	131.164	183.578	31.9044	11.1994	1.41497e-06	0.000103429	1.51033	up	yes	OK	gi|460371430|ref|XP_004231540.1|	PREDICTED: uncharacterized protein LOC101259687 [Solanum lycopersicum]
Solyc02g027080.1	49.1121	406.508	3.1736	6.64532	0.00284691	0.0401019	-1.06622	down	yes	OK	gi|460371490|ref|XP_004231569.1|	PREDICTED: putative late blight resistance protein homolog R1B-13-like [Solanum lycopersicum]
Solyc02g030460.2	60.0032	74.2111	9.81693		6.20651e-05	0.00220955	1.63308	up	yes	OK	gi|460371684|ref|XP_004231665.1|	PREDICTED: uncharacterized protein LOC101256819 [Solanum lycopersicum]
Solyc02g031860.2	357.373	3273.92	16.3138	37.7772	2.18123e-06	0.000148264	-1.21142	down	yes	OK	gi|460371522|ref|XP_004231585.1|	PREDICTED: uncharacterized protein LOC101248152 [Solanum lycopersicum]
Solyc02g031910.2	378.578	3474.14	16.1906	37.6211	1.90413e-06	0.000132215	-1.21639	down	yes	OK	gi|460371524|ref|XP_004231586.1|	PREDICTED: uncharacterized protein LOC101248436 [Solanum lycopersicum]
Solyc02g032660.2	99.3935	1003.48	11.0974	27.8544	3.33224e-06	0.000210698	-1.32768	down	yes	OK	gi|460371569|ref|XP_004231608.1|	PREDICTED: protein TRANSPARENT TESTA 12-like [Solanum lycopersicum]
Solyc02g032860.2	533.94	4644.08	57.3558	127.718	1.03926e-05	0.000532943	-1.15495	down	yes	OK	gi|460371578|ref|XP_004231612.1|	PREDICTED: 5'-adenylylsulfate reductase 3, chloroplastic-like [Solanum lycopersicum]
Solyc02g032950.2	38.8716	343.914	4.8492	10.9489	0.0027299	0.0388998	-1.17497	down	yes	OK	gi|460371588|ref|XP_004231617.1|	PREDICTED: WRKY transcription factor 6-like [Solanum lycopersicum]
Solyc02g036320.1	9.33783	372.107		606.857	1.06077e-08	1.63252e-06	-3.35785	down	yes	OK	gi|618750306|ref|YP_009026439.1|	photosystem I P700 chlorophyll a apoprotein A2 (chloroplast) (chloroplast) [Dendrobium photosystem I P700 chlorophyll a apopro
Solyc02g036480.1	6.18591	132.861	1.72554	9.61883	0.000426828	0.00980382	-2.47881	down	yes	OK	gi|565367619|ref|XP_006350456.1|	PREDICTED: protein NDR1-like [Solanum tuberosum]
Solyc02g038690.1	79.4711	111.266	55.1086	20.8719	0.00012257	0.00373377	1.40072	up	yes	OK	gi|460371624|ref|XP_004231635.1|	PREDICTED: probable histone H2B.1-like [Solanum lycopersicum]
Solyc02g055330.1	4.53671	82.2379	8.08277	39.6433	0.00352234	0.0466954		down	yes	OK	gi|147818238|emb|CAN60396.1|	hypothetical protein VITISV_018063 [Vitis vinifera]
Solyc02g055370.2	96.2075	170.97	49.3523	22.704	0.000795377	0.0157075	1.12017	up	yes	OK	gi|460371811|ref|XP_004231728.1|	PREDICTED: B3 domain-containing protein REM5-like [Solanum lycopersicum]
Solyc02g062170.2	125.963	159.209	27.9272	9.06689	4.26825e-07	3.82334e-05	1.62299	up	yes	OK	gi|460375523|ref|XP_004233555.1|	PREDICTED: uncharacterized protein LOC101251248 [Solanum lycopersicum]
Solyc02g062240.2	203.27	324.341	58.5335	24.1456	5.09727e-06	0.000299115	1.2775	up	yes	OK	gi|460375519|ref|XP_004233553.1|	PREDICTED: small nuclear ribonucleoprotein Sm D3-like [Solanum lycopersicum]
Solyc02g062360.2	20.9639	303.35	1.73603	6.63499	3.8639e-05	0.00151266	-1.9343	down	yes	OK		PREDICTED: zinc finger CCCH domain-containing protein 44-like [Solanum lycopersicum]
Solyc02g062380.1	25.7058	24.3945	6.36649	1.5476	0.000264862	0.00677491	2.04047	up	yes	OK	gi|460375507|ref|XP_004233547.1|	PREDICTED: GATA transcription factor 5-like [Solanum lycopersicum]
Solyc02g062890.1		1640.68	21.7254	56.87	4.76965e-07	4.14138e-05	-1.38829	down	yes	OK	gi|645910364|dbj|BAO96230.1|	polyol/monosaccharide transporter 6 [Solanum lycopersicum]
Solyc02g063030.2	235.83	333.001	33.1414	11.7392	8.25086e-08	9.56603e-06	1.4973	up	yes	OK	gi|460375418|ref|XP_004233503.1|	PREDICTED: uncharacterized protein LOC101260301 [Solanum lycopersicum]
Solyc02g063380.1	72.3346	93.5418	94.8248	32.4866	4.88115e-05	0.00182535	1.54542		yes	OK	gi|460375358|ref|XP_004233473.1|	PREDICTED: uncharacterized protein LOC101251647 [Solanum lycopersicum]
Solyc02g063430.2	78.4491	118.862	11.8045	4.58686	0.000156732	0.00452697	1.36376	up	yes	OK	gi|460375352|ref|XP_004233470.1|	PREDICTED: transcription factor bHLH93-like [Solanum lycopersicum]
Solyc02g063450.2	975.753	11175.3	65.9697	194.232		0.000142986	-1.55791	down	yes	OK	2.08399e-06	PREDICTED: uncharacterized protein LOC101249886 [Solanum lycopersicum]
Solyc02g064690.2	22.2922	234.104	2.36153	6.39651	0.00190537	0.0299317	-1.43756	down	yes	OK	gi|460375323|ref|XP_004233456.1|	PREDICTED: uncharacterized protein LOC101246400 [Solanum lycopersicum]
Solyc02g064740.2	53.401	432.79	5.29285	10.8894	0.00273939	0.0389954	-1.04081	down	yes	OK	gi|460375311|ref|XP_004233450.1|	PREDICTED: uncharacterized protein LOC101244737 isoform 1 [Solanum lycopersicum]
Solyc02g064970.2	6.39744	142.45	1.08798	6.07629	0.000185171	0.00515178	-2.48154	down	yes	OK	gi|460375295|ref|XP_004233442.1|	PREDICTED: peroxidase 25-like [Solanum lycopersicum]
Solyc02g065090.2	19.1898	220.023	2.41398	7.02195	0.00232135	0.0344985	-1.54046	down	yes	OK	gi|460375275|ref|XP_004233432.1|	PREDICTED: patatin group A-3-like [Solanum lycopersicum]
Solyc02g065290.1	49.8272	78.0212	20.7849	8.32303	0.00168539	0.027321	1.32036	up	yes	OK		PREDICTED: dof zinc finger protein DOF5.8-like [Solanum lycopersicum]
Solyc02g065350.2	48.1699	70.0427	7.40803	2.78045	0.00100151	0.0186768	1.41377		yes	OK	gi|460375248|ref|XP_004233419.1|	PREDICTED: B3 domain-containing transcription factor VRN1-like [Solanum lycopersicum]
Solyc02g065600.2	6.4688	112.349		3.87258	0.00172936	0.0278773	-2.09487	down	yes	OK	gi|460375220|ref|XP_004233405.1|
Solyc02g067100.2	71.4767	119.531	6.98535	3.07374	0.00124778	0.0220082	1.18434	up	yes	OK	gi|460376281|ref|XP_004233927.1|	PREDICTED: uncharacterized protein LOC101254663 [Solanum lycopersicum]
Solyc02g067520.2	76.7728	145.616	35.9989	17.7406	0.00375782	0.0489363	1.0209	up	yes	OK	_	_
Solyc02g067570.2	193.085	1763.15	7.32209	17.3697	1.46159e-06	0.000106277	-1.24625	down	yes	OK	gi|460375090|ref|XP_004233341.1|	PREDICTED: paired amphipathic helix protein Sin3-like 2-like [Solanum lycopersicum]
Solyc02g067620.1	40.024	412.581	2.89873	7.32729	0.000419679	0.00967325	-1.33786	down	yes	OK	gi|460375084|ref|XP_004233338.1|	PREDICTED: uncharacterized protein LOC101260896 isoform 1 [Solanum lycopersicum]
Solyc02g067750.2	1.91173	105.326	0.400046	5.28129	0.000707873	0.0144242	-3.72265	down	yes	OK	gi|350540662|ref|NP_001233847.1|	carbonic anhydrase [Solanum carbonic anhydrase [Solanum lycopersicum]
Solyc02g067970.2	48.1642	71.073	6.23279	2.34663	0.00103016	0.0190945	1.40929	up	yes	OK	gi|460376263|ref|XP_004233918.1|	PREDICTED: uncharacterized protein LOC101250772 [Solanum lycopersicum]
Solyc02g068040.2	2.56834	84.6657	6.77875	56.6435	0.00120533	0.0214305	-3.06282	down	yes	OK	_	_
Solyc02g068070.2	80.348	122.32	9.64932	3.72958	0.000138167	0.00410693	1.37141	up	yes	OK	gi|460375010|ref|XP_004233301.1|	PREDICTED: triacylglycerol lipase 2-like [Solanum lycopersicum]
Solyc02g068150.2	300.395	573.573	92.6603	44.9418	5.95618e-05	0.00213358	1.04389	up	yes	OK	gi|460374990|ref|XP_004233291.1|	PREDICTED: nuclear transport factor 2-like [Solanum lycopersicum]
Solyc02g068490.2	228.266	2272.41	11.2883	28.9143	1.1087e-07	1.22695e-05	-1.35695	down	yes	OK	gi|460374926|ref|XP_004233259.1|	PREDICTED: copper-transporting ATPase RAN1-like [Solanum lycopersicum]
Solyc02g068900.2	146.697	1227.88	21.4038	45.656	6.03363e-05	0.00215631	-1.09294	down	yes	OK	gi|460374877|ref|XP_004233235.1|	PREDICTED: glutathionyl-hydroquinone reductase YqjG-like [Solanum lycopersicum]
Solyc02g069680.2	105.659	174.116	22.8427	9.3774	7.64847e-05	0.00258612	1.28447	up	yes	OK	gi|565372920|ref|XP_006353033.1|	PREDICTED: vacuolar protein sorting-associated protein 2 homolog 2-like [Solanum tuberosum]
Solyc02g069730.2	3.81483	229.105	1.349	20.3025	1.16036e-06	8.73505e-05	-3.9117	down	yes	OK	gi|460374763|ref|XP_004233179.1|	PREDICTED: CASP-like protein POPTRDRAFT_798217-like [Solanum lycopersicum]
Solyc02g069850.2	1484.2	2800.67	497.858	245.727	0.000105451	0.00332626	1.01868	up	yes	OK	gi|460374741|ref|XP_004233168.1|	PREDICTED: 40S ribosomal protein S25-2-like [Solanum lycopersicum]
Solyc02g069910.1	88.3768	132.113	97.9462	42.1519	0.000482468	0.010761	1.21639	up	yes	OK	gi|460374733|ref|XP_004233164.1|	PREDICTED: uncharacterized protein LOC101260199 [Solanum lycopersicum]
Solyc02g070020.1	88.5959	1074.95	11.8185	36.4378	5.07097e-08	6.30073e-06	-1.62439	down	yes	OK	gi|460374714|ref|XP_004233155.1|	PREDICTED: UDP-glycosyltransferase 91C1-like [Solanum lycopersicum]
Solyc02g070090.1	5.68773	370.62	0.670397	11.2228	2.59682e-09	5.03616e-07	-4.06527	down	yes	OK	gi|460374704|ref|XP_004233150.1|	PREDICTED: reticuline oxidase-like protein-like [Solanum lycopersicum]
Solyc02g070110.1	1.27294	127.599	0.148053	3.77481	0.000339466	0.00819494	-4.67222	down	yes	OK	gi|460376190|ref|XP_004233882.1|	PREDICTED: cannabidiolic acid synthase-like [Solanum lycopersicum]
Solyc02g070130.1	1.67774	143.726	0.199653	4.27183	0.000107027	0.00336602	-4.41929	down	yes	OK	gi|460374700|ref|XP_004233148.1|	PREDICTED: tetrahydrocannabinolic acid synthase-like [Solanum lycopersicum]
Solyc02g070180.1	74.5659	590.62	8.62121	17.3956	0.00118647	0.0211984	-1.01276	down	yes	OK	gi|460374698|ref|XP_004233147.1|	PREDICTED: cannabidiolic acid synthase-like [Solanum lycopersicum]
Solyc02g070210.2	487.119	684.602	48.5632	17.5641	7.32299e-09	1.19886e-06	1.46723	up	yes	OK	gi|460374696|ref|XP_004233146.1|	PREDICTED: patellin-4-like [Solanum lycopersicum]
Solyc02g070280.2	166.287	1475.13	15.4059	34.8693	7.96398e-06	0.000430198	-1.17847	down	yes	OK	gi|460374688|ref|XP_004233142.1|	PREDICTED: cationic amino acid transporter 1-like [Solanum lycopersicum]
Solyc02g070580.1	73.63	580.951	9.20871	18.4909	0.00130846	0.0227107	-1.00574	down	yes	OK	gi|350536665|ref|NP_001234514.1|	sterol 22-desaturase [Solanum sterol 22-desaturase [Solanum lycopersicum]
Solyc02g070640.2	766.354	1339.16	215.754	93.8408	1.87364e-06	0.000130425	1.2011	up	yes	OK	gi|568214937|ref|NP_001275252.1|	uncharacterized protein LOC102577837 [Solanum tuberosum]
Solyc02g070650.2	697.88	1309.47	194.101	91.4105	1.35621e-05	0.000656327	1.08638	up	yes	OK	gi|568214937|ref|NP_001275252.1|	uncharacterized protein LOC102577837 [Solanum tuberosum]
Solyc02g070780.2	467.317	915.484	30.0672	14.8481	5.37758e-05	0.00197269	1.01791	up	yes	OK	gi|460374616|ref|XP_004233106.1|	PREDICTED: DNA replication licensing factor MCM3 homolog 1-like [Solanum lycopersicum]
Solyc02g070990.1	6317.04	10680.9	1642.18	694.975	0.00232148	0.0344985	1.24058	up	yes	OK	gi|460374606|ref|XP_004233101.1|	PREDICTED: chlorophyll a-b binding protein 1B, chloroplastic-like [Solanum lycopersicum]
Solyc02g071250.2	137.134	1172.86	12.9586	28.2872	2.76317e-05	0.00116001	-1.12624	down	yes	OK	gi|460374363|ref|XP_004232980.1|	PREDICTED: uncharacterized protein LOC101254863 [Solanum lycopersicum]
Solyc02g071350.2	28.4716	326.764	1.19651	3.52145	0.000249222	0.00645995	-1.55734	down	yes	OK	gi|460376150|ref|XP_004233862.1|	PREDICTED: ABC transporter B family member 9-like, partial [Solanum lycopersicum]
Solyc02g071430.2	3.71537	102.651	0.500241	3.51841	0.000625476	0.0130855	-2.81423	down	yes	OK	gi|460374401|ref|XP_004232999.1|	PREDICTED: protein SRG1-like [Solanum lycopersicum]
Solyc02g071470.2	43.1601	505.361	6.26138	18.5111	3.22999e-05	0.00131421	-1.56384	down	yes	OK	gi|460374403|ref|XP_004233000.1|	PREDICTED: protein SRG1-like [Solanum lycopersicum]
Solyc02g071710.2	50.9834	84.0914	6.19576	2.60967	0.00266083	0.0381718	1.24741	up	yes	OK	gi|460374417|ref|XP_004233007.1|	PREDICTED: GDSL esterase/lipase At1g29670-like [Solanum lycopersicum]
Solyc02g071820.2	378.425	3405.13	20.8621	47.8914	6.69554e-06	0.000373163	-1.19888	down	yes	OK	gi|460376128|ref|XP_004233852.1|	PREDICTED: uncharacterized protein LOC101253557 [Solanum lycopersicum]
Solyc02g071930.1	85.6335	98.6039	20.4548	6.05993	1.76286e-06	0.00012421	1.75507	up	yes	OK	gi|460374539|ref|XP_004233068.1|	PREDICTED: CTD small phosphatase-like protein-like [Solanum lycopersicum]
Solyc02g071940.1	26.1916	32.4385	43.9027	14.0561	0.00214167	0.0325592	1.64311	up	yes	OK	gi|460376128|ref|XP_004233852.1|	PREDICTED: uncharacterized protein LOC101253557 [Solanum lycopersicum]
Solyc02g071950.1	18.4	202.721	27.9498	80.6455	0.00183221	0.0291054	-1.52876	down	yes	OK	gi|460374570|ref|XP_004233083.1|	PREDICTED: uncharacterized protein LOC101260006 [Solanum lycopersicum]
Solyc02g072240.2	23.3639	341.239	1.31594	4.71917	4.79557e-05	0.00180014	-1.84244	down	yes	OK	gi|460374451|ref|XP_004233024.1|	PREDICTED: cellulose synthase A catalytic subunit 8 [UDP-forming]
Solyc02g072500.2	204.69	253.297	20.3042	6.36419	6.36915e-09	1.07442e-06	1.67373	up	yes	OK	gi|460374463|ref|XP_004233030.1|	PREDICTED: nucleobase-ascorbate transporter 2-like [Solanum lycopersicum]
Solyc02g075620.2	102.408	179.004	16.2521	7.24792	0.000325883	0.00794448	1.16499	up	yes	OK	gi|565347856|ref|XP_006340937.1|	PREDICTED: probable pectinesterase 53-like [Solanum tuberosum]
Solyc02g076750.1	16.7218	276.778	3.07514	13.2941	1.62226e-05	0.000758427	-2.11206	down	yes	OK	gi|565393559|ref|XP_006362442.1|	PREDICTED: uncharacterized protein LOC102602011 [Solanum tuberosum]
Solyc02g076830.1	8.18935	216.636	1.18154	8.06556	8.23571e-06	0.000442634	-2.77111	down	yes	OK	gi|460374529|ref|XP_004233063.1|	PREDICTED: epidermis-specific secreted glycoprotein EP1-like [Solanum lycopersicum]
Solyc02g076900.2	862.723	94.1408	311.556	8.70781	0	0	5.16104	up	yes	OK	gi|460374549|ref|XP_004233073.1|	PREDICTED: dual specificity protein phosphatase 12-like [Solanum lycopersicum]
Solyc02g077000.2	18.691	298.486	2.38172	9.85318	2.59405e-05	0.00110507	-2.04859	down	yes	OK	gi|460374333|ref|XP_004232965.1|	PREDICTED: phospholipase A1-IIgamma-like [Solanum lycopersicum]
Solyc02g077080.2	307.714	2485.8	32.335	65.8716	7.44256e-05	0.00253255	-1.02656	down	yes	OK	gi|460374322|ref|XP_004232960.1|	PREDICTED: uncharacterized protein LOC101248835 [Solanum lycopersicum]
Solyc02g077240.2	11.5198	144.231	0.916883	2.9353	0.00250488	0.0365888	-1.6787	down	yes	OK	gi|460374306|ref|XP_004232952.1|	PREDICTED: pyruvate decarboxylase isozyme 1-like [Solanum lycopersicum]
Solyc02g077360.1	0	14.9123	0	1.02022	0.000889712	0.0170898	-0.0288803	down	yes	OK	gi|460376110|ref|XP_004233843.1|	PREDICTED: ethylene-responsive transcription factor ERF091-like [Solanum lycopersicum]
Solyc02g077420.2	47.5109	668.233	6.23698	22.6912	1.4008e-07	1.50457e-05	-1.86321	down	yes	OK	gi|460374288|ref|XP_004232943.1|	PREDICTED: phospholipase A1-II 1-like isoform 1 [Solanum lycopersicum]
Solyc02g077430.2	118.102	1115.59	14.706	35.9168	3.21681e-06	0.000204145	-1.28825	down	yes	OK	gi|460374286|ref|XP_004232942.1|	PREDICTED: phospholipase A1-IIgamma-like [Solanum lycopersicum]
Solyc02g077480.1	1058.1	1637.52	744.677	293.338	2.73115e-07	2.64464e-05	1.34405	up	yes	OK	gi|15232146|ref|NP_189372.1|	histone H3 [Arabidopsis thaliana]
Solyc02g077860.1	1.80364	70.2139	1.54717	15.4316	0.00305323	0.0422097	-3.31818	down	yes	OK	gi|340511520|gb|AEK34209.1|	ribulose-1,5-bisphosphate carboxylase/oxygenase large subunit, partial (chloroplast), partial (chloroplast) [Laurus azorica]
Solyc02g078020.2	118.64	990.257	6.40817	13.5048	9.80085e-05	0.00313891	-1.07549	down	yes	OK	gi|460374187|ref|XP_004232893.1|	PREDICTED: uncharacterized protein LOC101254445 [Solanum lycopersicum]
Solyc02g078040.2	444.958	693.59	94.3211	36.4881	6.72355e-08	8.03719e-06	1.37015	up	yes	OK	gi|460374183|ref|XP_004232891.1|	PREDICTED: uncharacterized protein LOC101253856 [Solanum lycopersicum]
Solyc02g078210.2	541.121	5503.19	29.9382	77.8416	1.3707e-07	1.47453e-05	-1.37855	down	yes	OK	gi|460374155|ref|XP_004232877.1|	PREDICTED: probable ubiquitin-conjugating enzyme E2 24-like [Solanum lycopersicum]
Solyc02g078250.2	2.95068	80.6889	0.904089	6.19	0.00180216	0.0287372	-2.7754	down	yes	OK	gi|460374147|ref|XP_004232873.1|	PREDICTED: CASP-like protein RCOM_1174750-like [Solanum lycopersicum]
Solyc02g078650.2	18.762	317.564	1.58977	6.79558	1.16121e-05	0.000582134	-2.09578	down	yes	OK	gi|460374067|ref|XP_004232833.1|	PREDICTED: polyphenol oxidase, chloroplastic-like [Solanum lycopersicum]
Solyc02g078720.2	57.3488	71.8837	14.9473	4.92985	0.000113556	0.00352735	1.60027	up	yes	OK	gi|460374061|ref|XP_004232830.1|	PREDICTED: uncharacterized protein LOC101262477 [Solanum lycopersicum]
Solyc02g078900.2	39.3548	360.3	3.17939	7.4766	0.00130953	0.0227135	-1.23363	down	yes	OK	gi|460374037|ref|XP_004232818.1|	PREDICTED: alternative NAD(P)H dehydrogenase 2, mitochondrial-like [Solanum lycopersicum]
Solyc02g079170.2	90.5236	755.207	7.72202	16.5695	0.0003142	0.00774133	-1.10148	down	yes	OK	gi|460373993|ref|XP_004232796.1|	PREDICTED: NAD(P)H dehydrogenase B2, mitochondrial-like [Solanum lycopersicum]
Solyc02g079320.2	80.2422	156.965	17.0881	8.43228	0.00318522	0.0434036	1.019	up	yes	OK	gi|460373973|ref|XP_004232786.1|	PREDICTED: uncharacterized protein LOC101249982 [Solanum lycopersicum]
Solyc02g079440.1	8.39834	147.037	0.961523	4.34904	0.000311116	0.00767946	-2.1773	down	yes	OK	gi|460373949|ref|XP_004232774.1|	PREDICTED: cannabidiolic acid synthase-like [Solanum lycopersicum]
Solyc02g079460.1	27.2616	432.177	3.14891	12.8731	1.69119e-06	0.000120199	-2.03144	down	yes	OK	gi|460373947|ref|XP_004232773.1|	PREDICTED: tetrahydrocannabinolic acid synthase-like [Solanum lycopersicum]
Solyc02g079500.2	30.0621	318.987	4.48495	11.8631	0.000769704	0.015348	-1.40332	down	yes	OK	gi|460373943|ref|XP_004232771.1|	PREDICTED: suberization-associated anionic peroxidase 1-like [Solanum PER1_SOLLC RecName: Full=Suberization-associated anionic per
Solyc02g080160.2	55.9198	79.09	9.27331	3.34386	0.000328303	0.00799646	1.47157	up	yes	OK	gi|460373883|ref|XP_004232742.1|	PREDICTED: probable xyloglucan endotransglucosylase/hydrolase protein 8-like [Solanum lycopersicum]
Solyc02g080640.2	1202.44	9771.24	118.046	248.469	0.00019658	0.00538813	-1.07372	down	yes	OK	gi|350538397|ref|NP_001233829.1|	adenylyl-sulfate reductase [Solanum lycopersicum]
Solyc02g080890.2	21.8217	275.49	2.05898	6.5428	0.00025051	0.00648798	-1.66798	down	yes	OK	gi|460373783|ref|XP_004232693.1|	PREDICTED: WRKY transcription factor 6-like [Solanum lycopersicum]
Solyc02g081170.2	226.172	1851.04	35.3958	72.514	5.26568e-05	0.00193882	-1.03468	down	yes	OK	gi|350539549|ref|NP_001234183.1|	plastid lipid associated protein CHRC [Solanum lycopersicum]
Solyc02g081210.2	86.6467	166.236	12.458	6.18493	0.00275066	0.0391158	1.01024	up	yes	OK	gi|460373750|ref|XP_004232677.1|	PREDICTED: expansin-A13-like [Solanum lycopersicum]
Solyc02g081440.2	215.589	345.8	14.9919	6.13489	3.01088e-06	0.000192626	1.28907	up	yes	OK	gi|460375970|ref|XP_004233775.1|	PREDICTED: uncharacterized protein LOC101251847 [Solanum lycopersicum]
Solyc02g081450.2	6.97096	112.905	1.30733	5.28456	0.00203751	0.0314096	-2.01516	down	yes	OK	gi|460373713|ref|XP_004232659.1|	PREDICTED: protein NDR1-like [Solanum lycopersicum]
Solyc02g081770.1	26.0147	34.4057	3.90601	1.33008	0.00347316	0.0461976	1.55418	up	yes	OK	gi|460375958|ref|XP_004233769.1|	PREDICTED: salutaridinol 7-O-acetyltransferase-like [Solanum lycopersicum]
Solyc02g081810.2	971.202	1154.28	76.9293	24.0788	8.59497e-11	2.60221e-08	1.67577	up	yes	OK	gi|460373659|ref|XP_004232632.1|	PREDICTED: H/ACA ribonucleoprotein complex subunit 4-like [Solanum lycopersicum]
Solyc02g081850.2	141.907	1436.84	16.6532	42.9183	4.67257e-07	4.07751e-05	-1.36579	down	yes	OK	gi|460373649|ref|XP_004232627.1|	PREDICTED: cationic amino acid transporter 5-like [Solanum lycopersicum]
Solyc02g081970.2	60.2413	753.639	4.24492	13.544	7.31782e-07	5.97596e-05	-1.67384	down	yes	OK	gi|460373630|ref|XP_004232618.1|	PREDICTED: vacuolar-sorting receptor 6-like [Solanum lycopersicum]
Solyc02g081980.2	408.825	548.308	45.9134	15.854	3.44003e-09	6.45477e-07	1.53407	up	yes	OK	gi|460373628|ref|XP_004232617.1|	PREDICTED: apyrase-like [Solanum lycopersicum]
Solyc02g082220.2	239.198	1917.72	11.7977	23.6216	8.71665e-05	0.00286351	-1.0016	down	yes	OK	gi|460373587|ref|XP_004232597.1|	PREDICTED: protein transport protein Sec24-like At3g07100-like [Solanum lycopersicum]
Solyc02g082400.2	32.762	292.879	1.74414	4.02043	0.00317381	0.0433035	-1.20483	down	yes	OK	gi|460373564|ref|XP_004232586.1|	PREDICTED: uncharacterized protein LOC101265193 [Solanum lycopersicum]
Solyc02g082450.2	18.086	221.51	2.94055	9.08626	0.000803035	0.0158126	-1.6276	down	yes	OK	gi|460373557|ref|XP_004232583.1|	PREDICTED: uncharacterized transporter YBR287W-like [Solanum lycopersicum]
Solyc02g082820.2	82.0447	128.47	8.58805	3.37001	0.00013638	0.00406478	1.34958	up	yes	OK	gi|350537521|ref|NP_001233786.1|	cyclin B2 [Solanum lycopersicum]
Solyc02g082850.2	100.283	1113.68	13.648	38.5104	1.57388e-07	1.66089e-05	-1.49656	down	yes	OK	gi|460373495|ref|XP_004232554.1|	PREDICTED: probable serine acetyltransferase 2-like [Solanum lycopersicum]
Solyc02g082900.2	214.995	2234.38	26.8567	71.4036	9.4657e-08	1.0741e-05	-1.41071	down	yes	OK	gi|460373491|ref|XP_004232552.1|	PREDICTED: adipocyte plasma membrane-associated protein-like [Solanum lycopersicum]
Solyc02g082920.2	71.3012	976.119	13.9416	48.2767	3.74797e-07	3.44634e-05	-1.79193	down	yes	OK	gi|350534584|ref|NP_001234404.1|	acidic 26 kDa endochitinase precursor [Solanum lycopersicum]
Solyc02g082930.2	45.0256	709.318	7.33218	29.2248	3.45458e-08	4.5244e-06	-1.99488	down	yes	OK	gi|350534512|ref|NP_001234400.1|	acidic 27 kDa endochitinase precursor [Solanum lycopersicum]
Solyc02g083000.1	0	9.6208	0	0.622884	0.0033703	0.0452103	-2.63896	down	yes	OK	gi|460375925|ref|XP_004233753.1|	PREDICTED: uncharacterized protein LOC101243667 [Solanum lycopersicum]
Solyc02g083120.1	20.4856	216.837	4.53747	12.3355	0.00212783	0.0324242	-1.44286	down	yes	OK	gi|460373472|ref|XP_004232543.1|	PREDICTED: uncharacterized protein LOC101250469 isoform 1 [Solanum lycopersicum]
Solyc02g083460.2	77.4355	858.665	7.53208	21.1319	1.32631e-06	9.80861e-05	-1.4883	down	yes	OK	gi|460373420|ref|XP_004232517.1|	PREDICTED: aspartic proteinase-like protein 1-like [Solanum lycopersicum]
Solyc02g083640.2	294.624	416.499	28.8852	10.4694	4.40922e-08	5.58866e-06	1.46415	up	yes	OK	gi|460375904|ref|XP_004233743.1|	PREDICTED: uncharacterized protein LOC101265401 [Solanum lycopersicum]
Solyc02g083680.1	44.9028	499.108	3.12356	8.65105	5.51165e-05	0.00200964	-1.46968	down	yes	OK	gi|460375902|ref|XP_004233742.1|	PREDICTED: histidine kinase 1-like [Solanum lycopersicum]
Solyc02g083890.2	281.08	486.026	40.0539	17.547	6.32057e-06	0.000358021	1.19072	up	yes	OK	gi|460373362|ref|XP_004232489.1|	PREDICTED: uncharacterized protein LOC101259500 [Solanum lycopersicum]
Solyc02g083900.2	613.003	5566.32	8.52584	19.6074	4.23181e-06	0.000255798	-1.20148	down	yes	OK	gi|565347436|ref|XP_006340733.1|	PREDICTED: transformation/transcription domain-associated protein-like isoform X1 [Solanum tuberosum]
Solyc02g084500.2	78.6812	700.539	19.407	44.2061	9.90915e-05	0.00316454	-1.18767	down	yes	OK	gi|460375881|ref|XP_004233732.1|	PREDICTED: UPF0183 protein At3g51130-like [Solanum lycopersicum]
Solyc02g084570.2	123.007	1040.87	11.0315	23.6841	5.91926e-05	0.00212145	-1.10229	down	yes	OK	gi|460373299|ref|XP_004232458.1|	PREDICTED: cytochrome P450 84A1-like [Solanum lycopersicum]
Solyc02g084780.2	82.6222	148.636	12.3436	5.56385	0.0011962	0.0213243	1.14961	up	yes	OK	gi|460373266|ref|XP_004232442.1|	PREDICTED: peroxidase 72-like [Solanum lycopersicum]
Solyc02g084800.2	70.7387	587.719	13.4159	27.7949	0.000981054	0.0183883	-1.05088	down	yes	OK	gi|460373262|ref|XP_004232440.1|	PREDICTED: peroxidase 72-like [Solanum lycopersicum]
Solyc02g084840.2	156.64	1328.84	35.0863	81.4409	9.19178e-06	0.000484075	-1.21485	down	yes	OK	gi|460373256|ref|XP_004232437.1|	PREDICTED: desiccation-related protein clone PCC6-19-like isoform 2 [Solanum lycopersicum]
Solyc02g084850.2	54.4017	931.148	9.92464	50.0785	1.45006e-11	5.34764e-09	-2.3351	down	yes	OK	gi|350537453|ref|NP_001234038.1|	abscisic acid and environmental stress-inducible protein TAS14 [Solanum lycopersicum]
Solyc02g084870.2	63.1186	565.098	6.72889	15.2514	0.000299706	0.00745336	-1.1805	down	yes	OK	gi|350540664|ref|NP_001234876.1|	mitogen-activated protein kinase 8 [Solanum lycopersicum]
Solyc02g084890.1	23.5379	236.93	1.61088	4.1409	0.00288363	0.0404794	-1.3621	down	yes	OK	gi|460373248|ref|XP_004232433.1|	PREDICTED: disease resistance RPP13-like protein 4-like [Solanum lycopersicum]
Solyc02g085110.2	5.11023	266.758	0.523946	6.84085	3.03898e-07	2.86832e-05	-3.70669	down	yes	OK	gi|460373222|ref|XP_004232420.1|	PREDICTED: laccase-11-like [Solanum lycopersicum]
Solyc02g085120.2	3.4753	273.399	0.330038	6.5193	1.14034e-07	1.25595e-05	-4.30401	down	yes	OK	gi|460373220|ref|XP_004232419.1|	PREDICTED: laccase-11-like [Solanum lycopersicum]
Solyc02g085180.2	15.8148	263.227	2.66297	11.3186	0.000186564	0.00518329	-2.08759	down	yes	OK	gi|565347214|ref|XP_006340628.1|	PREDICTED: protein PHYLLO, chloroplastic-like [Solanum tuberosum]
Solyc02g085660.1	5.95236	109.411	0.743138	3.49511	0.00132508	0.0228789	-2.23364	down	yes	OK	gi|460375847|ref|XP_004233715.1|	PREDICTED: anthocyanidin 3-O-glucosyltransferase 5-like [Solanum lycopersicum]
Solyc02g086270.2	12.567	201.993	0.421789	1.7311	0.000217601	0.0058256	-2.0371	down	yes	OK	gi|460373049|ref|XP_004232335.1|	PREDICTED: probable serine/threonine-protein kinase At1g18390-like [Solanum lycopersicum]
Solyc02g086340.2	66.0104	568.462	3.68276	8.0379	0.000683066	0.0140217	-1.12603	down	yes	OK	gi|460375832|ref|XP_004233708.1|	PREDICTED: lisH domain and HEAT repeat-containing protein KIAA1468 homolog [Solanum lycopersicum]
Solyc02g086460.2	1327.19	11280.7	16.3269	39.7455	0.000122896	0.00374205	-1.28354	down	yes	OK	gi|565342941|ref|XP_006338599.1|	PREDICTED: titin-like isoform X2 [Solanum tuberosum]
Solyc02g086650.2	52.4674	84.9452	5.68501	2.29066	0.00147644	0.0247228	1.3114	up	yes	OK	gi|460373001|ref|XP_004232311.1|	PREDICTED: phosphoenolpyruvate/phosphate translocator 2, chloroplastic-like [Solanum lycopersicum]
Solyc02g086740.1	1720.69	3396.15	774.564	386.668	0.000173743	0.00489973	1.00229	up	yes	OK	gi|460372985|ref|XP_004232303.1|	PREDICTED: 50S ribosomal protein L12, chloroplastic-like [Solanum lycopersicum]
Solyc02g086880.2	1082.76	13660.3	128.349	415.485	3.3567e-08	4.42589e-06	-1.69472	down	yes	OK	gi|350538487|ref|NP_001234857.1|	formate dehydrogenase [Solanum formate dehydrogenase [Solanum lycopersicum]
Solyc02g087060.2	120.729	1081.99	16.2447	36.5211	2.08346e-05	0.000925966	-1.16876	down	yes	OK	gi|460372943|ref|XP_004232282.1|	PREDICTED: auxin-induced protein 5NG4-like [Solanum lycopersicum]
Solyc02g087070.2	203.213	2963.12	17.6446	66.1265	5.13341e-07	4.4248e-05	-1.906	down	yes	OK	gi|350534692|ref|NP_001234410.1|	alpha-DOX1 [Solanum alpha-DOX1 [Solanum lycopersicum]
Solyc02g087090.2	11.5648	253.65	0.980195	5.48106	8.61601e-06	0.00045971	-2.48331	down	yes	OK	gi|350534762|ref|NP_001234414.1|	alpha-DOX2 [Solanum alpha-DOX2 [Solanum lycopersicum]
Solyc02g087280.2	44.4282	385.224	4.29512	9.27191	0.00282013	0.0398543	-1.11017	down	yes	OK	gi|460372905|ref|XP_004232263.1|	PREDICTED: probable peptide/nitrate transporter At5g14940-like [Solanum lycopersicum]
Solyc02g087360.2	244.833	2049.56	9.37939	20.2538	1.24493e-05	0.000615865	-1.11063	down	yes	OK	gi|460372889|ref|XP_004232255.1|	PREDICTED: paired amphipathic helix protein Sin3-like 2-like [Solanum lycopersicum]
Solyc02g087410.2	61.1893	719.035	2.42758	7.40472	9.94939e-07	7.70308e-05	-1.60893	down	yes	OK	gi|460372885|ref|XP_004232253.1|	PREDICTED: ABC transporter B family member 15-like [Solanum lycopersicum]
Solyc02g087740.2	55.9998	442.152	7.70833	15.6247	0.00288018	0.0404473	-1.01934	down	yes	OK	gi|460372852|ref|XP_004232237.1|	PREDICTED: 2-aminoethanethiol dioxygenase-like [Solanum lycopersicum]
Solyc02g087880.2	1811.43	2695.59	209.522	79.2355	1.57874e-07	1.66226e-05	1.40288	up	yes	OK	gi|460372829|ref|XP_004232226.1|	PREDICTED: tubulin alpha chain-like [Solanum lycopersicum]
Solyc02g088180.2	7.4022	142.959	1.0598	5.20867	0.000241124	0.00629546	-2.29712	down	yes	OK	gi|460372801|ref|XP_004232213.1|	PREDICTED: NAC domain-containing protein 100-like [Solanum lycopersicum]
Solyc02g088830.2	135.48	212.711	56.7938	22.6903	1.34854e-05	0.000654054	1.32366	up	yes	OK	gi|460372698|ref|XP_004232163.1|	PREDICTED: uncharacterized protein LOC101260290 [Solanum lycopersicum]
Solyc02g089050.2	65.1574	523.876	4.40528	9.14226	0.00176588	0.0282753	-1.05332	down	yes	OK	gi|460375736|ref|XP_004233660.1|	PREDICTED: protein LONGIFOLIA 2-like [Solanum lycopersicum]
Solyc02g089090.2	316.631	2628.79	19.5256	41.3373	2.16774e-05	0.000956982	-1.08208	down	yes	OK	gi|460372670|ref|XP_004232151.1|	PREDICTED: receptor-like protein kinase FERONIA-like [Solanum lycopersicum]
Solyc02g089260.2	619.717	5350.99	6.51536	14.2232	2.11766e-05	0.000937558	-1.12633	down	yes	OK	gi|460375730|ref|XP_004233657.1|
Solyc02g089370.2	144.359	1466.38	4.63855	11.9083	7.04975e-07	5.78772e-05	Solyc02g089370.2	down	yes	OK	gi|460372616|ref|XP_004232124.1|	PREDICTED: protein furry homolog-like [Solanum lycopersicum]
Solyc02g089400.2	141.706	1489.1	15.3197	40.3023	1.60369e-07	1.68466e-05	-1.39547	down	yes	OK	gi|460372614|ref|XP_004232123.1|	PREDICTED: sodium-coupled neutral amino acid transporter 3-like [Solanum lycopersicum]
Solyc02g089620.2	758.324	1058.46	73.8896	26.5911	5.61462e-09	9.69546e-07	1.47443	up	yes	OK	gi|460372587|ref|XP_004232110.1|	PREDICTED: proline dehydrogenase 2, mitochondrial [Solanum lycopersicum]
Solyc02g089700.2	27.6503	259.723	3.53268	8.42835	0.00368272	0.048221	-1.25449	down	yes	OK	gi|460372576|ref|XP_004232105.1|	PREDICTED: uncharacterized protein LOC101266285 isoform 2 [Solanum lycopersicum]
Solyc02g089720.1	74.6141	1240.4	6.38021	26.8556	1.42351e-11	5.27778e-09	-2.07355	down	yes	OK	gi|460372572|ref|XP_004232103.1|	PREDICTED: putative endo-1,3(4)-beta-glucanase 2-like [Solanum lycopersicum]
Solyc02g089930.2	45.0395	418.099	4.40734	10.3945	0.000756963	Solyc02g089930.2	-1.23784	down	yes	OK	gi|460372542|ref|XP_004232088.1|	PREDICTED: protein DA1-related 1-like [Solanum lycopersicum]
Solyc02g090130.2	167.004	1331.82	5.69198	11.539	0.000121528	0.00371017	-1.01952	down	yes	OK	gi|460375706|ref|XP_004233645.1|	PREDICTED: uncharacterized protein LOC101257436 [Solanum lycopersicum]
Solyc02g090140.1	20.8761	500.604	0.981753	5.86247	1.5275e-08	2.24374e-06	-2.57808	down	yes	OK	gi|565342199|ref|XP_006338248.1|	PREDICTED: uncharacterized protein LOC102601421 isoform X1 [Solanum tuberosum]
Solyc02g090210.2	9.97054	364.857	1.30425	11.7136	1.41271e-08	2.10184e-06	-3.16689	down	yes	OK	gi|460372502|ref|XP_004232068.1|	PREDICTED: GDSL esterase/lipase At2g23540-like [Solanum lycopersicum]
Solyc02g090220.2	63.7397	74.9053	14.8362	4.51503	2.55153e-05	0.00109098	1.71631	up	yes	OK	gi|460372500|ref|XP_004232067.1|	PREDICTED: dof zinc finger protein DOF3.4-like [Solanum lycopersicum]
Solyc02g090450.2	4.06309	153.242	0.699786	6.2261	5.33863e-05	0.00196048	-3.15334	down	yes	OK	gi|460375692|ref|XP_004233638.1|	PREDICTED: peroxidase 10-like [Solanum lycopersicum]
Solyc02g090470.2	15.7649	419.965	3.19617	19.6194	5.90469e-07	5.00164e-05	-2.61786	down	yes	OK	gi|460372468|ref|XP_004232052.1|	PREDICTED: peroxidase 10-like [Solanum lycopersicum]
Solyc02g090480.2	61.0864	90.1428	7.0055	2.6412	0.000373048	0.00882284	1.40729	up	yes	OK	gi|460372464|ref|XP_004232050.1|	PREDICTED: peptidyl-prolyl cis-trans isomerase CYP40-like [Solanum lycopersicum]
Solyc02g090490.2	57.1558	520.78	6.82403	15.6899	0.000444904	0.0101234	-1.20114	down	yes	OK	gi|460372466|ref|XP_004232051.1|	PREDICTED: patatin group A-3-like [Solanum lycopersicum]
Solyc02g090540.2	80.7776	101.624	16.5377	5.40321	1.27479e-05	0.000627279	1.61387	up	yes	OK	gi|460372456|ref|XP_004232046.1|	PREDICTED: 3-ketodihydrosphingosine reductase-like [Solanum lycopersicum]
Solyc02g090630.2	10.0276	133.307	1.33474	4.58212	0.00238952	0.0353278	-1.77946	down	yes	OK	gi|460375688|ref|XP_004233636.1|	PREDICTED: uncharacterized protein LOC101254161 [Solanum lycopersicum]
Solyc02g090720.2	45.9757	40.1049	29.0175	6.31277	2.77111e-06	0.000180147	2.20058	up	yes	OK	gi|460372439|ref|XP_004232038.1|	PREDICTED: uncharacterized protein LOC101245602 [Solanum lycopersicum]
Solyc02g090960.1	55.6816	52.58	58.6733	14.2915	3.17728e-06	0.000201913	2.03755	up	yes	OK	gi|460372411|ref|XP_004232024.1|	PREDICTED: protein RALF-like 34-like [Solanum lycopersicum]
Solyc02g091430.2	73.9678	620.467	8.91012	18.8848	0.000550945	0.0119016	-1.08371	down	yes	OK	gi|460372347|ref|XP_004231992.1|	PREDICTED: U-box domain-containing protein 4-like isoform 2 [Solanum lycopersicum]
Solyc02g091650.2	16.6219	193.364	1.26117	3.72727	0.00175616	0.0281749	-1.56336	down	yes	OK	gi|460372315|ref|XP_004231976.1|	PREDICTED: uncharacterized protein LOC101252832 [Solanum lycopersicum]
Solyc02g091690.2	54.9838	75.8231	9.29074	3.31156	0.000321446	0.00786536	1.48828	up	yes	OK	gi|460372305|ref|XP_004231971.1|	PREDICTED: transcription factor bHLH93-like [Solanum lycopersicum]
Solyc02g092050.2	101.539	173.22	7.80493	3.36936	0.000215657	0.00578635	1.21191	up	yes	OK	gi|460372259|ref|XP_004231948.1|	PREDICTED: AP2-like ethylene-responsive transcription factor ANT-like [Solanum lycopersicum]
Solyc02g092430.1	1312.1	1856.87	838.211	304.873	1.85007e-08	2.66394e-06	1.45911	up	yes	OK	gi|460372205|ref|XP_004231922.1|	PREDICTED: 60S ribosomal protein L26-1-like [Solanum lycopersicum]
Solyc02g092820.2	43.0107	46.8601	3.7316	1.03806	7.25968e-05	0.00248723	1.8459	up	yes	OK	gi|460372142|ref|XP_004231891.1|	PREDICTED: probable indole-3-acetic acid-amido synthetase GH3.1-like [Solanum lycopersicum]
Solyc02g092860.2		331.771	3.05403	9.31326	0.000364957	0.0086729	-1.60857	down	yes	OK	gi|460372134|ref|XP_004231887.1|	PREDICTED: cytochrome P450 81D1-like [Solanum lycopersicum]
Solyc02g093040.2	92.8752	162.654	14.1756	6.27918	0.000444386	0.010115	1.17476	up	yes	OK	gi|460372104|ref|XP_004231872.1|	PREDICTED: cysteine proteinase RD21a-like [Solanum lycopersicum]
Solyc02g093360.2	86.9944	701.352	6.62116	13.6882	0.000432065		-1.04778	down	yes	OK	gi|460372052|ref|XP_004231848.1|	PREDICTED: protein kinase PVPK-1-like [Solanum lycopersicum]
Solyc02g093590.2	121.183	236.558	15.0735		0.000909776	0.0173693	1.00982	up	yes	OK	gi|460372010|ref|XP_004231827.1|	PREDICTED: uncharacterized protein LOC101256821 [Solanum lycopersicum]
Solyc02g093700.2	28.6802	272.844	5.80933	14.028	0.00298889	0.0415532	-1.27187	down	yes	OK	gi|460371992|ref|XP_004231818.1|	PREDICTED: cystinosin homolog [Solanum lycopersicum]
Solyc02g093760.2	60.5279	87.6372	8.36531		0.000317527	0.00780251	1.43065	up	yes	OK	gi|460371980|ref|XP_004231812.1|	PREDICTED: uncharacterized protein LOC101252035 [Solanum lycopersicum]
Solyc02g093860.2	128.89	1080.7	15.135	32.7211	0.000223281	0.00594538	-1.11233	down	yes	OK	gi|460371954|ref|XP_004231799.1|	PREDICTED: lysine histidine transporter 1-like [Solanum lycopersicum]
Solyc02g094180.2	33.9059	572.625	5.09851	21.971	8.76007e-08	1.00389e-05	-2.10745	down	yes	OK	gi|460371910|ref|XP_004231777.1|	PREDICTED: peroxidase 51-like [Solanum lycopersicum]
Solyc02g094490.2	514.227	958.863	118.76	58.5145	4.52277e-05	0.00171445	1.02118	up	yes	OK	gi|460371849|ref|XP_004231747.1|	PREDICTED: uncharacterized protein LOC101259008 [Solanum lycopersicum]
Solyc02g094630.2	15.8536	190.116	4.10879	12.1559	0.00230708	0.0343434	-1.56487	down	yes	OK	gi|460371833|ref|XP_004231739.1|	PREDICTED: transportin-3-like [Solanum lycopersicum]
Solyc03g005210.2	7.06876	242.529	1.75896	14.7106	2.17657e-06	0.00014802	-3.06406	down	yes	OK	gi|460376458|ref|XP_004234015.1|	PREDICTED: non-specific lipid-transfer protein-like protein At5g64080-like [Solanum lycopersicum]
Solyc03g005220.2	454.348	691.186	44.0353	18.0436	4.59897e-07	4.04171e-05	1.28717	up	yes	OK	gi|460376460|ref|XP_004234016.1|	PREDICTED: probable histone H2AXa-like [Solanum lycopersicum]
Solyc03g005320.2	98.381	885.472	7.84051	18.0316	3.06368e-05	0.00126023	-1.20151	down	yes	OK	gi|460376478|ref|XP_004234025.1|	PREDICTED: 3-ketoacyl-CoA synthase 11-like [Solanum lycopersicum]
Solyc03g005330.1	31.2571		4.84094	13.6375	0.000285733	0.00717769	341.975	down	yes	OK	gi|460376480|ref|XP_004234026.1|	PREDICTED: CBL-interacting serine/threonine-protein kinase 7-like [Solanum lycopersicum]
Solyc03g005460.2	47.349	75.4681	2.24169	0.92181	0.00270608	0.0386642	1.28205	up	yes	OK	gi|460376900|ref|XP_004234234.1|	PREDICTED: putative SWI/SNF-related matrix-associated actin-dependent regulator of chromatin subfamily A member 3-like 3-like [Solanum lycopersicum]
Solyc03g005620.2	93.1725	151.509	6.16815	2.64447	0.000291172	0.00727873	1.22186	up	yes	OK	gi|460376516|ref|XP_004234044.1|	PREDICTED: kinesin-like protein KIF11-like [Solanum lycopersicum]
Solyc03g005660.2	40.9738	489.065	2.49902	7.72589	1.29979e-05	0.000636421	-1.62834	down	yes	OK	gi|460376520|ref|XP_004234046.1|	PREDICTED: putative late blight resistance protein homolog R1B-14-like [Solanum lycopersicum]
Solyc03g005670.2	6.7737	128.534	0.463868	2.2285	0.000907951	0.0173368	-2.26429	down	yes	OK	gi|460376522|ref|XP_004234047.1|	PREDICTED: disease resistance RPP8-like protein 3-like [Solanum lycopersicum]
Solyc03g005790.2	384.5	715.651	190.646	90.9174	3.01233e-05	0.0012439	1.06827	up	yes	OK	gi|104763696|gb|ABF74606.1|	chloroplast chlorophyll a/b-binding protein [Agave tequilana]
Solyc03g005910.2	57.0935	448.649	10.3957	20.9804	0.00316034	0.0431941	-1.01306	down	yes	OK	gi|460376567|ref|XP_004234069.1|	PREDICTED: GDSL esterase/lipase At1g29670-like [Solanum lycopersicum]
Solyc03g006040.2	34.5467	34.9967	12.2556	3.18019	0.000118411	0.00363501	1.94626	up	yes	OK	gi|460376587|ref|XP_004234079.1|	PREDICTED: uncharacterized protein LOC101248548 [Solanum lycopersicum]
Solyc03g006590.2	13.5717	10.2134	4.58139		0.00068661	0.0140761	2.39235	up	yes	OK	0.872627	PREDICTED: uncharacterized protein LOC101251549 [Solanum lycopersicum]
Solyc03g006700.2	82.1311		12.4462	36.7089	2.92536e-07	2.78792e-05	-1.56042	down	yes	OK	gi|460376706|ref|XP_004234138.1|	PREDICTED: suberization-associated anionic peroxidase 2-like [Solanum lycopersicum]
Solyc03g006770.2	7.1764	141.782	0.46879	2.4259	0.000223732	0.00595577	-2.37151	down	yes	OK	gi|460376960|ref|XP_004234264.1|	PREDICTED: uncharacterized protein LOC101252749 [Solanum lycopersicum]
Solyc03g006810.2	11.9939	249.05	2.20596		1.07459e-05	0.000547555	-2.36985	down	yes	OK	gi|460376710|ref|XP_004234140.1|	PREDICTED: peroxidase 66-like [Solanum lycopersicum]
Solyc03g007030.2	185.121	272.926	65.1103	24.4449	9.91793e-07	7.68302e-05	1.41335	up	yes	OK	gi|460376732|ref|XP_004234151.1|	PREDICTED: CDGSH iron-sulfur domain-containing protein 2-like [Solanum lycopersicum]
Solyc03g007130.2	216.278	331.105	15.4934	6.08212	1.02909e-06	7.92323e-05	1.34901	up	yes	OK	gi|460376752|ref|XP_004234161.1|	PREDICTED: 65-kDa microtubule-associated protein 3-like [Solanum lycopersicum]
Solyc03g007260.2	66.1327	718.695	9.59721	26.1567	6.62426e-06	0.000371084	-1.44649	down	yes	OK	gi|460376772|ref|XP_004234170.1|	PREDICTED: cyclic nucleotide-gated ion channel 1-like [Solanum lycopersicum]
Solyc03g007530.2	113.192	1149.51	4.10544	10.3904	1.64018e-06		-1.33964	down	yes	OK	gi|460376814|ref|XP_004234191.1|	PREDICTED: ABC transporter C family member 10-like [Solanum lycopersicum]
Solyc03g007570.2	12.2054	173.195	1.54768	5.65693	0.000734151	0.0148224	-1.86991	down	yes	OK	gi|460376816|ref|XP_004234192.1|	PREDICTED: DUF21 domain-containing protein At5g52790-like [Solanum lycopersicum]
Solyc03g007690.1	40.682	59.6939	4.4276	1.7012	0.00246563	0.0361793	1.37997	up	yes	OK	gi|460376836|ref|XP_004234202.1|	PREDICTED: ABC transporter G family member 8-like [Solanum lycopersicum]
Solyc03g007720.2	21.4633	23.023	4.58903	1.25058	0.00144145	0.0243337	1.87559	up	yes	OK	gi|565394041|ref|XP_006362672.1|	PREDICTED: probable membrane-associated kinase regulator 2-like [Solanum tuberosum]
Solyc03g013430.1	17.2785	18.5154	7.54659	2.09939	0.00288491	0.0404892	1.84585	up	yes	OK	_	_
Solyc03g019690.1	18.2612	930.869	6.71722	87.3676	4.66294e-15	4.49015e-12	-3.70116	down	yes	OK	gi|460377050|ref|XP_004234308.1|	PREDICTED: serine protease inhibitor 1-like [Solanum lycopersicum]
Solyc03g019820.2	63.6153	535.932	11.1302	23.6749	0.00121124	0.0215161	-1.08888	down	yes	OK	gi|565324181|ref|NP_001274301.1|	probable aquaporin TIP3-2-like [Solanum lycopersicum]
Solyc03g020010.1	87.7627	792.618	34.9761	80.2141	0.000104513	0.00330344	-1.19749	down	yes	OK	gi|460377096|ref|XP_004234331.1|	PREDICTED: miraculin-like [Solanum lycopersicum]
Solyc03g020030.2	99.6306	987.138	27.2139	68.9138	6.13644e-06	0.000349591	-1.34045	down	yes	OK	gi|460377102|ref|XP_004234334.1|	PREDICTED: proteinase inhibitor type-2 CEVI57-like isoform 1 [Solanum lycopersicum]
Solyc03g020040.2	133.836	1333.88	36.1822	92.8821	1.5911e-06	0.000114434	-1.36012	down	yes	OK	gi|460377100|ref|XP_004234333.1|	PREDICTED: proteinase inhibitor type-2 CEVI57-like [Solanum lycopersicum]
Solyc03g025160.2	217.497	367.196	38.0372	16.2257	Solyc03g025160.2.1	0.000463973	1.22913	up	yes	OK	gi|460377310|ref|XP_004234436.1|	PREDICTED: uncharacterized protein LOC101263287 [Solanum lycopersicum]
Solyc03g025270.2	949.041	1702.21	130.565	62.2668	2.72334e-05	0.00114851	1.06823	up	yes	OK	gi|460377298|ref|XP_004234430.1|	PREDICTED: mediator of RNA polymerase II transcription subunit 36a-like [Solanum lycopersicum]
Solyc03g025470.2	100.007		8.55866	4.05338	0.000963524	0.0181467	1.07826	up	yes	OK	gi|460377260|ref|XP_004234411.1|	PREDICTED: kinesin-like protein KIF22-like [Solanum lycopersicum]
Solyc03g025520.2	1379.38	2407.83	385.194	171.001	6.02327e-06	0.000344275	1.17158	up	yes	OK	gi|460377251|ref|XP_004234407.1|	PREDICTED: 60S ribosomal protein L36-2-like [Solanum lycopersicum]
Solyc03g025720.2	499.915	5092.13	44.8785	117.597	1.66843e-06	0.000118763	-1.38975	down	yes	OK	gi|460377227|ref|XP_004234395.1|	PREDICTED: 4-coumarate--CoA ligase-like 10-like [Solanum lycopersicum]
Solyc03g025800.2	233.037	310.688	98.3489	34.0457	4.30494e-08	5.48154e-06		up	yes	OK	gi|565373485|ref|XP_006353303.1|	PREDICTED: microtubule-associated protein 1B-like [Solanum tuberosum]
Solyc03g026190.2	118.459	993.957	10.6624	22.7573	7.38261e-05	0.00251833	-1.0938	down	yes	OK	gi|460377153|ref|XP_004234359.1|	PREDICTED: uncharacterized protein LOC101265803 isoform 1 [Solanum lycopersicum]
Solyc03g031780.2	62.5653	78.3109	7.84565	2.54726	5.65599e-05	0.00204988	1.62295	up	yes	OK	gi|460377408|ref|XP_004234485.1|	PREDICTED: uncharacterized protein LOC101256161 [Solanum lycopersicum]
Solyc03g031920.2	633.081	5102.26	49.5427	100.323	8.56775e-05	0.00282463	-1.01791	down	yes	OK	gi|460377428|ref|XP_004234495.1|	PREDICTED: probable metal-nicotianamine transporter YSL7-like isoform 1 [Solanum lycopersicum]
Solyc03g032020.2	283.743	2537.67	30.1492	68.7318	2.6356e-06	0.000173041	-1.18886	down	yes	OK	gi|460377622|ref|XP_004234590.1|	PREDICTED: 3-hydroxy-3-methylglutaryl-coenzyme A reductase 3-like [Solanum lycopersicum]
Solyc03g032190.2	249.608	361.592	29.2694	10.7163	1.00329e-07	1.12556e-05	1.44959	up	yes	OK	gi|460377470|ref|XP_004234516.1|	PREDICTED: G2/mitotic-specific cyclin-1-like [Solanum lycopersicum]
Solyc03g033460.2	76.9078	956.049	6.05803	18.8053	8.60791e-08	9.89724e-06	-1.63422	down	yes	OK	gi|460377637|ref|XP_004234597.1|
Solyc03g033660.2	31.4317	38.6507		1.8261	0.000949005	0.0179649	1.67768	up	yes	OK	gi|460377532|ref|XP_004234546.1|	PREDICTED: GATA transcription factor 6-like [Solanum lycopersicum]
Solyc03g034320.2	46.8578	400.752	6.57671	14.1288	0.00242745	0.0357552	-1.1032	down	yes	OK	gi|460377592|ref|XP_004234575.1|	down
Solyc03g043880.2	21.4251	296.231	2.73062	9.64903		Solyc03g043880.2.1	-1.82116	down	yes	OK	7.74469e-05	PREDICTED: branched-chain-amino-acid aminotransferase 5, chloroplastic-like [Solanum lycopersicum]
Solyc03g044790.2	58.3003	677.082	13.0264	38.685	2.65573e-06	0.000174033	-1.57034	down	yes	OK	gi|350538063|ref|NP_001233813.1|	methylesterase [Solanum methylesterase [Solanum lycopersicum]
Solyc03g045110.2	182.839	313.105	155.058		2.08185e-05	0.000925843	1.20438	up	yes	OK	gi|326499442|dbj|BAJ86032.1|	predicted protein [Hordeum vulgare subsp. vulgare]
Solyc03g046450.2	239.158	1907.72	6.15331	12.4373	6.25365e-05	0.0022212	-1.01524	down	yes	OK	gi|460377853|ref|XP_004234701.1|	PREDICTED: protein furry homolog-like [Solanum lycopersicum]
Solyc03g062700.2	83.9604	127.45	8.04188	3.10846	0.000105406	0.00332561	1.37133	up	yes	OK	gi|460378075|ref|XP_004234804.1|	PREDICTED: uncharacterized protein LOC101262788 [Solanum lycopersicum]
Solyc03g062860.1	14.2611	189.872	0.920225	3.13096	0.00105559	0.0194102	-1.76655	down	yes	OK	gi|460395112|ref|XP_004243132.1|	PREDICTED: uncharacterized protein LOC101257086 [Solanum lycopersicum]
Solyc03g063220.1	46.6248	504.721	1.5765	4.43025	3.50459e-05	0.00139885	-1.49066	down	yes	OK	gi|460378254|ref|XP_004234888.1|	PREDICTED: helicase domino-like [Solanum lycopersicum]
Solyc03g063550.1		4.96012	9.26196	0.863299	3.86889e-05	0.00151418	3.42339	up	yes	OK	gi|460378129|ref|XP_004234829.1|	PREDICTED: uncharacterized protein LOC101245736 [Solanum lycopersicum]
Solyc03g063720.2	23.9832	30.8902	2.13915	0.698996	0.00328916	0.0444387	1.61368	up	yes	OK	gi|565365723|ref|XP_006349552.1|	PREDICTED: uncharacterized protein LOC102593143 isoform X1 [Solanum tuberosum]
Solyc03g064010.2	59.4847	97.1416	4.89117	2.04787	0.00140488	0.0238896	1.25606	up	yes	OK	gi|460378159|ref|XP_004234843.1|	PREDICTED: probable LRR receptor-like serine/threonine-protein kinase At4g37250-like [Solanum lycopersicum]
Solyc03g071570.2	118.221	202.285	11.0445	4.81613	0.00221059	0.0333075	1.19738	up	yes	OK	gi|460378298|ref|XP_004234910.1|	PREDICTED: probable pectate lyase 13-like [Solanum lycopersicum]
Solyc03g071620.1	983.537	1843.15	604.872	300.889	8.05451e-05	0.0026932	1.0074	up	yes	OK	gi|460378302|ref|XP_004234912.1|	PREDICTED: probable histone H2B.1-like [Solanum lycopersicum]
Solyc03g071850.1	14.0683	222.189	2.00956	8.07751	0.00011362	0.00352856	-2.00703	down	yes	OK	gi|460378310|ref|XP_004234916.1|	PREDICTED: cyanidin-3-O-glucoside 2-O-glucuronosyltransferase-like [Solanum lycopersicum]
Solyc03g078270.1	7.64438	137.695	5.4328	24.1111	0.00087569	0.0168928	-2.14993	down	yes	OK	gi|460402301|ref|XP_004246652.1|	PREDICTED: phenylalanine ammonia-lyase-like [Solanum lycopersicum]
Solyc03g078290.2	710.063	1360.41	226.456	110.346	3.50267e-05	0.00139849	1.0372	up	yes	OK	gi|460378635|ref|XP_004235074.1|	PREDICTED: 40S ribosomal protein S18-like [Solanum lycopersicum]
Solyc03g078300.1	52.434	621.692	2.26764	6.84398	3.81734e-06	0.000235152	-1.59364	down	yes	OK	gi|460378766|ref|XP_004235139.1|	PREDICTED: putative disease resistance RPP13-like protein 1-like [Solanum lycopersicum]
Solyc03g078490.2	67.3303	816.634		25.1882	1.66615e-06	0.000118662	-1.64475	down	yes	OK	gi|460378617|ref|XP_004235065.1|	PREDICTED: UDP-glycosyltransferase 85A7-like [Solanum lycopersicum]
Solyc03g079880.2	227.623	1938.2	92.2413	202.656	1.07018e-05	0.000545975	-1.13555	down	yes	OK	gi|460378587|ref|XP_004235052.1|	PREDICTED: uncharacterized protein LOC101258342 isoform 2 [Solanum lycopersicum]
	271.146	2334.82	11.9287	26.0038	8.61641e-06	0.00045971	-1.12429	down	yes	OK	gi|460378543|ref|XP_004235030.1|	PREDICTED: uncharacterized protein LOC101252062 [Solanum lycopersicum]
Solyc03g082570.2	812.826	1481.58	116.784	55.2266	1.75344e-05	0.000805629	1.08041	up	yes	OK	gi|224120992|ref|XP_002318470.1|	UBIQUITIN EXTENSION protein 1 [Populus trichocarpa]
Solyc03g082620.2	88.4865	1126.78	6.82439	22.1769	1.76203e-08	2.55576e-06	-1.70029	down	yes	OK	gi|126567465|dbj|BAF48331.1|	1.70029
Solyc03g082680.2	141.447	1115.72	3.20713	6.42553	0.000230391	0.00608282	-1.00253	down	yes	OK	gi|565367714|ref|XP_006350502.1|	PREDICTED: uncharacterized protein LOC102589454 [Solanum tuberosum]
Solyc03g082690.2	37.9071	407.087	1.99106	5.51061	0.000195366	0.00536547	-1.46868	down	yes	OK	gi|460378717|ref|XP_004235115.1|	PREDICTED: U-box domain-containing protein 43 [Solanum lycopersicum]
Solyc03g082790.2	0	27.1123	0	2.0363	0.000205319	0.00556496	-1.02595	down	yes	OK	gi|350536197|ref|NP_001233978.1|	extensin-like protein Dif54 precursor [Solanum lycopersicum]
Solyc03g082860.2	63.9845	76.3918	9.08019	2.7928	2.50552e-05	0.00107545	1.70101	up	yes	OK	gi|460378462|ref|XP_004234990.1|	PREDICTED: histone-lysine N-methyltransferase ATXR6-like [Solanum lycopersicum]
Solyc03g082940.2	245.384	2147.34	14.2236	31.3726	7.78491e-06	0.000423162	-1.14122	down	yes	OK	gi|460378449|ref|XP_004234984.1|	PREDICTED: importin subunit beta-1-like [Solanum lycopersicum]
Solyc03g083000.2	88.2409	780.445	10.3145	23.0594	8.74017e-05	0.00286919	-1.16068	down	yes	OK	gi|460378438|ref|XP_004234979.1|	PREDICTED: uncharacterized protein LOC101261694 [Solanum lycopersicum]
Solyc03g083020.2	109.867	201.128	71.3012	33.4572	0.000569684	0.0122131	1.09161	up	yes	OK	gi|460378432|ref|XP_004234976.1|	PREDICTED: uncharacterized protein LOC101260703 [Solanum lycopersicum]
Solyc03g083440.2	1449.97	13223.6	32.4881	76.7979	3.61525e-05	0.00143288	-1.24116	down	yes	OK	gi|460378389|ref|XP_004234955.1|	PREDICTED: glutamate synthase 1 [NADH]
Solyc03g083560.1	282.115	447.416	55.0428	22.5179	1.09028e-06	8.3113e-05	1.28948	up	yes	OK	gi|460378361|ref|XP_004234941.1|	PREDICTED: uncharacterized protein LOC101250380 [Solanum lycopersicum]
Solyc03g083870.2	9.82218	201.527	1.06979	5.55745	3.55686e-05	0.00141402	-2.3771	down	yes	OK	gi|460378343|ref|XP_004234932.1|	PREDICTED: probable pectinesterase/pectinesterase inhibitor 17-like [Solanum lycopersicum]
Solyc03g093080.2	5.08777	172.861	1.01964	8.71884	1.29486e-05	0.000634677	-3.09608	down	yes	OK	gi|460378800|ref|XP_004235156.1|	PREDICTED: probable xyloglucan endotransglucosylase/hydrolase protein 23-like [Solanum lycopersicum]
Solyc03g093120.2	4.95977	124.607	0.967707	6.07677	0.000189478	0.00524008	-2.65066	down	yes	OK	gi|460378804|ref|XP_004235158.1|	PREDICTED: probable xyloglucan endotransglucosylase/hydrolase protein 23-like [Solanum lycopersicum]
Solyc03g093130.2	8.74396	182.3	1.66481	8.86035	6.0105e-05	0.0021497	-2.41201	down	yes	OK	gi|350535843|ref|NP_001234472.1|	xyloglucan endotransglucosylase-hydrolase XTH3 precursor [Solanum xyloglucan endotransglucosylase-hydrolase XTH3 [Solanum lyc
Solyc03g093260.2	133.798	242.963	13.0821	6.10722	0.000240454	0.00628108	1.09901	up	yes	OK	gi|460378822|ref|XP_004235167.1|	PREDICTED: structural maintenance of chromosomes protein 2-1-like [Solanum lycopersicum]
Solyc03g093310.2	66.3052	99.6712	7.20254		0.000336611	0.00814161	1.37393	up	yes	OK	gi|460379340|ref|XP_004235421.1|	PREDICTED: F-box protein At5g07670-like [Solanum lycopersicum]
Solyc03g093680.2	524.615	957.12	159.11	75.7789	1.81498e-05	0.000828314	1.07016	up	yes	OK	gi|631790810|ref|NP_001278838.1|	protein mago nashi homolog [Solanum lycopersicum]
Solyc03g093800.1	102.643	889.574	70.3865	164.183	2.71194e-05	0.0011452	-1.22193	down	yes	OK	gi|460378874|ref|XP_004235193.1|	PREDICTED: uncharacterized protein LOC101244167 [Solanum lycopersicum]
Solyc03g094020.2	4.11155	109.09	0.261636	1.79316	0.00114263	0.0205849	-2.77687	down	yes	OK	gi|460378890|ref|XP_004235201.1|	PREDICTED: alpha-glucosidase YihQ-like [Solanum lycopersicum]
Solyc03g095610.2	47.3527	390.039	2.71674	5.66883	0.00334741	0.0449948	-1.06117	down	yes	OK	gi|460379400|ref|XP_004235450.1|	PREDICTED: uncharacterized protein LOC101254071 [Solanum lycopersicum]
Solyc03g096360.2	2103.17	4027.34	613.073	301.453	0.000188347	0.00521818	1.02413	up	yes	OK	down
Solyc03g096760.1	31.4544	252.16	29.3107	68.0964	0.00357011	0.0470889		down	yes	OK	gi|460379027|ref|XP_004235266.1|	-1.21615
Solyc03g096770.1	68.4175	517.804	66.4262	134.863	0.00152027	0.0252674	-1.02167	down	yes	OK	gi|460379029|ref|XP_004235267.1|	PREDICTED: uncharacterized protein LOC101243684 [Solanum lycopersicum]
Solyc03g096830.2	64.1868	499.493	2.30093	4.69474	0.00173184	0.0279011	-1.02883	down	yes	OK	gi|565361621|ref|XP_006347554.1|	PREDICTED: pentatricopeptide repeat-containing protein At3g18110, chloroplastic-like isoform X1 [Solanum tuberosum]
Solyc03g096870.2	182.004		COG2319	7.88265	1.32493e-05	0.000645161	1.23112	up	yes	OK	gi|460379075|ref|XP_004235290.1|	PREDICTED: anaphase-promoting complex subunit cdc20-like [Solanum lycopersicum]
Solyc03g097500.2	16.8542	881.685		27.0522	7.54952e-15	6.7977e-12	-3.75918	down	yes	OK	gi|460379126|ref|XP_004235315.1|	PREDICTED: omega-hydroxypalmitate O-feruloyl transferase-like [Solanum lycopersicum]
Solyc03g097840.2	25.5807	252.833	4.36156	11.0348	0.00291669	0.0407948	-1.33914	down	yes	OK	gi|460379115|ref|XP_004235310.1|	PREDICTED: phosphate carrier protein, mitochondrial-like [Solanum lycopersicum]
Solyc03g098290.2	59.6475	541.899	3.60111	8.29696	0.00030594	0.00757417	-1.20414	down	yes	OK	gi|460379273|ref|XP_004235388.1|	PREDICTED: sucrose synthase 6-like [Solanum lycopersicum]
Solyc03g098740.1	3.09904	149.798	1.2382		1.74344e-05	0.000802065	-3.67215	down	yes	OK	gi|460379484|ref|XP_004235492.1|	PREDICTED: miraculin-like, partial [Solanum lycopersicum]
Solyc03g111310.2	759.953	6861.77	90.0363	206.869	7.67873e-06	0.000418375	-1.20014	down	yes	OK	gi|460381176|ref|XP_004236328.1|	PREDICTED: SNF1-related protein kinase regulatory subunit gamma-1-like [Solanum lycopersicum]
Solyc03g111350.2	34.4762	38.1806	10.1274	2.85888	0.000256437	0.00660435	1.82474	up	yes	OK	gi|460381178|ref|XP_004236329.1|	PREDICTED: probable deoxycytidylate deaminase-like [Solanum lycopersicum]
Solyc03g111550.2	66.6428	575.231	10.9603	23.7252	0.000563384	0.012093	-1.11413	down	yes	OK	gi|460381151|ref|XP_004236316.1|	PREDICTED: GDSL esterase/lipase At3g48460-like [Solanum lycopersicum]
Solyc03g112100.2	29.2433	484.516	6.60281	27.3785	8.05662e-07	6.48007e-05	-2.05189	down	yes	OK	gi|460381065|ref|XP_004236273.1|	PREDICTED: high-affinity nitrate transporter 3.2-like [Solanum lycopersicum]
Solyc03g112230.2	780.649	8182.13	44.8104	118.836	1.96226e-07	1.99337e-05	-1.40707	down	yes	OK	1.40707	PREDICTED: uncharacterized protein LOC102582603 [Solanum tuberosum]
Solyc03g112320.2	127.014	1154.57	14.9741	33.5967	2.06493e-05	0.000919499	-1.16585	down	yes	OK	gi|460381033|ref|XP_004236257.1|	PREDICTED: ferric reduction oxidase 8, mitochondrial-like [Solanum lycopersicum]
Solyc03g112340.1	31.8124	388.634	4.95034	15.5546	5.81126e-05	0.00209139	-1.65174	down	yes	OK	gi|460381031|ref|XP_004236256.1|	PREDICTED: E3 ubiquitin-protein ligase ATL6-like [Solanum lycopersicum]
Solyc03g112830.2	119.145	958.413	7.16407	14.7297	0.000168183	0.00477595	-1.03988	down	yes	OK	gi|460381594|ref|XP_004236533.1|	PREDICTED: uncharacterized protein LOC101254472 [Solanum lycopersicum]
Solyc03g112930.2	47.6029	70.7977	7.11148	2.67415	0.00104817	0.0193242	1.41107	up	yes	OK	gi|460381590|ref|XP_004236531.1|	PREDICTED: dof zinc finger protein DOF5.6-like [Solanum lycopersicum]
Solyc03g112940.2	9.37876	222.161	0.379491	2.2077	3.33639e-05	0.00134844	-2.54041	down	yes	OK	gi|460381588|ref|XP_004236530.1|
Solyc03g113040.2	19.6746	291.437		4.43509	5.13151e-05	0.00189799	-1.9118	down	yes	OK	gi|460380919|ref|XP_004236200.1|	PREDICTED: ABC transporter A family member 7-like [Solanum lycopersicum]
Solyc03g113070.2	8.31525	212.369	0.878622	5.57206	7.99719e-06	0.000431655	-2.6649	down	yes	OK	gi|565354987|ref|XP_006344386.1|	PREDICTED: ABC transporter A family member 2-like [Solanum tuberosum]
Solyc03g113390.2	124.473	1105.79	9.96417	23.0584	1.31043e-05	0.000640271	-1.21047	down	yes	OK	gi|525314214|ref|NP_001265972.1|	Hop-interacting protein THI080 [Solanum lycopersicum]
Solyc03g113490.2	105.436	906.997		18.1225	7.20642e-05	0.00247467	-1.1224	down	yes	OK	gi|460380859|ref|XP_004236171.1|	PREDICTED: HIPL1 protein-like [Solanum lycopersicum]
Solyc03g113540.2	48.9507	82.2739	9.60361	4.0709	0.00322676		1.23823	up	yes	OK	gi|460380847|ref|XP_004236165.1|	PREDICTED: uncharacterized protein LOC101263691 [Solanum lycopersicum]
Solyc03g113690.1	1.28721	104.249	0.118547	2.48942	0.000731568	0.0147849	-4.39228	down	yes	OK	gi|460381562|ref|XP_004236517.1|	PREDICTED: ABC transporter G family member 23-like [Solanum lycopersicum]
Solyc03g113910.2	324.382	363.479	86.8533	25.6872	5.49372e-11	1.77158e-08	1.75753	up	yes	OK	gi|460380802|ref|XP_004236143.1|	PREDICTED: gibberellin-regulated protein 10-like [Solanum lycopersicum]
Solyc03g114060.2	342.146	3119.99	11.1586	26.3614	1.24525e-06	9.28344e-05	-1.24027	down	yes	OK	gi|460380772|ref|XP_004236128.1|	PREDICTED: uncharacterized protein LOC101252674 [Solanum lycopersicum]
Solyc03g114240.2	83.6934	134.991	7.00272	2.92373	0.000315126	0.00775727	1.26011	up	yes	OK	gi|460380737|ref|XP_004236111.1|	PREDICTED: probable polygalacturonase non-catalytic subunit JP650-like [Solanum lycopersicum]
Solyc03g114380.2	155.795	252.655	9.58303	4.02028	1.84829e-05	0.000840022	1.25319	up	yes	OK	gi|460380719|ref|XP_004236102.1|	PREDICTED: kinesin-like protein KIF14-like [Solanum lycopersicum]
Solyc03g114520.2	35.532	48.0021	7.2973	2.52208	0.00147915	0.0247507	1.53275	up	yes	OK	gi|460380697|ref|XP_004236091.1|	PREDICTED: uncharacterized protein LOC101266808 [Solanum lycopersicum]
Solyc03g114580.2	117.599	949.549	10.6005	22.0745	0.000131894	0.00395436	-1.05825	down	yes	OK	gi|460380691|ref|XP_004236088.1|	PREDICTED: uridine-cytidine kinase C-like [Solanum lycopersicum]
Solyc03g114620.1	7.86764	4.95855	12.7531	1.98892	0.00204929	0.0315211	2.68079	up	yes	OK	gi|255579956|ref|XP_002530813.1|	conserved hypothetical protein [Ricinus communis]
Solyc03g114690.2	121.851	205.12	6.55149	2.80751	8.83894e-05	0.00289468	1.22253	up	yes	OK	gi|460380681|ref|XP_004236083.1|	PREDICTED: WD repeat and HMG-box DNA-binding protein 1-like [Solanum lycopersicum]
Solyc03g114940.2	376.984	644.772	36.0519	15.8578	4.95376e-06	0.000292053	1.18488	up	yes	OK	gi|460380643|ref|XP_004236064.1|	PREDICTED: cytochrome P450 78A4-like [Solanum lycopersicum]
Solyc03g114950.2	503.53	3991.53	43.2392	87.7664	6.40807e-05	0.0022656	-1.02133	down	yes	OK	gi|460380639|ref|XP_004236062.1|	PREDICTED: ABC transporter B family member 25-like [Solanum lycopersicum]
Solyc03g115030.2	131.071	244.267	260.66	121.908	0.000268925	0.00685534	1.09638	up	yes	OK	gi|460380625|ref|XP_004236055.1|	PREDICTED: mitochondrial import receptor subunit TOM5 homolog [Solanum lycopersicum]
Solyc03g115050.2	212.695	337.586	17.1408	6.99859	3.00462e-06	0.000192351	1.2923	up	yes	OK	gi|460380621|ref|XP_004236053.1|	PREDICTED: replication protein A 70 kDa DNA-binding subunit-like [Solanum lycopersicum]
Solyc03g115200.2	416.52	504.953	87.7716	27.3983	3.06638e-10	7.99242e-08	1.67967	up	yes	OK	gi|460380558|ref|XP_004236022.1|	PREDICTED: glucan endo-1,3-beta-glucosidase-like protein 3-like [Solanum lycopersicum]
Solyc03g115360.2	3437.83	5640.16	868.073	361.858	2.00823e-05	0.000897997	1.26239	up	yes	OK	gi|460380586|ref|XP_004236036.1|	PREDICTED: 40S ribosomal protein S19-3-like [Solanum lycopersicum]
Solyc03g115370.2	31.8821	338.107	2.05703	5.60562		0.00943731	-1.44631	down	yes	OK	gi|460380460|ref|XP_004235974.1|	PREDICTED: diacylglycerol kinase 1-like [Solanum lycopersicum]
Solyc03g115670.1	26.5725	346.736	3.43195	11.9139	3.33648e-05		-1.79555	down	yes	OK	gi|460381490|ref|XP_004236482.1|	PREDICTED: formin-like protein 5-like [Solanum lycopersicum]
Solyc03g115850.2	8.32953	141.172	1.20633	5.1496	0.000576812	0.0123336	-2.09384	down	yes	OK	gi|460380543|ref|XP_004236015.1|	PREDICTED: NAC domain-containing protein 100-like [Solanum lycopersicum]
Solyc03g115880.1	7.1254	3.62532	27.2049	3.58372	0.00223138	0.0335297	2.92434	up	yes	OK	_	_
Solyc03g115920.2	30.6317	438.481	7.53579	27.6922	6.65754e-06	0.000371943	-1.87765	down	yes	OK	gi|460380580|ref|XP_004236033.1|	PREDICTED: ranBP-type and C3HC4-type zinc finger-containing protein 1-like [Solanum lycopersicum]
Solyc03g115960.2	4.08345	172.012	0.663388	7.00519	8.94558e-06	0.000473627	-3.4005	down	yes	OK	gi|460380531|ref|XP_004236009.1|
Solyc03g116170.2	167.086	262.162	32.1882	13.0722	8.37049e-06	0.000448516	1.30003	up	yes	OK	gi|460380529|ref|XP_004236008.1|	PREDICTED: protein SET-like [Solanum lycopersicum]
Solyc03g116610.2	12.7193	9.89639	2.65193	0.532614	0.00136739	0.0234576	2.31588	up	yes	OK	gi|460380442|ref|XP_004235965.1|	PREDICTED: ethylene-responsive transcription factor WIN1-like [Solanum lycopersicum]
Solyc03g116730.2	791.163	1444.07	107.52	50.5347	1.31665e-05	0.000642406	1.08926	up	yes	OK	gi|460380419|ref|XP_004235954.1|	PREDICTED: palmitoyl-monogalactosyldiacylglycerol delta-7 desaturase, chloroplastic-like [Solanum lycopersicum]
Solyc03g116740.2	122.259	218.52	16.2654	7.51906	0.00031879	0.00782305	1.11318	up	yes	OK	gi|460380417|ref|XP_004235953.1|	PREDICTED: uncharacterized protein LOC101250289 [Solanum lycopersicum]
Solyc03g116830.2	47.1676	391.875	6.03319	12.6764	0.00305572	0.0422209	-1.07115	down	yes	OK	gi|460381444|ref|XP_004236459.1|	PREDICTED: uncharacterized protein LOC101255189 [Solanum lycopersicum]
Solyc03g117420.2	643.587	7180.2	57.2067	161.02	9.21909e-08	1.05301e-05	-1.49298	down	yes	OK	gi|460380320|ref|XP_004235905.1|	PREDICTED: internalin-A-like [Solanum lycopersicum]
Solyc03g117510.2	205.544	316.232	19.9423	7.93664	1.97885e-06	0.000136695	1.32923	up	yes	OK	gi|460380310|ref|XP_004235900.1|	PREDICTED: formamidopyrimidine-DNA glycosylase-like [Solanum lycopersicum]
Solyc03g117560.2	384.772	723.88	91.0473	43.8983	3.64818e-05	0.0014437	1.05245	up	yes	OK	gi|460380300|ref|XP_004235895.1|	PREDICTED: lamin-like protein-like [Solanum lycopersicum]
Solyc03g117730.2	112.096	167.259	15.0611	5.85439	2.57012e-05	0.00109724	1.36324	up	yes	OK	gi|460380274|ref|XP_004235882.1|	PREDICTED: tubby-like protein 8-like [Solanum lycopersicum]
Solyc03g117860.2	5.99263	90.578	1.51008	5.96413	0.00375901	0.0489426	-1.98169	down	yes	OK	gi|460380253|ref|XP_004235872.1|	PREDICTED: putative E3 ubiquitin-protein ligase ARI4-like [Solanum lycopersicum]
Solyc03g117950.2		3916.64	18.8329	50.709	3.3934e-08	4.46435e-06	-1.42899	down	yes	OK	gi|460380239|ref|XP_004235865.1|	PREDICTED: chaperone protein ClpD, chloroplastic-like [Solanum lycopersicum]
Solyc03g117980.2	574.234	5048.98	27.6376	62.4273	7.19206e-06	0.000395589	-1.17554	down	yes	OK	gi|350536915|ref|NP_001234271.1|	whitefly-induced gp91-phox [Solanum lycopersicum]
Solyc03g118160.1	22.3197	27.0785	2.91238	0.894973	0.002671	0.0382913	1.70228	up	yes	OK	gi|350539343|ref|NP_001234388.1|	FLORICAULA/LEAFY-like protein [Solanum lycopersicum]
Solyc03g118410.2	2539.02	4152.42	812.439	339.228	8.36193e-06	0.000448516	1.26	up	yes	OK	gi|350536815|ref|NP_001234522.1|	acyl carrier protein [Solanum acyl carrier protein [Solanum lycopersicum]
Solyc03g118480.2	123.423	159.594	24.2236	7.92219	1.29662e-06	9.61985e-05	1.61244	up	yes	OK	gi|460380116|ref|XP_004235804.1|	PREDICTED: uncharacterized protein LOC101254075 [Solanum lycopersicum]
Solyc03g118780.2	454.271	484.652	94.6762	25.7194	6.81233e-13	3.59173e-10	1.88014	up	yes	OK	gi|460380128|ref|XP_004235810.1|	PREDICTED: thaumatin-like protein-like [Solanum lycopersicum]
Solyc03g118850.2	12.4104	193.9		1.35107	0.000206023	0.00557968	-1.99203	down	yes	OK	gi|460380056|ref|XP_004235774.1|	PREDICTED: uncharacterized protein LOC101245242 [Solanum lycopersicum]
Solyc03g119220.2	207.921	372.41	10.5042	4.83647	4.49205e-05	0.00170607	1.11894	up	yes	OK	gi|460380004|ref|XP_004235748.1|	PREDICTED: osmotic avoidance abnormal protein 3-like [Solanum lycopersicum]
Solyc03g119240.2	16.1422	219.201	1.34073	4.58013	0.000408704	0.0094691	-1.77237	down	yes	OK	gi|565349184|ref|XP_006341577.1|	PREDICTED: probable serine/threonine-protein kinase At1g18390-like isoform X1 [Solanum tuberosum]
Solyc03g119590.1	14.1521		16.8589	1.06758	1.4508e-05	0.000693462	3.98109	up	yes	OK	gi|460380170|ref|XP_004235831.1|	PREDICTED: uncharacterized protein LOC101261799 [Solanum lycopersicum]
Solyc03g119940.2	119.826	206.223	7.41636	3.36862	0.0002539	0.00655619	1.13855	up	yes	OK	gi|460381347|ref|XP_004236412.1|	PREDICTED: uncharacterized protein LOC101263895 [Solanum lycopersicum]
Solyc03g119990.2.1	154.353	222.609	12.5497	4.66057	9.12454e-05	0.00297076	1.42907	up	yes	OK	gi|460379949|ref|XP_004235721.1|	PREDICTED: uncharacterized protein LOC101253985 [Solanum lycopersicum]
Solyc03g120260.2	58.7024	473.53	10.5756	21.7098	0.00382914	0.0496275	-1.03761	down	yes	OK	gi|460379915|ref|XP_004235705.1|	PREDICTED: coatomer subunit beta'-2-like [Solanum lycopersicum]
Solyc03g120780.2	1155.31	1637.73	455.534	165.685	1.15857e-08	1.76541e-06	1.45912	up	yes	OK	gi|460379824|ref|XP_004235660.1|	PREDICTED: 60S ribosomal protein L37-3-like [Solanum lycopersicum]
Solyc03g120950.2	34.7144	40.9522	12.6196	3.90192	0.000623487	0.0130636	1.69341		yes	OK	gi|460379799|ref|XP_004235648.1|	PREDICTED: uncharacterized protein LOC101256663 [Solanum lycopersicum]
Solyc03g120980.2	539.208	6128.07	17.9798	51.9347	7.3692e-09	1.20358e-06	-1.53032	down	yes	OK	gi|460379795|ref|XP_004235646.1|	PREDICTED: ABC transporter G family member 36-like [Solanum lycopersicum]
Solyc03g121040.2	71.1735	577.326	11.7846		0.000625321	0.0130843	-1.07997	down	yes	OK	gi|565352202|ref|XP_006343036.1|	PREDICTED: clavaminate synthase-like protein At3g21360-like [Solanum tuberosum]
Solyc03g121420.2	11.4363	196.685	2.28055	9.9914	0.000194539	0.00534698	-2.13131	down	yes	OK	gi|460379728|ref|XP_004235613.1|	PREDICTED: inorganic pyrophosphatase 1-like [Solanum lycopersicum]
Solyc03g121540.2	4519.88	58802.3	250.576	831.697	0.000206437	0.00558695	-1.73081	down	yes	OK	gi|350537661|ref|NP_001234303.1|	beta-galactosidase precursor [Solanum lycopersicum]
Solyc03g121580.2	247.748	436.935	26.0916	11.7724	1.73569e-05	0.00080039	1.14818	up	yes	OK	gi|460379702|ref|XP_004235600.1|	PREDICTED: WD-40 repeat-containing protein MSI4-like [Solanum lycopersicum]
Solyc03g121900.1	731.929	1290.54	943.525	437.571	1.09592e-05	0.000556035	1.10854	up	yes	OK		PREDICTED: putative lipid-transfer protein DIR1-like [Solanum lycopersicum]
Solyc03g122120.2	53.9849	548.056	4.28278	11.0157	7.97339e-05	0.00267317	-1.36294	down	yes	OK	gi|460379626|ref|XP_004235562.1|	PREDICTED: 3-oxoacyl-[acyl-carrier-protein]
Solyc03g122130.2	6.10072	103.814	2.145	4.45009	0.00212785	0.0324242	-2.09059	down	yes	OK	gi|460379624|ref|XP_004235561.1|	PREDICTED: peroxisomal (S)-2-hydroxy-acid oxidase GLO4-like [Solanum lycopersicum]
Solyc03g122270.2	133.07	1145.09	9.11524	20.2623	1.88932e-05	0.00085449	-1.15245	down	yes	OK	gi|460379608|ref|XP_004235553.1|	PREDICTED: uncharacterized protein LOC101253877 [Solanum lycopersicum]
Solyc03g123410.1	788.833	1517.38	312.932	153.552	8.39267e-05	0.00277681	1.02712	up	yes	OK	gi|460379586|ref|XP_004235542.1|	PREDICTED: auxin-binding protein ABP19a-like [Solanum lycopersicum]
Solyc03g123540.2	12.8253	12.6918	5.38241	1.26951	0.00310347	0.0426543	2.08398	up	yes	OK	gi|460379569|ref|XP_004235534.1|	PREDICTED: 17.4 kDa class III heat shock protein-like [Solanum lycopersicum]
Solyc03g123570.2	271.529	2257.12	7.69608		1.62161e-05	0.000758379	-1.08788	down	yes	OK	gi|460379561|ref|XP_004235530.1|	PREDICTED: uncharacterized protein LOC101246905 [Solanum lycopersicum]
Solyc03g123590.2	87.5181	151.52	10.109	4.4496	0.000556452	0.0119888	1.18389	up	yes	OK	gi|460379559|ref|XP_004235529.1|	PREDICTED: uncharacterized protein LOC101246610 [Solanum lycopersicum]
Solyc03g124000.1	19.8316	286.727	1.74022	6.14206	0.000127823	0.00385734	-1.81945	down	yes	OK	gi|565351819|ref|XP_006342849.1|	PREDICTED: uncharacterized protein LOC102601107 isoform X1 [Solanum tuberosum]
Solyc04g005160.1	140.327	1367.13	18.0977	44.4515	4.78065e-06	0.000283171	-1.29643	down	yes	OK	gi|460382686|ref|XP_004237068.1|	PREDICTED: 6-phosphogluconate dehydrogenase, decarboxylating 3-like isoform 1 [Solanum PREDICTED: 6-phosphogluconate de
Solyc04g005540.2	96.9204	1092.29	3.33318	9.7315	1.09903e-07	1.21722e-05	-1.54576	down	yes	OK	gi|460382987|ref|XP_004237217.1|	PREDICTED: probable disease resistance protein At5g43740-like [Solanum lycopersicum]
Solyc04g005550.1	51.1472	487.404	2.26988	5.54994	0.000225664	Solyc04g005550.1.1	-1.28986	down	yes	OK	gi|460382985|ref|XP_004237216.1|	PREDICTED: probable disease resistance protein At4g27220-like [Solanum lycopersicum]
Solyc04g005610.2	49.2766	455.949	9.61512	22.6936	0.000493421	0.0109524	-1.23891	down	yes	OK	gi|460382637|ref|XP_004237044.1|	PREDICTED: NAC transcription factor 29-like [Solanum lycopersicum]
Solyc04g005790.2	32.6115	400.052	3.00469	9.3536		0.00178078	-1.63831	down	yes	OK	4.73115e-05	PREDICTED: nitrate transporter 1.2-like [Solanum lycopersicum]
Solyc04g006940.2	13.5111	197.35	0.586703	2.16679	0.000415465	0.00959688	-1.88486	down	yes	OK	gi|460382454|ref|XP_004236954.1|	PREDICTED: putative phospholipid-transporting ATPase 9-like [Solanum lycopersicum]
Solyc04g007010.2	972.97	119.081	43.0764	18.0523	0.000116561	0.00358855	1.25472	up	yes	OK	gi|460382591|ref|XP_004237022.1|	PREDICTED: kirola-like [Solanum lycopersicum]
Solyc04g007030.2	48.4977	493.705	2.88258	7.53448	9.68758e-05	0.00311603	-1.38615	down	yes	OK	gi|460382464|ref|XP_004236959.1|	PREDICTED: putative late blight resistance protein homolog R1C-3-like [Solanum lycopersicum]
Solyc04g007050.2	2.93641	72.7552	0.17333	1.10864	0.00275276	0.0391303	-2.6772	down	yes	OK	gi|460382472|ref|XP_004236963.1|	PREDICTED: putative late blight resistance protein homolog R1A-10-like [Solanum lycopersicum]
Solyc04g007490.2	7.04796	149.468	0.339402	1.84834	0.000215063	0.00577825	-2.44516	down	yes	OK	gi|460382456|ref|XP_004236955.1|	PREDICTED: putative late blight resistance protein homolog R1A-10-like [Solanum lycopersicum]
Solyc04g007750.2	114.852	1376.86	30.6953	95.1236	6.49246e-09	1.09256e-06	-1.63179	down	yes	OK	gi|460382605|ref|XP_004237029.1|	PREDICTED: kirola-like isoform 1 [Solanum lycopersicum]
Solyc04g007780.2	74.7962	127.479	19.7465	9.01068	0.00182328	0.0289969	1.13189	up	yes	OK	gi|460382593|ref|XP_004237023.1|	PREDICTED: MLP-like protein 43-like [Solanum lycopersicum]
Solyc04g007810.1	5.59856	129.132	5.039	25.5676	0.00101462	0.0188745	-2.34311	down	yes	OK	gi|460394655|ref|XP_004242916.1|	PREDICTED: uncharacterized protein LOC101266136 [Solanum lycopersicum]
Solyc04g007830.2	9.26902	4.30228	2.82974	0.351194	0.000783057	0.0155539	3.01033	up	yes	OK	gi|460382609|ref|XP_004237031.1|	PREDICTED: kirola-like [Solanum lycopersicum]
Solyc04g007890.2	739.677	1088.93	177.566	68.3917	4.94268e-08	6.16341e-06	1.37646	up	yes	OK	gi|460382434|ref|XP_004236944.1|	PREDICTED: HMG-Y-related protein A-like isoform 1 [Solanum lycopersicum]
Solyc04g007980.2	285.286	2381.6	35.7764	77.8812	2.5963e-05	0.00110569		down	yes	OK	gi|460382410|ref|XP_004236932.1|	PREDICTED: 1-aminocyclopropane-1-carboxylate oxidase homolog 1-like [Solanum lycopersicum]
Solyc04g008460.2	1247.06	972.97	308.762	152.96	7.75106e-05	2427.83	1.01334	up	yes	OK	gi|460382348|ref|XP_004236901.1|	PREDICTED: 60S ribosomal protein L15-like [Solanum lycopersicum]
Solyc04g008600.2	50.6673	62.4812	8.62669	2.74808	0.000140378	0.00416016	1.65038	up	yes	OK	gi|460382324|ref|XP_004236889.1|	PREDICTED: chromosome segregation in meiosis protein 3-like [Solanum lycopersicum]
Solyc04g008630.2	49.6	430.478	3.28842	7.14147	0.00162625	0.0266017	-1.11883	down	yes	OK	gi|460382915|ref|XP_004237181.1|	PREDICTED: autophagy-related protein 9-like [Solanum lycopersicum]
Solyc04g008800.2	298.039	572.105	54.9931	26.8462	6.58015e-05	0.00231063	1.03453	up	yes	OK	gi|460382289|ref|XP_004236872.1|	PREDICTED: uncharacterized protein LOC101247605 isoform 1 [Solanum lycopersicum]
Solyc04g008810.2	1056.2	1797.92	364.969	159.04	3.02805e-06	0.000193583	1.19838	up	yes	OK	gi|460382287|ref|XP_004236871.1|	PREDICTED: 40S ribosomal protein S26-1-like [Solanum lycopersicum]
Solyc04g008820.2	240.647	316.453	48.7126	16.2725	1.76792e-08	2.56162e-06	1.58186	up	yes	OK	gi|460382285|ref|XP_004236870.1|	PREDICTED: high mobility group B protein 7-like [Solanum lycopersicum]
Solyc04g008850.1	70.9273	120.399	9.0533	3.96837	0.00129288	0.0225165	1.1899	up	yes	OK	gi|460382279|ref|XP_004236867.1|	PREDICTED: protein ASPARTIC PROTEASE IN GUARD CELL 2-like [Solanum lycopersicum]
Solyc04g009820.2	88.4164	113.64	23.0916	4.30228	5.82774e-06	0.000335589	1.62269	up	yes	OK	gi|460382143|ref|XP_004236799.1|	PREDICTED: GRF1-interacting factor 1-like [Solanum lycopersicum]
Solyc04g009850.2	28.028	303.443	4.18738	11.5164	0.000596052	0.0126339	-1.45957	down	yes	OK		PREDICTED: 1-aminocyclopropane-1-carboxylate oxidase homolog 1-like [Solanum lycopersicum]
Solyc04g009860.2	97.6615	943.989	12.6937	31.7988	2.33238e-05	0.00101576	-1.32486	down	yes	OK	gi|460382133|ref|XP_004236794.1|	PREDICTED: 1-aminocyclopropane-1-carboxylate oxidase homolog 1-like [Solanum lycopersicum]
Solyc04g010100.1	100.403	180.59	669.774	304.559	0.00046334	0.0104452	1.13695	up	yes	OK	gi|460381703|ref|XP_004236583.1|	PREDICTED: 50S ribosomal protein L33-like [Solanum lycopersicum]
Solyc04g010180.2	9.22012	140.678	4.82048		0.000837934	0.0163213	-1.96759	down	yes	OK	gi|460382864|ref|XP_004237156.1|	PREDICTED: uncharacterized protein LOC101245151 [Solanum lycopersicum]
Solyc04g011390.1	771.461	1016.46	972.97	337.577	4.09768e-09	7.4665e-07	1.52718	up	yes	OK	gi|350539093|ref|NP_001234118.1|	histone H4 [Solanum histone H4 [Solanum lycopersicum]
Solyc04g011440.2	13.4112	253.396	0.921239	4.46591	1.54613e-05	0.00072774	-2.27731	down	yes	OK	gi|525314141|ref|NP_001266213.1|	heat shock protein 70 isoform 3 [Solanum lycopersicum]
Solyc04g011600.2	2.26553	259.217	0.305578	8.13608	2.09526e-06	0.000143546	-4.73472	down	yes	OK	gi|460382014|ref|XP_004236735.1|	PREDICTED: glycerol-3-phosphate acyltransferase 5-like [Solanum lycopersicum]
Solyc04g013200.1	0	17.0865	0	2.35826	0.000709799	0.0144528	-1.23772	down	yes	OK	gi|460381952|ref|XP_004236705.1|	PREDICTED: uncharacterized protein LOC101247604 [Solanum lycopersicum]
Solyc04g014210.2	155.026	1445.66	4.69143	11.2605	1.6503e-06	0.000117775	-1.26317	down	yes	OK	gi|460381950|ref|XP_004236704.1|	PREDICTED: putative uncharacterized protein At4g01020, chloroplastic-like [Solanum lycopersicum]
Solyc04g014290.1	7.20284	215.28	9.16431	65.3828	6.67961e-06	0.000372574	-2.83481	down	yes	OK	gi|565359955|ref|XP_006346748.1|	PREDICTED: RNA-binding protein 12-like [Solanum tuberosum]
Solyc04g014300.1	0	11.0337	0	23.4352	0.00250524	0.0365901	-4.55061	down	yes	OK	gi|565360058|ref|XP_006346798.1|	PREDICTED: glycine, alanine and asparagine-rich protein-like [Solanum tuberosum]
Solyc04g014310.1	2.04582	91.1364	8.24294	113.715	0.000301226	0.00748417	-3.78612	down	yes	OK	gi|565360058|ref|XP_006346798.1|	PREDICTED: glycine, alanine and asparagine-rich protein-like [Solanum tuberosum]
Solyc04g014320.1	17.7979	534.907	26.6872	184.981	4.89398e-09	8.65585e-07	-2.79316	down	yes	OK	gi|565359955|ref|XP_006346748.1|	PREDICTED: RNA-binding protein 12-like [Solanum tuberosum]
Solyc04g014330.1	17.5618	453.818	25.7951	157.807	5.5914e-08	6.84916e-06	-2.61299	down	yes	OK	gi|460381938|ref|XP_004236698.1|	PREDICTED: uncharacterized protein LOC101245638 [Solanum lycopersicum]
Solyc04g014350.1	3.15613	122.633		233.714	4.55328e-05	0.00172366	21.0234	down	yes	OK	gi|565360058|ref|XP_006346798.1|	PREDICTED: glycine, alanine and asparagine-rich protein-like [Solanum tuberosum]
Solyc04g014400.2	62.4451	628.351	3.01068	7.83556	4.01643e-05	0.00156092	-1.37995	down	yes	OK	gi|460381928|ref|XP_004236693.1|	PREDICTED: LRR receptor-like serine/threonine-protein kinase FLS2-like [Solanum lycopersicum]
Solyc04g015030.2	683.732	436.348	100.565	17.178	0	0	2.54949	up	yes	OK	gi|460381852|ref|XP_004236655.1|	PREDICTED: uncharacterized protein LOC101257650 [Solanum lycopersicum]
Solyc04g015210.2	32.6075	287.246	1.73966	3.98636	Solyc04g015210.2	0.0460838	-1.19627	down	yes	OK	gi|565367147|ref|XP_006350238.1|	PREDICTED: putative late blight resistance protein homolog R1B-17-like isoform X1 [Solanum PREDICTED: putative late blight
Solyc04g015220.2	7.17032	223.014	0.526402	4.14729	6.178e-06	0.000351381	-2.97793	down	yes	OK	gi|460381823|ref|XP_004236641.1|	PREDICTED: putative late blight resistance protein homolog R1B-16-like [Solanum lycopersicum]
Solyc04g015970.2	186.114	2114.27	5.22465	15.0267	5.0764e-08	6.30183e-06	-1.52412	down	yes	OK	gi|460381748|ref|XP_004236604.1|	PREDICTED: ABC transporter A family member 1-like [Solanum lycopersicum]
Solyc04g016170.1	5.5251	461.009	5.97364	126.639	2.20199e-10	5.94039e-08	-4.40597	down	yes	OK	gi|46560953|gb|AAT00755.1|	PsaB, partial (chloroplast) [Prescottia sp. Christenson s.n.]
Solyc04g025520.1	0	10.1958	0	31.3306	0.00304183	0.0421076	-4.9695	down	yes	OK	gi|12597806|gb|AAG60117.1|AC073555_1	copia-type polyprotein, putative [Arabidopsis thaliana]
Solyc04g025940.2	243.389	1932.83	14.5867	29.5329	5.71755e-05	0.00206571	-1.01767	down	yes	OK		PREDICTED: probable alpha,alpha-trehalose-phosphate synthase [UDP-forming]
Solyc04g026100.1	1271.17	2032.46	785.387	319.415	4.46145e-07	3.94794e-05	1.29797	up	yes	OK	gi|460383089|ref|XP_004237264.1|	PREDICTED: 40S ribosomal protein S16-like isoform 1 [Solanum lycopersicum]
Solyc04g026270.2	38.5231	337.814	8.14755	18.022	0.00313987	0.0430111	-1.14532	down	yes	OK	gi|460383097|ref|XP_004237268.1|	PREDICTED: membralin-like [Solanum lycopersicum]
Solyc04g039950.2	298.035	2505.09	8.02468	17.2267	1.38149e-05	0.00066641	-1.10213	down	yes	OK	gi|460383256|ref|XP_004237346.1|	PREDICTED: mediator of RNA polymerase II transcription subunit 13-like [Solanum lycopersicum]
Solyc04g049680.2	132.216	1087.99	38.6757	83.259	4.69679e-05	0.00177025	-1.10618	down	yes	OK	gi|460383652|ref|XP_004237533.1|	PREDICTED: two-component response regulator-like PRR37-like [Solanum lycopersicum]
Solyc04g049760.2	73.1387	861.34	4.69594	14.3754	2.29636e-07	2.28097e-05	-1.61412	down	yes	OK	gi|565347046|ref|XP_006340545.1|	PREDICTED: regulator of nonsense transcripts UPF2-like isoform X1 [Solanum tuberosum]
Solyc04g049930.2	85.4923	906.024	5.17159	14.6861	0.000377336	0.00890451	-1.50577	down	yes	OK	gi|460383921|ref|XP_004237664.1|	PREDICTED: uncharacterized protein LOC101249817 [Solanum lycopersicum]
Solyc04g050160.2	9.92772	148.891	1.81001	7.11425	0.000592966	0.0125897	-1.97471	down	yes	OK	gi|460383910|ref|XP_004237659.1|	PREDICTED: transcriptional regulator ATRX-like [Solanum lycopersicum]
Solyc04g050520.2	101.899	997.772	4.45364	10.941	5.77712e-06	0.000333228	-1.29669	down	yes	OK	gi|565346880|ref|XP_006340474.1|	PREDICTED: translational activator GCN1-like [Solanum tuberosum]
Solyc04g050570.2	56.717	70.2874	7.66508	2.47352		0.00314733	1.63174	up	yes	OK	gi|460383595|ref|XP_004237506.1|	PREDICTED: GDSL esterase/lipase At5g33370-like [Solanum lycopersicum]
Solyc04g051550.1	19.1036	441.276	0.870224	5.15236	7.9764e-08	9.28668e-06	-2.56577	down	yes	OK	gi|460383844|ref|XP_004237627.1|	PREDICTED: uncharacterized protein LOC101246131 [Solanum lycopersicum]
Solyc04g051560.1	5.11023	176.58	0.765552	6.61418	2.05732e-05	0.000916699	-3.11099	down	yes	OK	gi|460383844|ref|XP_004237627.1|	PREDICTED: uncharacterized protein LOC101246131 [Solanum lycopersicum]
Solyc04g051710.1	151.542	284.471	130.697	63.3513	0.000321045	0.00785694	1.04478	up	yes	OK	gi|460383511|ref|XP_004237465.1|	PREDICTED: uncharacterized protein At5g64816-like [Solanum lycopersicum]
Solyc04g054340.1	115.693	184.062	288.342	120.436	8.15457e-05	0.00271618	1.25951	up	yes	OK	gi|565378165|ref|XP_006355532.1|	PREDICTED: uncharacterized protein LOC102596678 [Solanum tuberosum]
Solyc04g054460.2	592.152	1081.75	104.206	49.4317	1.51402e-05	0.000716518	1.07593	up	yes	OK	gi|460383428|ref|XP_004237427.1|	PREDICTED: uncharacterized protein LOC101244861 isoform 1 [Solanum lycopersicum]
Solyc04g054730.2	62.6782	608.639	5.43308	13.059	0.000109865	0.00343658	-1.2652	down	yes	OK	gi|565324198|ref|NP_001274303.1|	sulfate transporter 2.1-like [Solanum lycopersicum]
Solyc04g055120.2	296.538	2504.37	11.3912	24.5788	1.11e-05	0.000562153	-1.10949	down	yes	OK	gi|460383365|ref|XP_004237396.1|	PREDICTED: ABC transporter D family member 1-like [Solanum lycopersicum]
Solyc04g055160.2	258.862	463.976	44.5274	20.1532	1.81728e-05	0.000828402	1.14368	up	yes	OK	gi|460383361|ref|XP_004237394.1|	PREDICTED: uncharacterized protein LOC101260128 [Solanum lycopersicum]
Solyc04g055250.2	103.854	167.486	25.0461	10.5592	0.000148703	0.00434375	1.24609	up	yes	OK	gi|460383353|ref|XP_004237390.1|	PREDICTED: uncharacterized protein LOC101258942 [Solanum lycopersicum]
Solyc04g056320.1	50.7302	418.988	9.10632	19.3007	0.00213888	0.0325382	-1.08371	down	yes	OK	gi|525314158|ref|NP_001265961.1|	Hop-interacting protein THI038 [Solanum lycopersicum]
Solyc04g056570.2	15.5095	193.698	0.762861	2.43709	0.000970462	0.0182515	-1.67567	down	yes	OK	gi|460383757|ref|XP_004237584.1|	PREDICTED: TMV resistance protein N-like [Solanum lycopersicum]
Solyc04g057790.1	10.9524	4.64155	10.0252	1.11384	0.000211305	0.00569382	3.17002	up	yes	OK	gi|460383749|ref|XP_004237580.1|	PREDICTED: uncharacterized protein LOC101245939 [Solanum lycopersicum]
Solyc04g057930.2	56.5472	625.234	3.81263	10.7318	1.06813e-05	0.000545328	-1.49303	down	yes	OK	gi|460383294|ref|XP_004237363.1|	PREDICTED: uncharacterized protein LOC101248571 [Solanum lycopersicum]
Solyc04g063350.2	399.481	3707.2	41.5562	98.8032	2.32345e-06	0.00015655	-1.24949	down	yes	OK	gi|460384006|ref|XP_004237706.1|	PREDICTED: 2-oxoisovalerate dehydrogenase subunit alpha, mitochondrial-like [Solanum lycopersicum]
Solyc04g064530.1	68.7742		14.6208	32.6899	605.809	0.00849015		down	yes	OK	gi|460384032|ref|XP_004237719.1|
Solyc04g064590.1	20.3087	219.327	4.35075	11.6862	0.00254122	0.0369816	-1.42547	down	yes	OK	gi|460384108|ref|XP_004237756.1|	PREDICTED: mitogen-activated protein kinase kinase kinase ANP1-like [Solanum lycopersicum]
Solyc04g064880.2	128.581	1244.66	26.2555	66.2135	2.3158e-05	0.00101012	-1.33451	down	yes	OK	gi|460384086|ref|XP_004237745.1|	PREDICTED: pathogen-related protein-like [Solanum lycopersicum]
Solyc04g071090.2	16.9476	491.564	6.23804	52.6599	1.61313e-10	4.52799e-08	-3.07754	down	yes	OK	_	_
Solyc04g071100.1	17.7383	260.801	36.2194	125.558	0.000204278	0.00554173	-1.79352	down	yes	OK	gi|460385583|ref|XP_004238483.1|	PREDICTED: extensin-3-like [Solanum lycopersicum]
Solyc04g071500.2	64.2218	56.8841	13.086	3.00597	4.45329e-07		2.12212	up	yes	OK	gi|460385594|ref|XP_004238488.1|	PREDICTED: uncharacterized protein LOC101252389 [Solanum lycopersicum]
Solyc04g071770.2	21.1569		214.805	6.88529	0.00285033	0.040142	-1.38935	down	yes	OK	gi|460384233|ref|XP_004237817.1|	PREDICTED: ethylene-responsive transcription factor ABR1-like isoform 1 [Solanum lycopersicum]
Solyc04g071780.2	18.999	199.144	2.08967	5.63042	0.00296705	0.0413283	-1.42997	down	yes	OK	gi|460384237|ref|XP_004237819.1|	PREDICTED: flavonoid 3'-monooxygenase-like [Solanum lycopersicum]
Solyc04g071900.2	212.797	1954.22	31.848	73.576	4.19629e-06	0.000254205	-1.20803	down	yes	OK	gi|460384251|ref|XP_004237826.1|	PREDICTED: peroxidase 12-like [Solanum lycopersicum]
Solyc04g072000.2	19.2127	414.196	3.69379	19.9778	0.00285033	1.80632e-05	-2.43522	down	yes	OK	gi|460384265|ref|XP_004237833.1|	PREDICTED: endochitinase PR4-like isoform 1 [Solanum lycopersicum]
Solyc04g072260.1	159.964	1407.4	1.7258	3.87634	1.24936e-05	0.000617177	-1.16743	down	yes	OK	gi|565386408|ref|XP_006359008.1|	PREDICTED: midasin-like [Solanum tuberosum]
Solyc04g072280.2	0	61.4139	0	1.74029	2.9425e-06	0.00018916		down	yes	OK	gi|460384303|ref|XP_004237852.1|	PREDICTED: laccase-14-like [Solanum lycopersicum]
Solyc04g072450.2	684.094	1135.37	135.389	57.7836	9.10794e-07	7.15143e-05	1.22838	up	yes	OK	gi|460384326|ref|XP_004237863.1|	PREDICTED: uncharacterized protein LOC101264924 isoform 1 [Solanum lycopersicum]
Solyc04g072760.2	35.4056	437.113	2.89262	8.92587	3.50731e-05	0.00139953	-1.62562	down	yes	OK	gi|460384365|ref|XP_004237882.1|	PREDICTED: sulfate transporter 1.3-like [Solanum lycopersicum]
Solyc04g072830.2	81.2283	706.878	4.63837	10.4199	0.000167905	0.00476902	-1.16765	down	yes	OK	gi|565374965|ref|XP_006354012.1|	PREDICTED: probable helicase senataxin-like isoform X3 [Solanum tuberosum]
Solyc04g072840.2	15.8883	242.286	1.95228	7.82997	0.00285033	0.00239651	-2.00385	down	yes	OK	gi|460384377|ref|XP_004237888.1|	PREDICTED: uncharacterized protein LOC101247908 [Solanum lycopersicum]
Solyc04g074310.2		129.122	9.9692	4.67402	0.00269983	0.0385908	1.09281	up	yes	OK	gi|460384447|ref|XP_004237923.1|	PREDICTED: uncharacterized protein LOC101258063 [Solanum lycopersicum]
Solyc04g074400.1	53.4687	443.025	11.9812	25.5982	0.00214145	0.0325592	-1.09527	down	yes	OK	gi|460384461|ref|XP_004237930.1|	PREDICTED: uncharacterized protein LOC101260130 [Solanum lycopersicum]
Solyc04g074760.2	82.299	159.067	11.1688	5.51941	0.00299714	0.0416386	1.01689	up	yes	OK		PREDICTED: uncharacterized protein LOC101266817 [Solanum lycopersicum]
Solyc04g074850.2	95.0288	906.969	11.9992	29.4166	9.25866e-06	0.000486808	-1.29369	down	yes	OK	gi|565341900|ref|XP_006338107.1|	PREDICTED: protein TRANSPARENT TESTA 12-like [Solanum tuberosum]
Solyc04g074990.2	179.582	175.314	46.9328	12.1914	3.24978e-10	8.39156e-08	1.94473	up	yes	OK	gi|460384545|ref|XP_004237971.1|	PREDICTED: ZF-HD homeobox protein At4g24660-like [Solanum lycopersicum]
Solyc04g075000.1	50.96	83.6265	6.22848	2.70227	1.0327e-07	0.00363197	1.20471	up	yes	OK	gi|460384543|ref|XP_004237970.1|	PREDICTED: serine/threonine-protein kinase-like protein At1g28390-like [Solanum lycopersicum]
Solyc04g076010.2	79.3643	152.162	21.0926	10.3747	0.00327032	0.0442631	1.02367	up	yes	OK	gi|460384547|ref|XP_004237972.1|	PREDICTED: uncharacterized protein LOC101247909 [Solanum lycopersicum]
Solyc04g076190.1	329.387	579.156	50.3967	22.509	6.61823e-06	0.000371025		up	yes	OK	gi|460384572|ref|XP_004237984.1|	PREDICTED: aspartic proteinase nepenthesin-1-like [Solanum lycopersicum]
Solyc04g076260.1	71.556	104.066	55.2278	21.0994	0.000221794	0.00591781	1.38819	up	yes	OK	gi|460384584|ref|XP_004237990.1|	PREDICTED: uncharacterized protein At5g64816-like isoform 1 [Solanum lycopersicum]
Solyc04g076280.2	70.4694	121.788	14.9321	6.6887	0.00164876	0.0268526	1.15862	up	yes	OK	gi|460384590|ref|XP_004237993.1|	PREDICTED: MADS-box protein SVP-like [Solanum lycopersicum]
Solyc04g076460.2	34.1535	433.588	4.65075	15.1511	0.000791018	0.0156493	-1.70389	down	yes	OK	gi|460384622|ref|XP_004238009.1|	PREDICTED: probable LRR receptor-like serine/threonine-protein kinase At4g36180-like isoform 2 [Solanum lycopersicum]
Solyc04g076480.2	34.3042	400.673	1.8109	5.55056	5.09076e-05	0.00188846	-1.61593	down	yes	OK	gi|460385703|ref|XP_004238541.1|	PREDICTED: serine/threonine-protein kinase CTR1-like [Solanum lycopersicum]
Solyc04g076490.2	2.54798	133.647	0.343624	4.55061	7.13384e-05	0.00245521	-3.72716	down	yes	OK	gi|460385705|ref|XP_004238542.1|	PREDICTED: uncharacterized protein LOC101247317 [Solanum lycopersicum]
Solyc04g076500.2	26.4323	518	1.30167	6.24436	1.0327e-07	1.1567e-05	-2.26219	down	yes	OK		PREDICTED: BEACH domain-containing protein lvsC-like isoform X1 [Solanum tuberosum]
Solyc04g076510.2	171.908	1556.18	5.65143	13.0356	5.50908e-06	0.000320701	-1.20577	down	yes	OK	gi|460385705|ref|XP_004238542.1|	Solyc04g076510.2
Solyc04g076540.2	232.719	2054.72	5.71254	13.0491	1.0327e-07	0.000212371	-1.19175	down	yes	OK	gi|460384632|ref|XP_004238014.1|	PREDICTED: uncharacterized protein LOC101260131 [Solanum lycopersicum]
Solyc04g076550.2	14.8182	316.894	1.56119	8.68502	1.00584e-06	7.7701e-05	-2.47588	down	yes	OK	gi|460384632|ref|XP_004238014.1|	PREDICTED: uncharacterized protein LOC101260131 [Solanum lycopersicum]
Solyc04g076620.2	832.552	7888.99	12.4064	29.8976	3.45506e-06	0.00021699	-1.26895	down	yes	OK	gi|460384642|ref|XP_004238019.1|	PREDICTED: E3 ubiquitin-protein ligase UPL2-like [Solanum lycopersicum]
Solyc04g076640.1	0	19.119	0	0.45882	0.000447042	0.0101571	-2.19793	down	yes	OK	gi|460385709|ref|XP_004238544.1|	PREDICTED: probable rhamnogalacturonate lyase B-like [Solanum lycopersicum]
Solyc04g076820.1	148.318	1296.41	18.4847	42.8912	5.24274e-06	0.000307001	-1.21435	down	yes	OK	gi|460384668|ref|XP_004238032.1|	PREDICTED: uncharacterized protein LOC101265728 [Solanum lycopersicum]
Solyc04g076880.2	1952.25		136.773	358.16	2.32035e-05	0.00101179	-1.38882	down	yes	OK	gi|350538279|ref|NP_001234079.1|	phosphoenolpyruvate carboxykinase [Solanum lycopersicum]
Solyc04g076980.2	65.6177	1127.41	11.3382	48.8369	3.44555e-11	1.13887e-08	-2.10678	down	yes	OK	gi|460384688|ref|XP_004238042.1|	PREDICTED: receptor-like protein kinase HAIKU2-like [Solanum lycopersicum]
Solyc04g077130.1	749.694	882.468	814.752	256.16	6.85791e-11	2.13217e-08	1.66932	up	yes	OK	gi|460384705|ref|XP_004238050.1|	PREDICTED: 50S ribosomal protein 6, chloroplastic-like [Solanum lycopersicum]
Solyc04g077170.2	45.3776	61.6197	12.5212	4.38114	0.000631477	0.0131694	1.51499	up	yes	OK	gi|460384711|ref|XP_004238053.1|	PREDICTED: EPIDERMAL PATTERNING FACTOR-like protein 2-like [Solanum lycopersicum]
Solyc04g077190.2	18.5886	351.099	0.891741	4.2829	1.57636e-06	0.000113551	-2.26389	down	yes	OK	gi|460384713|ref|XP_004238054.1|	PREDICTED: endo-1,4-beta-xylanase A-like [Solanum lycopersicum]
Solyc04g077310.2	7.76976	132.632	0.724548	3.11644	0.0011268	0.0203738	-2.10475	down	yes	OK	gi|568842701|ref|XP_006475274.1|	PREDICTED: uncharacterized protein LOC102626881 [Citrus sinensis]
Solyc04g077490.2	342.38	546.707	28.0793	11.2002	2.95826e-07	2.81266e-05	1.32598	up	yes	OK	gi|665821169|ref|NP_001287930.1|	AP2-like ethylene-responsive transcription factor ANT-like [Solanum lycopersicum]
Solyc04g077650.2	12.8719	159.321	1.65635	5.23343	0.00268968	0.0384815	-1.65975	down	yes	OK	gi|460384740|ref|XP_004238067.1|	PREDICTED: uncharacterized protein LOC101252078 [Solanum lycopersicum]
Solyc04g078110.1	15.1924	245.064	1.10897	4.4841	6.19857e-05	0.00220729	-2.0156	down	yes	OK	gi|350537151|ref|NP_001234282.1|	SBT1 protein precursor [Solanum SBT1 [Solanum lycopersicum]
Solyc04g078300.2	0	9.53957	0	0.423823	0.00365227	0.0478992	-2.08346	down	yes	OK	gi|460385763|ref|XP_004238571.1|	PREDICTED: transcription factor CAULIFLOWER-like [Solanum lycopersicum]
Solyc04g078310.2	51.8817	86.8185	7.38729	3.23737	0.00374851	0.0488427	1.19022	up	yes	OK	gi|460384843|ref|XP_004238117.1|	PREDICTED: cyclin-A3-2-like [Solanum lycopersicum]
Solyc04g078340.2	25.3117	296.843	2.40439	7.27532	0.000280146	0.0070655	-1.59734	down	yes	OK	gi|252972629|dbj|BAH84783.1|	cytochrome P450 [Nicotiana tabacum]
Solyc04g078410.2	31.9276	343.242	2.12024	5.87266	0.000328602	0.00799662		down	yes	OK	gi|460384855|ref|XP_004238122.1|	PREDICTED: putative receptor protein kinase ZmPK1-like [Solanum lycopersicum]
Solyc04g078470.2	398.971	415.133	58.5897	15.7738	9.31699e-13	4.78493e-10	1.89312	up	yes	OK	gi|350536431|ref|NP_001234758.1|	CycD3;3 protein [Solanum CycD3;3 [Solanum lycopersicum]
Solyc04g078590.2	103.31	164.545	7.75761	3.15404	7.58768e-05	0.0025687	1.29841	up	yes	OK		PREDICTED: probable inactive receptor kinase At5g67200-like [Solanum lycopersicum]
Solyc04g078620.2	108.329	207.308	37.2361	18.0763	0.000983729	0.0184185	1.0426	up	yes	OK	gi|460384879|ref|XP_004238134.1|	PREDICTED: SUMO-conjugating enzyme SCE1-like [Solanum lycopersicum]
Solyc04g078770.2	38.5332	43.109	6.54522	1.85594	0.000150614	0.00438918	1.81829	up	yes	OK	gi|460384899|ref|XP_004238144.1|	PREDICTED: heat stress transcription factor B-4-like [Solanum lycopersicum]
Solyc04g078940.2	344.834	573.508	26.0471	11.1151	1.97949e-06	0.000136695	1.2286	up	yes	OK	gi|350537733|ref|NP_001234563.1|	dem protein [Solanum dem [Solanum lycopersicum]
Solyc04g079100.2	72.3994	645.878	4.21719	9.74292	0.000114962		-1.20807	down	yes	OK	gi|460385790|ref|XP_004238584.1|	PREDICTED: uncharacterized protein LOC101261812 [Solanum lycopersicum]
Solyc04g079130.2	102.378	113.941	20.2138	5.70003	2.06398e-07	2.07843e-05	1.8263	up	yes	OK	gi|460384943|ref|XP_004238166.1|	PREDICTED: B3 domain-containing protein At5g42700-like [Solanum lycopersicum]
Solyc04g079240.2	9.2845	178.184	1.33597	6.52942	0.000570375	0.0122242	-2.28907	down	yes	OK	gi|565376849|ref|XP_006354907.1|	PREDICTED: patatin-2-Kuras 4-like [Solanum tuberosum]
Solyc04g079300.2	18.1183	279.696	0.981684	3.85771	0.000110756	0.00345595	-1.97441	down	yes	OK	gi|460384970|ref|XP_004238179.1|	PREDICTED: uncharacterized protein LOC101261408 [Solanum lycopersicum]
Solyc04g079420.2	374.792			70.1537	23.7715	3.95981e-07	-1.56129	down	yes	OK	gi|460384990|ref|XP_004238189.1|	PREDICTED: probable disease resistance protein At4g33300-like [Solanum lycopersicum]
Solyc04g079520.2	31.3799	420.37	3.24024	10.8943	1.81536e-05	0.000828314	-1.7494	down	yes	OK	gi|460384994|ref|XP_004238191.1|	PREDICTED: probable peptide/nitrate transporter At1g27040-like [Solanum lycopersicum]
Solyc04g079640.2	80.7828	860.972	7.74848	21.2075	2.14495e-06	0.000146156		down	yes	OK	gi|460385011|ref|XP_004238199.1|	PREDICTED: cytochrome P450 82A4-like [Solanum lycopersicum]
Solyc04g079660.2	69.503	614.497	6.49294	14.6646	0.000252695	0.00652995	-1.17539	down	yes	OK	gi|460385013|ref|XP_004238200.1|	PREDICTED: cytochrome P450 82A3-like [Solanum lycopersicum]
Solyc04g079930.2	96.8536	159.667	20.7937	8.61974	0.000147262	0.00431073	1.27043	up	yes	OK	gi|460385060|ref|XP_004238223.1|	PREDICTED: uncharacterized protein LOC101249354 [Solanum lycopersicum]
Solyc04g079960.1	317.017	577.617	56.2079	27.241	6.01618e-05	0.00215118	1.04499	up	yes	OK	gi|350537639|ref|NP_001234302.1|	geranylgeranyl pyrophosphate synthase 2 [Solanum lycopersicum]
Solyc04g080490.2	139.434	200.179	24.1284	8.98656	3.81653e-06	0.000235152	1.42489	up	yes	OK	gi|460385193|ref|XP_004238289.1|	PREDICTED: ZF-HD homeobox protein At4g24660-like [Solanum lycopersicum]
Solyc04g080540.2	445.348	3667.61	117.024	247.999	2.2212e-05	0.000976748	-1.08353	down	yes	OK	gi|460385205|ref|XP_004238295.1|	PREDICTED: uncharacterized protein LOC101245159 isoform 1 [Solanum lycopersicum]
Solyc04g080790.2	26.4094	258.344	2.17142	5.31288	0.00310055	0.0426363	-1.29086	down	yes	OK	gi|460385145|ref|XP_004238265.1|	PREDICTED: BEL1-like homeodomain protein 3-like [Solanum lycopersicum]
Solyc04g080960.2	3235.13	30040.5	432.576	1011.71	0.000733305		-1.22577	down	0.0148096	OK	gi|460385244|ref|XP_004238314.1|	PREDICTED: cysteine proteinase 15A [Solanum lycopersicum]
Solyc04g081470.2	115.416	206.603	22.2146	10.143	0.000316357	0.00778203	1.13102	up	yes	OK	gi|460385338|ref|XP_004238361.1|	PREDICTED: uncharacterized protein LOC101263701 [Solanum lycopersicum]
Solyc04g081810.2	24.0587	357.409	1.70633	Solyc04g081810.2	1.39236e-05	0.00066992	-1.90867	down	yes	OK	gi|460385373|ref|XP_004238378.1|	PREDICTED: subtilisin-like protease-like [Solanum lycopersicum]
Solyc04g082200.2	947.812	8654.45		352.651	1.58003e-06	0.000113755	-1.32809	down	yes	OK	gi|460385439|ref|XP_004238411.1|	PREDICTED: phosphoprotein ECPP44-like [Solanum lycopersicum]
Solyc04g082290.2	277.569	445.691	26.9524	11.302	2.39907e-06	0.000160441	1.25384	up	yes	OK	gi|460385451|ref|XP_004238417.1|	PREDICTED: uncharacterized protein LOC101255492 [Solanum lycopersicum]
Solyc04g082430.2	184.547	322.099	18.3591		2.31477e-05	0.00101012	1.19111	up	yes	OK		PREDICTED: cyclin-B2-4-like [Solanum lycopersicum]
Solyc04g082500.2	7.38185	200.349	0.886222		6.36873e-06	0.000359825	-2.84698	down	yes	OK	gi|460385489|ref|XP_004238436.1|	PREDICTED: probable serine/threonine-protein kinase Cx32, chloroplastic-like [Solanum lycopersicum]
Solyc04g082710.2	94.6219	1078.33	14.8555	43.2597	9.78341e-08	1.10206e-05	-1.54203	down	yes	OK	gi|460385525|ref|XP_004238454.1|	PREDICTED: xylem cysteine proteinase 1-like [Solanum lycopersicum]
Solyc04g082830.2	24.1076	240.119	3.30273	8.2473	0.00319384	0.0434788	-1.32026	down	yes	OK	gi|460385549|ref|XP_004238466.1|	PREDICTED: uncharacterized protein LOC101244867 [Solanum lycopersicum]
Solyc04g082840.2	604.681	855.624	94.8761	34.2438	5.84634e-09	1.00331e-06		up	yes	OK	gi|350534814|ref|NP_001233905.1|	B2-type cyclin dependent kinase [Solanum lycopersicum]
Solyc04g082960.1	10.4156	161.512	5.14453	19.7183	0.000615198	0.0129389	-1.93842	down	yes	OK	gi|460385567|ref|XP_004238475.1|	PREDICTED: uncharacterized protein LOC101247521 [Solanum lycopersicum]
Solyc05g005080.2	349.41	2929.65	24.9302	52.8423	1.75574e-05	0.000806421	-1.0838	down	yes	OK	gi|460385906|ref|XP_004238641.1|	PREDICTED: endoglucanase 25-like [Solanum lycopersicum]
Solyc05g005130.1	39.6763	483.877	1.39999	4.25816	2.2664e-05	0.000993578	-1.60481	down	yes	OK	gi|565363764|ref|XP_006348601.1|	PREDICTED: putative late blight resistance protein homolog R1B-16-like [Solanum tuberosum]
Solyc05g005280.2	26.9549	348.669	5.10959	16.2012	9.82061e-05	0.00314278	-1.66482	down	yes	OK	gi|460385938|ref|XP_004238657.1|	PREDICTED: probable inactive poly [ADP-ribose]
Solyc05g005360.1	0	18.9851	0	1.59358	0.000725643	0.0146891	-0.672271	down	yes	OK	gi|460387354|ref|XP_004239342.1|	PREDICTED: nuclear transcription factor Y subunit B-6-like [Solanum lycopersicum]
Solyc05g005460.2	26.5365	308.521	2.27444	6.73329	0.000363464	0.00864483	-1.5658	down	yes	OK	gi|460385948|ref|XP_004238662.1|	PREDICTED: probable nucleoredoxin 1-like [Solanum lycopersicum]
Solyc05g005580.2	118.158	196.512	9.24304	3.93241	8.08994e-05		1.23295	up	yes	OK	gi|460385964|ref|XP_004238670.1|	PREDICTED: uncharacterized protein LOC101252685 [Solanum lycopersicum]
Solyc05g005690.1	610.824	1081.8	364.161	169.112	1.03324e-05	0.000530051	1.1066	up	yes	OK	gi|460385974|ref|XP_004238675.1|	PREDICTED: 40S ribosomal protein S16-like [Solanum lycopersicum]
Solyc05g005750.2	403.533	3895.7	24.2463	59.246	3.88038e-07	3.53528e-05	-1.28895	down	yes	OK	gi|460385984|ref|XP_004238680.1|	PREDICTED: probable alpha,alpha-trehalose-phosphate synthase [UDP-forming]
Solyc05g006390.1	15.9774	191.842	39.4449	120.387	0.00136554	0.0234346	-1.60977	down	yes	OK	gi|460386068|ref|XP_004238722.1|	PREDICTED: uncharacterized protein LOC101268181 [Solanum lycopersicum]
Solyc05g006640.2	74.463	794.364	3.1288	8.49551	3.04389e-06	0.000194416		down	yes	OK	gi|460386106|ref|XP_004238741.1|	PREDICTED: phospholipid-transporting ATPase 3-like [Solanum lycopersicum]
Solyc05g006870.2	54.9637	60.5813	18.9685	5.35058	2.43026e-05	0.00105145	1.82584	up	yes	OK	gi|460386135|ref|XP_004238755.1|	PREDICTED: thioredoxin H2-like isoform 1 [Solanum lycopersicum]
Solyc05g007070.2	834.453	7196.74	42.5024	95.7963	1.53626e-05	0.000725312	-1.17243	down	yes	OK	gi|460386165|ref|XP_004238770.1|	PREDICTED: alpha-amylase 3, chloroplastic-like [Solanum lycopersicum]
Solyc05g007100.2	150.625	277.532	24.6342	11.5211	0.000181079	0.00506287	1.09638	up	yes	OK	gi|460386171|ref|XP_004238773.1|	PREDICTED: single-stranded DNA-bindig protein WHY1, chloroplastic-like [Solanum lycopersicum]
Solyc05g007170.2	1.85464	99.2542	0.0419391	0.539077	0.000759689	0.0152053	-3.68412	down	yes	OK	gi|460387428|ref|XP_004239379.1|	PREDICTED: uncharacterized protein LOC101257665 [Solanum lycopersicum]
Solyc05g007250.2	1967.64	3617.66	389.745	184.771	6.95721e-05	0.00241132	1.07679	up	yes	OK	gi|460386193|ref|XP_004238784.1|	PREDICTED: 40S ribosomal protein S9-2-like [Solanum lycopersicum]
Solyc05g007450.2	63.7276	59.7272	11.2243	2.66752	7.91043e-07	6.39214e-05	2.07305	up	yes	OK	gi|460386209|ref|XP_004238792.1|	PREDICTED: origin recognition complex subunit 6-like [Solanum lycopersicum]
Solyc05g007610.2	3.14185	186.849	0.0976146	1.45209	4.05643e-06	0.000247353	-3.89489	down	yes	OK	gi|460387444|ref|XP_004239387.1|	PREDICTED: putative late blight resistance protein homolog R1B-12-like [Solanum lycopersicum]
Solyc05g007630.2		175.634	0.250883	2.01921	2.70376e-05	0.00114275	-3.0087	down	yes	OK	gi|460387448|ref|XP_004239389.1|	PREDICTED: late blight resistance protein R1-A-like [Solanum lycopersicum]
Solyc05g007640.2	21.7075	449.441	0.955225	5.07958	8.01076e-08	9.31883e-06	-2.4108	down	yes	OK	gi|460387450|ref|XP_004239390.1|	PREDICTED: putative late blight resistance protein homolog R1C-3-like [Solanum lycopersicum]
Solyc05g007760.1	48.5793	79.6206	5.6191	2.38069	0.00345594	0.0460413	1.23896	up	yes	OK	gi|460386243|ref|XP_004238809.1|	PREDICTED: uncharacterized protein LOC101244286 [Solanum lycopersicum]
Solyc05g007940.2	1.09604	123.04	0.205665	6.34902	0.00041618	0.00960765	-4.94817	down	yes	OK	gi|350537479|ref|NP_001234551.1|	intracellular ribonuclease LX precursor [Solanum lycopersicum]
Solyc05g008300.1	248.738	406.478	63.0927	25.451	1.08767e-06	8.29599e-05	1.30975	up	yes	OK	gi|460386336|ref|XP_004238854.1|	PREDICTED: uncharacterized protein LOC101258259 isoform 1 [Solanum lycopersicum]
Solyc05g008480.2	76.5571	114.038	18.6224	7.16525	0.000176486	0.00496395	1.37795	up	yes	OK	gi|460386370|ref|XP_004238871.1|	PREDICTED: probable histone chaperone ASF1A-like [Solanum lycopersicum]
Solyc05g008620.2	24.077	30.8296	4.90595	1.59315	0.0030492	0.0421741	1.62265	up		OK	gi|460386388|ref|XP_004238880.1|	PREDICTED: probable DNA replication complex GINS protein PSF3-like [Solanum lycopersicum]
Solyc05g009320.2	9.15341	157.363	2.32164	9.74031	0.00113268	0.0204561	-2.06882	down	yes	OK	gi|460386482|ref|XP_004238927.1|	PREDICTED: LOB domain-containing protein 41-like [Solanum lycopersicum]
Solyc05g009500.2	100.173	779.686	9.56861	19.2099	0.000480602	0.010728	-1.00547	down	yes	OK	gi|460386504|ref|XP_004238938.1|	PREDICTED: probable nitrite transporter At1g68570-like [Solanum lycopersicum]
Solyc05g009700.2	51.823	507.727	6.20755	15.2644	0.000192407	0.00530204	-1.29808		yes	OK	gi|460386536|ref|XP_004238954.1|	PREDICTED: lysine histidine transporter-like 6-like [Solanum lycopersicum]
Solyc05g009760.1	57.463	463.734	4.96136	10.2298	0.00205849	0.0316205	-1.04397	down	yes	OK	gi|460386546|ref|XP_004238959.1|	PREDICTED: putative late blight resistance protein homolog R1B-12-like isoform 1 [Solanum lycopersicum]
Solyc05g010120.2	97.2675	886.731	4.1486	9.6434	2.75681e-05	0.00115804	-1.21692	down	yes	OK	gi|460386593|ref|XP_004238982.1|	PREDICTED: putative phospholipid-transporting ATPase 9-like [Solanum lycopersicum]
Solyc05g010330.2	7.0484	162.31	1.17427	6.58395	9.80173e-05	0.00313891	-2.48719	down	yes	OK	gi|460386615|ref|XP_004238993.1|	PREDICTED: peroxidase 11-like [Solanum lycopersicum]
Solyc05g010470.2		393.683	4.55298	13.8118	6.90846e-05	33.6996	-1.60102	down	yes	OK	gi|460386631|ref|XP_004239001.1|	PREDICTED: uncharacterized protein LOC101251473 [Solanum lycopersicum]
Solyc05g012770.2	50.3989	404.305	4.00821	8.28388	0.00314862	0.0430785	-1.04735	down	yes	OK	gi|460386808|ref|XP_004239088.1|	OK
Solyc05g012890.1		364.513	1.63816	4.57145	0.000248868	0.0064539	-1.48058	down	yes	OK	32.9063	PREDICTED: putative late blight resistance protein homolog R1B-23-like [Solanum lycopersicum]
Solyc05g013400.2	39.1091	382.197	2.41059	6.13177	0.000454653	0.0102828	-1.34692	down		OK	gi|460387630|ref|XP_004239478.1|	PREDICTED: pentatricopeptide repeat-containing protein At5g57250, mitochondrial-like [Solanum lycopersicum]
Solyc05g013750.2	121.507	975.733	7.24758	15.0295	0.000437332	0.00999542	-1.05223	down	yes	OK	gi|460386929|ref|XP_004239146.1|	PREDICTED: protein-tyrosine-phosphatase MKP1-like isoform 2 [Solanum lycopersicum]
Solyc05g014000.2	71.7315	590.128	9.46875	19.219	0.00140915	0.0239313	-1.02129	down	yes	OK	gi|565349608|ref|XP_006341783.1|
Solyc05g014200.2	139.34	1133.37	3.90833	8.28579	6.36582e-05	0.00225463	-1.08409	down	yes	OK	gi|460387665|ref|XP_004239495.1|	PREDICTED: uncharacterized protein LOC101252084 [Solanum lycopersicum]
Solyc05g014260.2	252.873	2227.89	25.0968	56.5845	4.2157e-06	0.000255046	-1.1729	down	yes	OK	gi|460387669|ref|XP_004239497.1|	PREDICTED: uncharacterized protein LOC101252689 [Solanum lycopersicum]
Solyc05g014270.2	60.2655	84.4184	5.04637	1.82137	0.000252357	0.00652486	1.47022	up	yes	OK	gi|460387671|ref|XP_004239498.1|	PREDICTED: uncharacterized protein LOC101252987 [Solanum lycopersicum]
Solyc05g014370.2	149.601	255.281	32.7739	14.2119	4.23728e-05	0.00162668	1.20545	up	yes	OK	gi|460386994|ref|XP_004239177.1|	PREDICTED: mitotic spindle checkpoint protein MAD2-like [Solanum lycopersicum]
Solyc05g014380.2	100.074	904.308	4.73607	10.826	0.00276411	0.0392466	-1.19274	down		OK	gi|460386996|ref|XP_004239178.1|	PREDICTED: ABC transporter C family member 3-like [Solanum lycopersicum]
Solyc05g014710.2	155.047		21.7835	7.46276	4.12866e-07	3.71992e-05	1.54545	up	yes	OK	gi|460387022|ref|XP_004239190.1|	PREDICTED: uncharacterized protein LOC101262111 [Solanum lycopersicum]
Solyc05g014790.2	153.51	1310.34	8.73014	18.8688	2.73142e-05	0.00115016	-1.11193	down	yes	OK	gi|460387028|ref|XP_004239193.1|	PREDICTED: lipoxygenase 6, choloroplastic-like [Solanum lycopersicum]
Solyc05g015330.1	23.1517	29.4215	15.5462	5.01357	0.00331312	0.0446679	1.63265	up	yes	OK	gi|460387708|ref|XP_004239516.1|	PREDICTED: nuclear transcription factor Y subunit C-4-like [Solanum lycopersicum]
Solyc05g015460.2	0	15.3632	0	3.50016	0.00103781	0.0191953	-1.80742	down	yes	OK	_	_
Solyc05g015610.2	559.475	4522.14	26.5538	54.3998	5.87212e-05	0.00210891	-1.03468	down	yes	OK	gi|460387094|ref|XP_004239224.1|	PREDICTED: histidine kinase 3-like [Solanum lycopersicum]
Solyc05g015880.2	55.6195	546.78	6.82999	16.6588	0.000161661	0.00464071	-1.28633	down	yes	OK		PREDICTED: uncharacterized protein LOC101252392 [Solanum lycopersicum]
Solyc05g016460.1	30.5949	445.011	3.09167	10.8327	1.11081e-05	0.000562356	-1.80893	down	yes	OK	gi|460387755|ref|XP_004239539.1|	PREDICTED: mediator of RNA polymerase II transcription subunit 23-like [Solanum lycopersicum]
Solyc05g017970.1	19.6561	18.6283	86.2712	20.4821	0.000678374	0.0139481	2.07452	up	yes	OK	_	_
Solyc05g020010.1	7.83091	410.061	4.78744	65.1013	1.12332e-09	2.46854e-07	-3.76536	down	yes	OK	gi|91983991|ref|YP_567075.1|	photosystem I P700 apoprotein A2 [Vitis vinifera]
Solyc05g023680.2	377.256	695.113	27.4799	12.9532	2.03868e-05	0.000909855	1.08507	up	yes	OK	gi|460387820|ref|XP_004239571.1|	PREDICTED: E3 ubiquitin-protein ligase ORTHRUS 2-like [Solanum lycopersicum]
Solyc05g025570.1	25.0888	33.552	94.2483	29.712	0.00258819	0.037444	1.66542	up	yes	OK	_	_
Solyc05g041140.2	68.9097	614.593	43.371	99.8499	0.000168947	0.00479274	-1.20303	down	yes	OK	gi|460389050|ref|XP_004240172.1|	PREDICTED: uncharacterized protein LOC101257668 [Solanum lycopersicum]
Solyc05g044610.1	280.447	2627.38	8.59937	20.4188	8.285e-07	6.62151e-05	-1.2476	down	yes	OK		PREDICTED: vacuolar protein sorting-associated protein 8 homolog [Solanum lycopersicum]
Solyc05g046020.2	13.1777	170.418	2.09568	6.59782	0.00214008	0.0325529	-1.65457	down	yes	OK	gi|460388978|ref|XP_004240140.1|	PREDICTED: peroxidase 3-like [Solanum lycopersicum]
Solyc05g046150.2	40.5499	39.1189	11.3349	2.89694	5.46593e-05	0.00199717	1.96817	up	yes	OK	gi|460388968|ref|XP_004240135.1|	PREDICTED: kirola-like [Solanum lycopersicum]
Solyc05g046180.1	9.65911	431.804	31.3775	369.518	2.84102e-10	7.48949e-08	-3.55784	down	yes	OK	gi|470302801|ref|XP_004347797.1|	hypothetical protein CAOG_03972 [Capsaspora owczarzaki ATCC 30864]
Solyc05g046240.1	5.50474	118.863	4.57331	25.4047	0.000271836	0.00691122	-2.47378	down	yes	OK	gi|565404977|ref|XP_006367895.1|	PREDICTED: periaxin-like [Solanum tuberosum]
Solyc05g046290.2	112.493	1236.19	25.2171	66.9125	7.90073e-07	6.38803e-05	-1.40787	down	yes	OK	gi|460388959|ref|XP_004240131.1|	PREDICTED: probable xyloglucan endotransglucosylase/hydrolase protein 23-like [Solanum lycopersicum]
Solyc05g047390.1	160.951	263.525	418.126	182.732	4.15175e-05	0.00160272	1.19421	up	yes	OK	gi|460388949|ref|XP_004240126.1|	PREDICTED: mitochondrial import receptor subunit TOM7-1-like [Solanum lycopersicum]
Solyc05g050120.2	3403.19	29960.5	285.454	641.69	0.00196772	0.0306381	-1.16862	down	yes	OK	gi|350535679|ref|NP_001233951.1|	cytosolic NADP-malic enzyme [Solanum lycopersicum]
Solyc05g050130.2	62.1934	518.901	10.2491	22.7257	0.00112767	0.0203868	-1.14883	down	yes	OK	gi|460388877|ref|XP_004240090.1|	PREDICTED: acidic endochitinase-like [Solanum lycopersicum]
Solyc05g050410.2	0	16.1182	0	2.77183		0.0178079	-1.47084	down	yes	OK	gi|460389117|ref|XP_004240205.1|	PREDICTED: putative late blight resistance protein homolog R1C-3-like [Solanum lycopersicum]
Solyc05g051220.2	25.5937	342.446	1.54199	5.29172	3.96214e-05	0.00154328	-1.77894	down	yes	OK	gi|460388769|ref|XP_004240037.1|	PREDICTED: potassium channel SKOR-like [Solanum lycopersicum]
Solyc05g051290.2	1134.05	2120.76	215.07	100.939	2.10629e-05	0.000934016	1.09132	up	yes	OK	gi|460388757|ref|XP_004240031.1|	PREDICTED: HMG-Y-related protein A-like [Solanum lycopersicum]
Solyc05g051660.1	49.524	494.907	10.439	26.6653	0.000124896	0.0037946	-1.35298	down	yes	OK	gi|460388718|ref|XP_004240012.1|	PREDICTED: probable carboxylesterase 13-like [Solanum lycopersicum]
Solyc05g051740.2	50.6816	44.7337	120.357	27.6789	3.51611e-06	0.000219918	2.12046	up	yes	OK	_	_
Solyc05g051870.2	74.1136	130.15	25.5867	11.6926	0.00173769	0.0279724	1.1298	up	yes	OK	gi|565402083|ref|XP_006366520.1|	PREDICTED: olee1-like protein-like [Solanum tuberosum]
Solyc05g052280.2	26.5124	361.958	4.15457	14.385	3.06757e-05	0.00126145	-1.79179	down	yes	OK	gi|460388619|ref|XP_004239964.1|	PREDICTED: peroxidase 4-like [Solanum lycopersicum]
Solyc05g052300.2	80.6443	696.274	12.381	26.7832	0.000325563	0.00793809	-1.1132	down	yes	OK	gi|460388617|ref|XP_004239963.1|	PREDICTED: sodium-coupled neutral amino acid transporter 3-like [Solanum lycopersicum]
Solyc05g052360.1	1.09604	77.8107	0.5149	9.22544	0.00313718	0.0429941	-4.16325	down	yes	OK	gi|460388608|ref|XP_004239959.1|	PREDICTED: laccase-12-like [Solanum lycopersicum]
Solyc05g052370.2	6.06399	276.394	0.784225	8.95559	4.09766e-08	5.25137e-06	-3.51345	down	yes	OK	gi|460388608|ref|XP_004239959.1|	PREDICTED: laccase-12-like [Solanum lycopersicum]
Solyc05g052410.1	18.0029	201.456	2.53789	7.83458	0.000868532	0.0167852	-1.62623	down	yes	OK	gi|460388602|ref|XP_004239956.1|	PREDICTED: dehydration-responsive element-binding protein 2C-like [Solanum lycopersicum]
Solyc05g052570.2	96.1962	796.56	15.094	32.1455		0.00475036	-1.09064	down	yes	OK	gi|460388576|ref|XP_004239943.1|	PREDICTED: zinc finger CCCH domain-containing protein 29-like isoform 1 [Solanum lycopersicum]
Solyc05g052650.2	8.23571	156.551	4.61081	21.3591	0.00024023	0.00627815	-2.21176	down	yes	OK	gi|460388564|ref|XP_004239937.1|	PREDICTED: BAHD acyltransferase DCR-like [Solanum lycopersicum]
Solyc05g052670.1	117.358	951.256	16.3474	33.4531	0.00020309	0.0055164	-1.03308	down	yes	OK	gi|460388562|ref|XP_004239936.1|	PREDICTED: BAHD acyltransferase DCR-like [Solanum lycopersicum]
Solyc05g052680.1	69.6953	1146.57	9.73496	40.7028	6.17555e-11	1.95508e-08	-2.06388	down	yes	OK	gi|460388560|ref|XP_004239935.1|	PREDICTED: BAHD acyltransferase DCR-like [Solanum lycopersicum]
Solyc05g052710.2	1398.3	2255.63	584.763	239.44	8.37555e-07	6.68617e-05	1.28819	up	yes	OK	gi|460388554|ref|XP_004239932.1|	PREDICTED: 30S ribosomal protein S31, chloroplastic-like [Solanum lycopersicum]
Solyc05g053090.1	32.9185	387.811	2.5477	7.76341	6.62664e-05	0.002324	-1.6075	down	yes	OK	gi|460388498|ref|XP_004239904.1|	PREDICTED: scarecrow-like protein 14-like [Solanum lycopersicum]
Solyc05g053180.2	55.9855	99.0485	50.1087	22.1312	0.00297359	0.0413985	1.17898	up	yes	OK	gi|460388484|ref|XP_004239897.1|	PREDICTED: uncharacterized protein LOC101244773 [Solanum lycopersicum]
Solyc05g053440.2	1800.52	3029.54	951.154	395.94	2.34696e-06	0.00015775	1.2644	up	yes	OK	gi|460388442|ref|XP_004239876.1|	PREDICTED: 60S ribosomal protein L29-2-like [Solanum lycopersicum]
Solyc05g053570.2	37.1788	386.607	1.44393	3.81693	0.000314616	0.00774883	-1.40241	Solyc05g053570.2	yes	OK	gi|460388424|ref|XP_004239867.1|	PREDICTED: pleiotropic drug resistance protein 1-like [Solanum lycopersicum]
Solyc05g053590.2	138.758	1568.2	5.25504	15.1823	9.89521e-09	1.54517e-06	-1.53062	down	yes	OK	gi|460388422|ref|XP_004239866.1|	PREDICTED: pleiotropic drug resistance protein 1-like [Solanum lycopersicum]
Solyc05g053600.2	79.7056	1737.66	3.02316	16.7782	2.88658e-14		-2.47246	down	yes	OK	gi|460388420|ref|XP_004239865.1|	PREDICTED: pleiotropic drug resistance protein 1-like [Solanum lycopersicum]
Solyc05g053610.2	20.0284	484.235	0.763221	4.66445	1.58903e-08	2.32182e-06	-2.61153	down	yes	OK	gi|460388418|ref|XP_004239864.1|	PREDICTED: pleiotropic drug resistance protein 1-like [Solanum lycopersicum]
Solyc05g053990.2	19.4106	214.867	1.30363	3.64804	0.00374431	0.0488016	-1.48459	down	yes	OK	gi|460389117|ref|XP_004240205.1|	PREDICTED: putative late blight resistance protein homolog R1C-3-like [Solanum lycopersicum]
Solyc05g054090.2	337.902	332.528	152.484	38.2181	2.86215e-13	1.68169e-10	1.99633	up	yes	OK	gi|460388347|ref|XP_004239829.1|	PREDICTED: uncharacterized protein LOC101250018 [Solanum lycopersicum]
Solyc05g054120.1	433.247	819.584	349.672	172.208	5.57592e-05	0.00202881	1.02185	up	yes	OK	gi|460388341|ref|XP_004239826.1|	PREDICTED: cysteine proteinase inhibitor 5-like [Solanum lycopersicum]
Solyc05g054610.1	198.319	201.171	228.849	64.7009	1.53067e-09	3.2355e-07	1.82254	up	yes	OK	gi|350539093|ref|NP_001234118.1|	histone H4 [Solanum histone H4 [Solanum lycopersicum]
Solyc05g054740.2	311.093	2795.69	23.2441	52.3891	3.9242e-06	0.000240559	-1.1724	down	yes	OK	gi|567757479|ref|NP_001274722.1|	probable sulfate transporter 4.2-like [Solanum lycopersicum]
Solyc05g054770.2	31.3346	294.19	2.38618	5.7785	0.00202188	0.0312207	-1.27599	down	yes	OK	gi|460388222|ref|XP_004239768.1|	PREDICTED: uncharacterized protein LOC101257172 [Solanum lycopersicum]
Solyc05g054810.2	1848.05	3455.95	666.7	313.939	5.54746e-05	0.0020211	1.08655	up	yes	OK	gi|460388216|ref|XP_004239765.1|	PREDICTED: 60S ribosomal protein L35-like [Solanum lycopersicum]
Solyc05g054890.2	11.557	567.738	0.795704	10.0074	1.89122e-11	6.65594e-09	-3.65269	down		OK	gi|460388206|ref|XP_004239760.1|	PREDICTED: ABC transporter G family member 1-like [Solanum lycopersicum]
Solyc05g055110.2	143.943	1253.04	9.45106	20.4627	0.00136223	0.0233951	-1.11445	down	yes	OK	gi|460389091|ref|XP_004240192.1|	PREDICTED: uncharacterized protein LOC101264427 [Solanum lycopersicum]
Solyc05g055290.2	32.4264	37.1135		1.56271	0.000470803	0.0105632	1.78315	up	yes	OK	gi|460388133|ref|XP_004239724.1|	PREDICTED: uncharacterized protein LOC101244873 [Solanum lycopersicum]
Solyc05g055440.1	1600.33	3036.82	954.7	472.956	0.000155728	0.00450624	1.01334	up	yes	OK	gi|460388113|ref|XP_004239714.1|	PREDICTED: histone H2B-like [Solanum lycopersicum]
Solyc05g055680.2	231.754	183.457	87.606	17.9411	2.22045e-14	1.75941e-11	2.28776	up	yes	OK	gi|568836432|ref|XP_006472248.1|	PREDICTED: uncharacterized protein LOC102610254 [Citrus sinensis]
Solyc05g055730.2	98.361	189.475	8.89371	4.37283	0.00161558	0.0264771	1.02422	up	yes	OK	gi|460388080|ref|XP_004239699.1|	PREDICTED: probable methylenetetrahydrofolate reductase-like [Solanum lycopersicum]
Solyc05g055930.1	0	32.0324	0	2.13161	5.79767e-05	0.00208813	-1.09194	down	yes	OK	gi|565358350|ref|XP_006345990.1|	PREDICTED: cysteine-rich repeat secretory protein 39-like [Solanum tuberosum]
Solyc05g056170.2	76.9029	1524.82	5.0855	25.6485	1.53211e-14	1.27981e-11	-2.33441	down	yes	OK	gi|460388001|ref|XP_004239660.1|	PREDICTED: phenylalanine ammonia-lyase-like [Solanum lycopersicum]
Solyc06g005110.2	245.238	447.33	92.1597	44.4569	9.61081e-05	0.00309708	1.05173	up	yes	OK	gi|568215572|ref|NP_001274976.1|	uncharacterized protein LOC102577739 [Solanum tuberosum]
Solyc06g005210.1	131.231	225.274	942.12	413.936	0.000255276	0.00658316	1.1865	up	yes	OK	gi|593233256|ref|XP_007132735.1|	hypothetical protein PHAVU_011G120500g [Phaseolus vulgaris]
Solyc06g005420.1	1047.96	1505.18	1254.13	481.664	8.44411e-08	9.74933e-06	1.38059	up	yes	OK	gi|350539093|ref|NP_001234118.1|	histone H4 [Solanum histone H4 [Solanum lycopersicum]
Solyc06g005430.1	280.748	320.514	332.807	104.315	1.55414e-09	3.27513e-07	1.67374	up	yes	OK	gi|350539093|ref|NP_001234118.1|	histone H4 [Solanum histone H4 [Solanum lycopersicum]
Solyc06g005620.2	18.6876	201.389	3.15752	8.77581	0.0025836	0.0373959	-1.47474	down	yes	OK	gi|460389456|ref|XP_004240368.1|	PREDICTED: zinc transporter 1-like [Solanum lycopersicum]
Solyc06g006080.2		7714.4	67.5447	144.104	5.74084e-05	0.0020725	-1.0932	down	yes	OK	gi|460389516|ref|XP_004240398.1|	PREDICTED: phosphomethylpyrimidine synthase, chloroplastic-like [Solanum lycopersicum]
Solyc06g007130.2	421.719	554.887	64.0472	21.9922	2.46489e-09	4.84811e-07	1.54214	up	yes	OK	gi|350537637|ref|NP_001233791.1|	omega-3 fatty acid desaturase [Solanum lycopersicum]
Solyc06g007140.2	16.9858	15.6244	3.33144	0.806	0.00141058	0.0239467	2.04729	up	yes	OK	gi|460389524|ref|XP_004240402.1|	PREDICTED: omega-3 fatty acid desaturase, endoplasmic reticulum-like, partial [Solanum lycopersicum]
Solyc06g007210.2	1185.13	2111.71	1489.25	673.861	9.9279e-06	0.000513098	1.14406	up	yes	OK	_
Solyc06g007220.2	646.727	1182.66	511.925	233.954	7.69e-06	0.000418824	1.12971	up	yes	OK	_	_
Solyc06g007430.1	158.53	1351.65	19.4751	43.7369	1.21283e-05	0.000603211	-1.16722	down	yes	OK	gi|460389568|ref|XP_004240423.1|	PREDICTED: CBL-interacting protein kinase 2-like [Solanum lycopersicum]
Solyc06g007610.2	1081.58	1297.41	274.153	84.2874	8.20377e-11	2.50015e-08	1.70159	up	yes	OK	gi|460389598|ref|XP_004240438.1|	PREDICTED: uncharacterized protein At5g48480-like [Solanum lycopersicum]
Solyc06g007910.2	44.67	72.4857	20.8629	8.67212	0.00373361	0.0486763	1.26648	up	yes	OK	gi|460389638|ref|XP_004240458.1|	PREDICTED: protein RSI-1-like [Solanum lycopersicum]
Solyc06g007970.2	75.6934	1688.15		90.2086	2.22045e-16	2.82473e-13	-2.54823	down	yes	OK	gi|460389646|ref|XP_004240461.1|	PREDICTED: uncharacterized protein LOC101258461 [Solanum lycopersicum]
Solyc06g008090.2	88.6131	728.703	3.01555	6.39329	0.000264167	0.00676501	-1.08414	down	yes	OK	gi|460389666|ref|XP_004240471.1|	PREDICTED: myosin-H heavy chain-like [Solanum lycopersicum]
Solyc06g008170.2	1684.81	2824.81	644.743	279.868	6.22288e-06	0.000353064	1.20398	up	yes	OK	gi|32400871|gb|AAP80667.1|AF479048_1	ribosomal Pr 117, partial [Triticum aestivum]
Solyc06g008260.2	1532.13	2973.19	513.238	250.802	8.71562e-05	0.00286351	1.03308	up	yes	OK	gi|460389698|ref|XP_004240487.1|	PREDICTED: 60S ribosomal protein L14-1-like [Solanum lycopersicum]
Solyc06g008510.2	62.6725	109.819	5.68653	2.52556	0.00217965	0.0329919	1.17095	up	yes	OK	gi|565400800|ref|XP_006365907.1|	PREDICTED: CDT1-like protein a, chloroplastic-like [Solanum tuberosum]
Solyc06g008620.1	770.735	7918.34	73.9314	190.294	6.62219e-07	5.49199e-05	-1.36397	down	yes	OK	gi|460389749|ref|XP_004240512.1|	PREDICTED: uncharacterized protein LOC101247825 [Solanum lycopersicum]
Solyc06g008720.2	188.694	1710.43	7.3816	17.3339	2.82793e-06	0.000182983	-1.23159	down	yes	OK	gi|565402412|ref|XP_006366674.1|	PREDICTED: dentin sialophosphoprotein-like isoform X2 [Solanum tuberosum]
Solyc06g008980.2	93.3712	147.915	13.3906	5.339	9.007e-05	0.00294147	1.32658	up	yes	OK	gi|460389796|ref|XP_004240534.1|	PREDICTED: uncharacterized protein LOC101255795 [Solanum lycopersicum]
Solyc06g009110.2	23.2758	233.963	3.18565	8.02317	0.00346541	0.0461203	-1.33258	down	yes	OK	gi|460389814|ref|XP_004240543.1|	PREDICTED: aspartic proteinase Asp1-like isoform 1 [Solanum lycopersicum]
Solyc06g009280.1	3.2984	93.8739	0.138611	1.03853	0.000583213	0.0124323	-2.90543	down	yes	OK	gi|565378774|ref|XP_006355822.1|	PREDICTED: ABC transporter B family member 21-like [Solanum tuberosum]
Solyc06g009290.2	179.221	2503.84	6.70035		1.66316e-11	5.95918e-09	-1.84147	down	yes	OK	24.0123	PREDICTED: ABC transporter B family member 21-like [Solanum lycopersicum]
Solyc06g009940.1	7.49746	479.929	30.2599	492.902	1.01836e-09	2.25333e-07	-4.02582	down	yes	OK	gi|545719255|ref|YP_008578173.1|	photosystem I P700 chlorophyll a apoprotein A1 (chloroplast) [Stockwellia quadrifida]
Solyc06g009950.1	7.85735	242.525	72.6466	571.396	1.30584e-05	0.000639158	-2.97552	down	yes	OK	gi|106073473|gb|ABF82026.1|	PSI P700 apoprotein A2 [Solanum lycopersicum]
Solyc06g010220.1	18.0799	309.009	1.65778	7.36734		0.000392732	-2.15189	down	yes	OK	gi|460390072|ref|XP_004240666.1|	PREDICTED: uncharacterized protein LOC101255404 [Solanum lycopersicum]
Solyc06g011350.2	61.4933	552.192	10.1728	23.0557	0.000339257	0.00819132	-1.18041	down	yes	OK	gi|350539001|ref|NP_001234625.1|	aquaporin [Solanum lycopersicum]
Solyc06g016660.2	105.049	93.5348		1796.8	4.27775e-09	7.764e-07	2.22048	up	yes	OK		_
Solyc06g016750.2	285.689	320.419	23.6784	7.94368	2.77365e-08	3.74858e-06	1.57569	up	yes	OK	gi|460390094|ref|XP_004240677.1|	PREDICTED: uncharacterized protein LOC101265135 [Solanum lycopersicum]
Solyc06g024210.1	577.947	841.781	589.288	219.385	7.41824e-07	6.03704e-05	1.42551	up	yes	OK	gi|565422705|ref|XP_006279317.1|	hypothetical protein CARUB_v10012758mg, partial [Capsella rubella]
Solyc06g024230.1	128.947	120.665	718.531	169.289	3.89308e-09	7.13118e-07	2.08556	up	yes	OK	gi|357488135|ref|XP_003614355.1|	hypothetical protein MTR_5g050490 [Medicago truncatula]
Solyc06g024340.1	55.2801	62.1233	763.122	220.201	3.66268e-05	0.0014482	1.79309	up	yes	OK	_	_
Solyc06g024350.1	276.763	528.526	2037.45	970.091	0.000137095	0.00408117	1.07057	up	yes	OK	_	_
Solyc06g024370.1	206.032	361.808	2731.28	1195.51	5.9689e-05	0.00213703	1.19195	up	yes	OK	_	_
Solyc06g024380.1	66.6717	103.009	84.9261	33.1573	0.000714629	0.0145192	1.35688	up	yes	OK	gi|449506608|ref|XP_004162796.1|	PREDICTED: uncharacterized protein LOC101232191 [Cucumis sativus]
Solyc06g035600.2	528.924	1009.36	40.7464	20.0601	4.50043e-05	0.00170738	1.02234	up	yes	OK	gi|460390346|ref|XP_004240796.1|	PREDICTED: pentatricopeptide repeat-containing protein At2g22410, mitochondrial-like [Solanum lycopersicum]
Solyc06g035760.2	60.4263	589.737	6.68014	16.6946	6.55727e-05	0.00230659	-1.32143	down	yes	OK	gi|460390227|ref|XP_004240740.1|	PREDICTED: (S)-N-methylcoclaurine 3'-hydroxylase isozyme 2-like [Solanum lycopersicum]
Solyc06g036100.2	84.9941	693.768	7.70845	15.5458	0.000796271	0.0157151	-1.01201	down	yes	OK	gi|460390197|ref|XP_004240725.1|	PREDICTED: putative transporter arsB-like [Solanum lycopersicum]
Solyc06g036180.2	14.6678	13.9868	6.24517	1.54162	0.00248772	0.0363994	2.01829	up	yes	OK	gi|565395410|ref|XP_006363332.1|	PREDICTED: uncharacterized protein LOC102601350 [Solanum tuberosum]
Solyc06g036260.2	129.537	237.337	18.9188	8.77753	0.000246027	0.00638979	1.10793	up	yes	OK		beta-carotene hydroxylase [Solanum lycopersicum]
Solyc06g036290.2	39.8546	346.071	2.80034	6.1578	0.00310101	0.0426374	-1.13681	down	yes	OK	gi|460390179|ref|XP_004240717.1|	PREDICTED: heat shock protein 83-like isoform 1 [Solanum lycopersicum]
Solyc06g036310.2	148.573	225.945	48.4501	19.2334	1.40743e-05	0.000675995	1.33289	up	yes	OK	gi|460390175|ref|XP_004240715.1|	PREDICTED: uncharacterized protein LOC101259546 [Solanum lycopersicum]
Solyc06g036440.1	0	78.7617	0	2.10486	4.78298e-07	4.14776e-05	-1.07372	down	yes	OK	gi|460390326|ref|XP_004240786.1|	PREDICTED: S-type anion channel SLAH3-like [Solanum lycopersicum]
Solyc06g042960.1	8.59161	138.874	1.12802	4.42972	0.00138705	0.023704	-1.97342		yes	OK	gi|565353680|ref|XP_006343751.1|	PREDICTED: uncharacterized protein LOC102602459 isoform X1 [Solanum tuberosum]
Solyc06g043150.2	176.602	242.261	18.3021	6.34272	1.67656e-07	1.74011e-05	1.52884	up	yes	OK	gi|460390414|ref|XP_004240829.1|	PREDICTED: protein FIZZY-RELATED 3-like [Solanum lycopersicum]
Solyc06g048600.2	36.8859	45.4677	11.5797	3.8024	0.000962013	0.0181357	1.60662	up	yes	OK	gi|460390447|ref|XP_004240845.1|	PREDICTED: two-component response regulator ARR17-like [Solanum lycopersicum]
Solyc06g048930.2	18.3871	20.9715	7.61573	2.25281	0.00385482	0.0498437	1.75726	up	yes	OK	gi|460390479|ref|XP_004240859.1|	PREDICTED: two-component response regulator ARR17-like [Solanum lycopersicum]
Solyc06g050440.2	6.09464	215.499	0.950227	8.22724	6.57127e-06	0.000369205	-3.11406	down	yes	OK	gi|460390532|ref|XP_004240883.1|	PREDICTED: peroxidase 4-like [Solanum lycopersicum]
Solyc06g050530.2	4.81351	368.823	0.456492	8.76065	6.17584e-09	1.0469e-06	-4.26238	down	yes	OK	gi|460390536|ref|XP_004240885.1|	PREDICTED: laccase-12-like [Solanum lycopersicum]
Solyc06g050560.2	77.661	106.785	5.00588	1.73667	3.25619e-05	0.00132332	1.5273	up	yes	OK	gi|460390540|ref|XP_004240887.1|	PREDICTED: probably inactive leucine-rich repeat receptor-like protein kinase IMK2-like [Solanum lycopersicum]
Solyc06g050840.2	64.085	105.254	16.6164	6.98135	0.00107895	0.0197403	1.25103	up	yes	OK	gi|460390575|ref|XP_004240904.1|	PREDICTED: transcription factor SCREAM2-like [Solanum lycopersicum]
Solyc06g050930.2	57.5908	464.535	4.2849	8.6227	0.00315965	0.043191	-1.00888	down	yes	OK	gi|460390997|ref|XP_004241110.1|	PREDICTED: uncharacterized protein LOC101261626 [Solanum lycopersicum]
Solyc06g051300.2	22.1902	21.0082	7.28118	1.74761	0.000452263	0.0102421	2.05879	up	yes	OK	gi|460390624|ref|XP_004240928.1|	PREDICTED: chromosome transmission fidelity protein 8 homolog [Solanum lycopersicum]
Solyc06g051320.2	61.9435	78.604	7.8481		5.29817e-05	0.00194975	1.62781	up	yes	OK	gi|460390628|ref|XP_004240930.1|	-1.62781
Solyc06g051360.2	54.023	443.023	7.13473	14.5474	0.00302759	0.0419482	-1.02783	down	yes	OK	gi|460390632|ref|XP_004240932.1|	PREDICTED: uncharacterized protein LOC101250999 [Solanum lycopersicum]
Solyc06g051380.1	9.31604	139.237	1.85044	6.75712	0.00315107	0.0430992	-1.86854	down	yes	OK	gi|460391015|ref|XP_004241119.1|	PREDICTED: uncharacterized protein LOC101264935 [Solanum lycopersicum]
Solyc06g052070.2	124.603	1074.18	9.86989	21.9822	2.55515e-05	0.00109186	-1.15523	down	yes	OK	gi|460390696|ref|XP_004240961.1|	PREDICTED: WD repeat-containing protein 44-like [Solanum lycopersicum]
Solyc06g053570.2	76.6873	984.894	4.49143	15.4537	0.000722077	0.0146298	-1.78271	down	yes	OK	gi|460390791|ref|XP_004241008.1|	1.78271
Solyc06g053700.1	56.5074	92.1796	57.6996	24.3085	0.00201256	0.0311052	1.2471	up	yes	OK	gi|460390805|ref|XP_004241015.1|	PREDICTED: uncharacterized protein At4g14450, chloroplastic-like [Solanum lycopersicum]
Solyc06g053760.2	225.933	307.097	32.5205	11.1095	2.58407e-08	3.51292e-06	1.54956	up	yes	OK	gi|460390815|ref|XP_004241020.1|	PREDICTED: syntaxin-related protein KNOLLE-like [Solanum lycopersicum]
Solyc06g053960.2	31.5809	464.378	8.45228	29.7747	0.000113099	0.00351555	-1.81667	down	yes	OK	gi|460390853|ref|XP_004241039.1|	PREDICTED: heat stress transcription factor A-6b-like [Solanum lycopersicum]
Solyc06g054270.2	66.3737	621.663	5.15874	12.0126	0.000159139	0.00458224	-1.21946	down	yes	OK	gi|460390877|ref|XP_004241051.1|	PREDICTED: sugar transport protein 8-like [Solanum lycopersicum]
Solyc06g054660.1	0	29.799	0	10.4976	8.55831e-05	0.00282286	-3.39199	down	yes	OK	_	_
Solyc06g059740.2	54.6009	434.499	6.66066	13.7091	0.00259775	0.0375614	-1.0414	down	yes	OK	gi|1401037|dbj|BAA07911.1|	alcohol dehydrogenases homologous [Lactuca sativa]
Solyc06g059990.2	36.3643	469.246	6.61269	20.7317	2.29707e-05	0.0010048		down	yes	OK	gi|460392897|ref|XP_004242049.1|	PREDICTED: dimethylallylcistransferase, chloroplastic-like [Solanum lycopersicum]
Solyc06g060010.2	12.5899	164.559	1.38882	4.58389	0.00154031			down	yes	OK	gi|460392895|ref|XP_004242048.1|	PREDICTED: LOW QUALITY PROTEIN: (E,E)-germacrene B synthase-like [Solanum lycopersicum]
Solyc06g060360.2	157.468	230.599	29.8077	11.2462	2.07627e-06	0.000142612	1.40625	up	yes	OK	gi|460392851|ref|XP_004242026.1|	PREDICTED: uncharacterized protein LOC101260545 [Solanum lycopersicum]
Solyc06g060760.2	50.8958	930.639	10.852	48.5044	4.57794e-10	1.13154e-07	-2.16015	down	yes	OK		TIP protein [Solanum tonoplast intrinsic protein 2;3 [Solanum lycopersicum]
Solyc06g061200.1	678.41	7210.81	105.832	352.824	3.43305e-10	8.73289e-08	-1.73717	down	yes	OK	gi|32479346|gb|AAP83840.1|	glycine-rich protein TomR2 [Solanum lycopersicum]
Solyc06g062340.2	4.86197	124.126	6.94954	46.2696	0.000464492	0.0104593	-2.73508	down	yes	OK	_	_
Solyc06g062500.2	745.63	1346.23	212.254	97.3555	7.27619e-06	0.000399424	1.12446	up	yes	OK	gi|460392681|ref|XP_004241943.1|	PREDICTED: 60S ribosomal protein L28-1-like isoform 1 [Solanum lycopersicum]
Solyc06g063090.2	67.2799	651.724	6.10675	15.0264	5.73696e-05	0.00207198	-1.29902	down	yes	OK	gi|460392505|ref|XP_004241856.1|	PREDICTED: alanine aminotransferase 2, mitochondrial-like [Solanum lycopersicum]
Solyc06g063210.2	22.136	259.899	1.26787	3.81594	0.000967156	0.0181967	-1.58963	down	yes	OK	gi|357933571|dbj|BAL15052.1|	glutamate receptor 2.5 [Solanum lycopersicum]
Solyc06g064630.2	2278.81	3931.11	513.538	224.066	1.53688e-05	0.000725358	1.19655	up	yes	OK	gi|460392627|ref|XP_004241917.1|	PREDICTED: 60S ribosomal protein L15-like [Solanum lycopersicum]
Solyc06g064820.2	88.9237	155.671	13.2142	5.8985	0.000608887	0.0128529	1.16367	up	yes	OK	gi|460392615|ref|XP_004241911.1|	PREDICTED: GDSL esterase/lipase At1g71691-like [Solanum lycopersicum]
Solyc06g065350.2	7.46748	123.355	0.701163	2.93472	0.00167861	0.0272397	-2.0654	down	yes	OK	gi|565374145|ref|XP_006353624.1|	PREDICTED: uncharacterized protein LOC102594247 [Solanum tuberosum]
Solyc06g065530.2	31.5828	303.858	4.79973	11.5957	0.00199599	0.0309416	-1.27256	down	yes	OK	gi|460392414|ref|XP_004241811.1|	PREDICTED: GDSL esterase/lipase At1g29670-like [Solanum lycopersicum]
Solyc06g065540.2	153.392	1511.24	5.248	13.1556	6.02454e-07	5.07944e-05	-1.32584	down	yes	OK	gi|460393264|ref|XP_004242230.1|	PREDICTED: uncharacterized protein LOC101252196 [Solanum lycopersicum]
Solyc06g065670.2	36.7642	531.423	1.45699	5.3097	1.35001e-06	9.94676e-05	-1.86564	down	yes	OK	gi|565374207|ref|XP_006353655.1|	PREDICTED: ABC transporter G family member 32-like [Solanum tuberosum]
Solyc06g065910.2	0	24.1286	0	0.488743	0.00017584	0.0049488	-2.28908	down	yes	OK	gi|460392364|ref|XP_004241786.1|	PREDICTED: uncharacterized protein LOC101264939 [Solanum lycopersicum]
Solyc06g066170.2	8.0691	170.147	1.24281	6.7023	0.000937	0.0177838	-2.43105	down	yes	OK	gi|460392324|ref|XP_004241766.1|	PREDICTED: isoflavone reductase homolog [Solanum lycopersicum]
Solyc06g066370.2	359.405	3101.64	32.7977	71.1596	1.27685e-05	0.000627626	-1.11746	down	yes	OK	gi|460392301|ref|XP_004241755.1|	PREDICTED: probable WRKY transcription factor 33-like [Solanum lycopersicum]
Solyc06g066430.2	115.13	207.012	15.1933	7.03796	0.000381735	0.00898996	1.11021	up	yes	OK	gi|460392293|ref|XP_004241751.1|	PREDICTED: uncharacterized protein LOC101254305 [Solanum lycopersicum]
Solyc06g066470.2	106.032	902.169	8.94292	19.4637	0.00151964	0.0252631	-1.12197	down	yes	OK	gi|643734010|gb|KDP40853.1|	hypothetical protein JCGZ_24852 [Jatropha curcas]
Solyc06g066590.2	43.4132	391.993	11.6895	26.5577	0.00147935	0.0247507	-1.18392	down	yes	OK	gi|460392270|ref|XP_004241740.1|	PREDICTED: protein PLANT CADMIUM RESISTANCE 8-like [Solanum lycopersicum]
Solyc06g066660.2	1076.92	2058.25	385.912	187.588	4.76767e-05	0.00179209	1.0407	up	yes	OK	gi|460392252|ref|XP_004241731.1|	PREDICTED: 60S ribosomal protein L37-2-like [Solanum lycopersicum]
Solyc06g066750.2	34.2972	13.9406	14.717	1.58388	4.45643e-08	5.63836e-06	3.21595	up	yes	OK	gi|460392242|ref|XP_004241726.1|	PREDICTED: thionin-like protein 2-like [Solanum lycopersicum]
Solyc06g066830.2	3.19286	109.091	0.629405	4.85088	0.00102567	0.0190294	-2.94619	down	yes	OK	gi|460392230|ref|XP_004241720.1|	PREDICTED: gibberellin 3-beta-dioxygenase 1-like [Solanum lycopersicum]
Solyc06g067860.2	4.44544	103.282		4.40903	0.00142088	0.0240773	-2.46893	down	yes	OK	gi|460392224|ref|XP_004241717.1|	PREDICTED: gibberellin 3-beta-dioxygenase 3-like [Solanum lycopersicum]
Solyc06g068300.2	52.6417	88.7475	21.5552	9.22834	0.0027153	0.0387481	1.22389	up	yes	OK	gi|460393206|ref|XP_004242202.1|	PREDICTED: uncharacterized protein LOC101267536 [Solanum lycopersicum]
Solyc06g068650.2	54.8488	542.073	5.18992	13.0043	0.000102605	0.00325352	-1.3252	down	yes	OK	gi|460392083|ref|XP_004241647.1|	PREDICTED: 4-coumarate--CoA ligase 2-like [Solanum lycopersicum]
Solyc06g068680.2	54.4261	798.979	3.52311	13.0731	2.25611e-08	3.13783e-06	-1.89168	down	yes	OK	gi|460392071|ref|XP_004241641.1|	PREDICTED: respiratory burst oxidase homolog protein D-like [Solanum lycopersicum]
Solyc06g068710.2	78.6061	138.667	21.8787	9.93086	0.00123822	0.0218889	1.13954	up	yes	OK	gi|460392113|ref|XP_004241662.1|	PREDICTED: 40S ribosomal protein S27-2-like isoform 1 [Solanum lycopersicum]
Solyc06g068920.2	225.092	1941.11	8.80709	19.4442		0.000462467	-1.1426	down	yes	OK	gi|460392069|ref|XP_004241640.1|	PREDICTED: uncharacterized protein LOC101246150 [Solanum lycopersicum]
Solyc06g069040.2	59.6111	577.444	2.44567	6.45948	3.43669e-05	0.0013795	-1.40119	down	yes	OK	gi|350538523|ref|NP_001234091.1|	uncharacterized protein LOC543816 [Solanum lycopersicum]
Solyc06g069480.2	223.011	2021.63	5.7349	13.2566	2.25674e-06	0.000152648		down	yes	OK	gi|460391997|ref|XP_004241604.1|	PREDICTED: activating signal cointegrator 1 complex subunit 3-like [Solanum lycopersicum]
Solyc06g069730.2	1099.53	1318.79	222.545	68.3583	1.24357e-09	2.69435e-07	1.70291	up	yes	OK	gi|460391963|ref|XP_004241587.1|	PREDICTED: chlorophyll a-b binding protein 4, chloroplastic-like [Solanum lycopersicum]
Solyc06g069860.2	1667.94	3031.59	530.056	242.744	2.18931e-05	0.000966161	1.12671	up	yes	OK	gi|460391947|ref|XP_004241579.1|	PREDICTED: 60S ribosomal protein L34-like [Solanum lycopersicum]
Solyc06g071120.2	272.667	2132.15	8.13195	16.445	6.64065e-05	0.00232824	-1.01598	down	yes	OK	gi|460391910|ref|XP_004241561.1|	PREDICTED: uncharacterized protein LOC101248307 [Solanum lycopersicum]
Solyc06g071130.2	7.91864	153.056	0.347325	1.67389	0.000201015	0.00547864	-2.26885	down	yes	OK	gi|460393131|ref|XP_004242165.1|	PREDICTED: uncharacterized protein LOC101255897 [Solanum lycopersicum]
Solyc06g071350.2	280.764	2369.68	9.11926	19.927	1.05917e-05	0.00054135	-1.12774	down	yes	OK	gi|460393127|ref|XP_004242163.1|	PREDICTED: uncharacterized protein LOC101255308 [Solanum lycopersicum]
Solyc06g071620.2	11.4082	307.889	0.300004	2.10605	2.37283e-07	2.34349e-05	-2.81149	down	yes	OK	gi|147802492|emb|CAN75158.1|	hypothetical protein VITISV_042645 [Vitis vinifera]
Solyc06g071640.2	51.9877	81.4665	5.2373	2.05425	0.00124039	0.0219065	1.35021	up	yes	OK	gi|460393119|ref|XP_004242159.1|	PREDICTED: tryptophan aminotransferase-related protein 2-like [Solanum lycopersicum]
Solyc06g071770.2	111.198	1016.85	8.21848	18.8663	1.77622e-05	0.000814582	-1.19887	down		OK	gi|460391785|ref|XP_004241499.1|
Solyc06g071810.1	129.2	1020.73	12.5369	25.359	0.000509383	0.0112169	-1.01632	down	yes	OK	gi|460391819|ref|XP_004241516.1|	PREDICTED: leucine-rich repeat receptor-like serine/threonine/tyrosine-protein kinase SOBIR1-like [Solanum lycopersicum]
Solyc06g072030.1	37.188	43.0181	306.237	90.7335	0.000292443	0.00730129	1.75494	up	yes	OK	_	_
Solyc06g072240.1	35.5722	36.9621	42.6151	12.2298	0.000309737	0.00764923	1.80096	up	yes	OK	gi|350539093|ref|NP_001234118.1|	histone H4 [Solanum histone H4 [Solanum lycopersicum]
Solyc06g072660.2	236.139	336.617	18.7374	7.24942	8.49524e-07	6.76644e-05	1.36998	up	yes	OK	gi|460391686|ref|XP_004241450.1|	PREDICTED: uncharacterized protein LOC101264938 [Solanum lycopersicum]
Solyc06g072810.2	305.841	533.453	20.8063	9.19172	5.97482e-06	0.000342211	1.17861	up	yes	OK	gi|460393065|ref|XP_004242132.1|	PREDICTED: uncharacterized protein LOC101245265 [Solanum lycopersicum]
Solyc06g072830.2	398.616	620.638	41.4266	16.153	1.11039e-07	1.22784e-05	1.35876	up	yes	OK	gi|460391662|ref|XP_004241439.1|	PREDICTED: anaphase-promoting complex subunit cdc20-like [Solanum lycopersicum]
Solyc06g072840.2	55.7597	88.8541			0.00145874	0.024545	1.29053	up	yes	OK	7.81694	PREDICTED: uncharacterized protein LOC101261035 [Solanum lycopersicum]
Solyc06g072870.1	4.19154	127.384	0.497973	4.07152	0.000455308	0.0102924	-3.03143	down	yes	OK	gi|460391656|ref|XP_004241436.1|	PREDICTED: UDP-glycosyltransferase 73C3-like [Solanum lycopersicum]
Solyc06g073110.2	105.137	846.93	6.17684	12.7736	0.000220128	0.00587901	-1.04822	down	yes	OK	gi|460391635|ref|XP_004241426.1|	PREDICTED: uncharacterized protein LOC101257082 [Solanum lycopersicum]
Solyc06g073300.1	2614.69	Solyc06g073300.1	1902.88	746.507	1.64809e-06	0.000117738	1.34996	up	yes	OK	down	PREDICTED: 60S ribosomal protein L27-like [Solanum lycopersicum]
Solyc06g073720.1	290.211	3216.81	26.2689	76.0408	1.83077e-09	3.81747e-07	-1.53342	down	yes	OK	gi|350537235|ref|NP_001234541.1|	EIL1 protein [Solanum AF328784_1 EIL1 [Solanum lycopersicum]
Solyc06g073730.1	360.173		33.454	72.5431	9.00511e-06	0.000475689	-1.11666	down	yes	OK	gi|350535296|ref|NP_001233931.1|	EIN3-like protein [Solanum EIN3-like protein [Solanum lycopersicum]
Solyc06g074180.1	13.0104	155.094	1.61041	4.87678	0.00323865	0.0439331	-1.5985	down	yes	OK	gi|460391447|ref|XP_004241332.1|	PREDICTED: cytochrome P450 89A9-like [Solanum lycopersicum]
Solyc06g074320.2	21.4597	240.639	2.12999	6.00504	0.00119305	0.0212913	-1.49533	down	yes	OK	gi|460391423|ref|XP_004241320.1|	PREDICTED: TGACG-sequence-specific DNA-binding protein TGA-2.1-like [Solanum lycopersicum]
Solyc06g074390.2	27.9617	286.642	2.91062	7.50933	0.00142184	0.0240854	-1.36736	down	yes	OK	gi|460391411|ref|XP_004241314.1|	PREDICTED: fatty acyl-CoA reductase 3-like [Solanum lycopersicum]
Solyc06g074430.2	1877.27	3483.06	612.648	288.762	5.44685e-05	0.0019923	1.08518	up	yes	OK	gi|460391403|ref|XP_004241310.1|	PREDICTED: 60S acidic ribosomal protein P2-like isoform 1 [Solanum lycopersicum]
Solyc06g074630.2	27.6238	281.319	3.06244	7.71036	0.00214384	0.0325795	-1.33212	down	yes	OK	gi|460391385|ref|XP_004241301.1|	PREDICTED: glucomannan 4-beta-mannosyltransferase 2-like [Solanum lycopersicum]
Solyc06g074790.1	817.639	880.581	512.441	146.889	2.76978e-12	1.25295e-09	1.80266	up	yes	OK	gi|350536407|ref|NP_001233989.1|	histone H2B.1 [Solanum H2B1_SOLLC RecName: Full=Histone H2B.1; AltName: Full=LeH2B-1 [Solanum lycopersicum]
Solyc06g074850.2	7.72138	184.17	0.819726	4.91822	3.55295e-05	0.00141287	-2.58492	down	yes	OK	gi|460391363|ref|XP_004241292.1|	PREDICTED: serine carboxypeptidase 3-like [Solanum lycopersicum]
Solyc06g074940.2	28.8697	383.245	2.02094	6.88377	2.24389e-05	0.000984641	-1.76817	down	yes	OK	gi|460391357|ref|XP_004241289.1|	PREDICTED: ABC transporter F family member 1-like [Solanum lycopersicum]
Solyc06g075090.2	84.4623	140.494	20.2704	8.75095	0.000563292	0.0120929	1.21186	up	yes	OK	gi|384081616|ref|NP_001244912.1|	cytokinin riboside 5'-monophosphate phosphoribohydrolase LOG8 [Solanum lycopersicum]
Solyc06g075180.1	1437.77	2838.3	727.93	361.663	0.000115942	0.00357662	1.00915	up	yes	OK	gi|460391326|ref|XP_004241274.1|	PREDICTED: 60S ribosomal protein L12-like [Solanum lycopersicum]
Solyc06g075460.2	80.9356	40.6018	47.8026	6.17368	7.24065e-12	2.85232e-09	2.95289	up	yes	OK	gi|565400500|ref|XP_006365766.1|	PREDICTED: nitrate excretion transporter 1-like [Solanum tuberosum]
Solyc06g075650.2	5.40739	91.5121	1.14675	4.99026		0.0475658	-2.12156	down	yes	OK	gi|567757516|ref|NP_001274695.1|	aquaporin TIP1-3-like [Solanum tonoplast intrinsic protein 1;2 [Solanum lycopersicum]
Solyc06g075800.1	1064.69	1530.9		225.442	9.53975e-08	1.07897e-05	1.38795	up	yes	OK	gi|460391268|ref|XP_004241245.1|	PREDICTED: probable histone H2B.1-like [Solanum lycopersicum]
Solyc06g075830.1	926.852	1234.23	1084.86	390.768	1.02902e-08	1.59606e-06	1.47312	up	yes	OK	gi|350539093|ref|NP_001234118.1|	histone H4 [Solanum histone H4 [Solanum lycopersicum]
Solyc06g075850.1	479.097	633.045	564.387	198.219	7.82262e-09	1.26424e-06	1.50959	up	yes	OK	gi|350539093|ref|NP_001234118.1|	histone H4 [Solanum histone H4 [Solanum lycopersicum]
Solyc06g075930.1	719.019	908.836	830.778	286.82	2.60107e-09	5.03736e-07	1.53432	up	yes	OK	gi|350539093|ref|NP_001234118.1|	histone H4 [Solanum histone H4 [Solanum lycopersicum]
Solyc06g076020.2	52.1792	499.011	3.83542	9.19909	0.000304091	0.00753915	-1.26211	down	yes	OK	gi|565368250|ref|XP_006350760.1|	PREDICTED: heat shock cognate 70 kDa protein 1-like [Solanum tuberosum]
Solyc06g076100.2	70.8352	655.493	5.1314	12.1086	9.38399e-05	0.00303527	-1.23861	down	yes	OK	gi|525314221|ref|NP_001266229.1|	Hop-interacting protein THI109 [Solanum lycopersicum]
Solyc06g076130.2	32.2558	357.242	2.57003	7.33773	0.000212495	0.00572143	-1.51355	down	yes	OK	gi|460391234|ref|XP_004241228.1|	PREDICTED: uncharacterized protein LOC101248884 [Solanum lycopersicum]
Solyc06g076160.2	19.3964	261.496	2.07459	7.30656	0.000553039	0.0119394	-1.81637	down	yes	OK	gi|460391230|ref|XP_004241226.1|	PREDICTED: cytochrome P450 71A9-like [Solanum lycopersicum]
Solyc06g076220.2		375.441	39.5702	14.8974	1.7955e-07	1.84971e-05	1.40935	up	yes	OK	gi|350539703|ref|NP_001234761.1|	expansin18 precursor [Solanum expansin18 [Solanum lycopersicum]
Solyc06g076660.2	287.98	447.496		19.5713		3.22628e-05	1.35547	up	yes	OK	gi|350538217|ref|NP_001234844.1|	proliferating cell nuclear antigen [Solanum lycopersicum]
Solyc06g076750.2	229.868	1809.74	16.3478	33.1336	7.13559e-05	0.00245521	-1.0192	down	yes	OK	gi|460391138|ref|XP_004241180.1|	PREDICTED: peptide transporter PTR1-like [Solanum lycopersicum]
Solyc06g076800.2	9.21049	814.156	1.07041	23.0142	1.48992e-12	7.19854e-10	-4.42629	down	yes	OK	gi|460391128|ref|XP_004241175.1|	PREDICTED: cytochrome P450 86A1-like [Solanum lycopersicum]
Solyc06g076920.2	40.0977	46.7565	6.91406	2.04857	0.000230606	0.00608734	1.75492	up	yes	OK	gi|460391110|ref|XP_004241166.1|	PREDICTED: dimethylallylcistransferase, chloroplastic-like [Solanum cis-prenyltransferase 7 [Solanum lycopersicum]
Solyc06g082010.2		3340.62	30.8153	63.1909	6.39866e-05	0.00226285		410.602	yes	OK	gi|460393850|ref|XP_004242521.1|	PREDICTED: zinc finger CCCH domain-containing protein 66-like isoform 1 [Solanum lycopersicum]
Solyc06g082040.1	7.91255	107.176	0.462092	1.68018	0.00356263	0.0470444	-1.86236	down	yes	OK	gi|460393917|ref|XP_004242554.1|	PREDICTED: uncharacterized protein LOC101245266 [Solanum lycopersicum]
Solyc06g082140.2	1679.44	3170.06	852.906	405.538		0.00231063	1.07255	up	yes	OK	_	_
Solyc06g082240.2	1.69201	191.423	0.171668	4.63962	2.68896e-05	0.00113747	-4.75631	down	yes		gi|460393813|ref|XP_004242503.1|	PREDICTED: laccase-3-like [Solanum lycopersicum]
Solyc06g082250.1	0		0	1.05752	0.0036429	0.047808	-0.0806849	down	yes	OK	gi|460393811|ref|XP_004242502.1|	PREDICTED: laccase-3-like [Solanum lycopersicum]
Solyc06g082440.1	5.72656	136.61	0.836943	5.35335		0.00489973	-2.67724	0.000173775	yes	OK	gi|525313837|ref|NP_001265893.1|	CBL-interacting protein kinase 11 [Solanum lycopersicum]
Solyc06g082470.2	119.391	943.836	9.14477	18.4325	0.000244597	0.00636218	-1.01123	down	yes	OK	gi|460393777|ref|XP_004242485.1|	PREDICTED: probable serine/threonine-protein kinase WNK4-like isoform 1 [Solanum lycopersicum]
Solyc06g082850.2	45.3144	60.1411	10.0839	3.34294	0.000366208	0.00869966	1.59286	up	yes	OK	gi|460393744|ref|XP_004242469.1|	PREDICTED: uncharacterized protein LOC101266648 [Solanum lycopersicum]
Solyc06g083080.2	72.0357	96.1302	19.5815	6.82603	6.21549e-05	0.00221161	1.52037	up	yes	OK	gi|460393678|ref|XP_004242436.1|	PREDICTED: uncharacterized protein LOC101256601 isoform 3 [Solanum lycopersicum]
Solyc06g083180.2	1728.45	2926.29	323.151	140.499	6.34284e-06	0.000358989	1.20165	up	yes	OK	gi|460393660|ref|XP_004242427.1|	PREDICTED: 40S ribosomal protein S8-like [Solanum lycopersicum]
Solyc06g083420.1	189.238	1639.12	5.43357	12.0653	9.69821e-06	0.000504423	-1.15089	down	yes	OK	gi|460393886|ref|XP_004242539.1|	PREDICTED: uncharacterized protein LOC101263128 [Solanum lycopersicum]
Solyc06g083780.2	2321.66		648.933	3791.84	1.29579e-05	0.00063491	1.20004	up	yes	OK	gi|32400871|gb|AAP80667.1|AF479048_1	ribosomal Pr 117, partial [Triticum aestivum]
Solyc06g084090.2	359.534	367.082	78.6452	20.1369	4.12559e-13	2.33498e-10	1.96552	up	yes	OK	gi|460393500|ref|XP_004242347.1|	PREDICTED: probable histone H2A variant 3-like [Solanum lycopersicum]
Solyc06g084140.2	162.765	1662.52	12.8379		4.38974e-07	3.90441e-05	-1.35754	down	yes	OK	gi|460393496|ref|XP_004242345.1|	PREDICTED: sulfate transporter 3.1-like [Solanum lycopersicum]
Solyc06g084200.1	34.4556	312.266	12.4493	28.7073	0.00271595	0.0387502	-1.20535	down	yes	OK	gi|460393482|ref|XP_004242338.1|	PREDICTED: uncharacterized protein LOC101253798 isoform 1 [Solanum lycopersicum]
Solyc06g084230.2	1472.24	2462.68	378.544	164.522	4.12548e-06	0.000250572	1.20218	up	yes	OK	gi|460393476|ref|XP_004242335.1|	PREDICTED: 40S ribosomal protein S24-2-like isoform 1 [Solanum lycopersicum]
Solyc06g084430.2	170.914	163.723	62.8267	15.3996	1.07444e-10	3.18347e-08	2.02848	up	yes	OK	gi|460393448|ref|XP_004242321.1|	PREDICTED: histone H2AX-like, partial [Solanum lycopersicum]
Solyc06g084450.2	130.26	174.139	17.2185	5.8317		6.0107e-05	1.56197	up	yes	OK	gi|460393860|ref|XP_004242526.1|	PREDICTED: uncharacterized protein LOC101258667 [Solanum lycopersicum]
Solyc06g084500.2	167.688	270.246	34.8084	15.1056	3.12552e-05	0.00128035	1.20435	up	yes	OK	gi|460393442|ref|XP_004242318.1|	PREDICTED: uncharacterized protein LOC101248116 [Solanum lycopersicum]
Solyc07g005050.2	1535.14	2723.46	607.671	275.045	1.46201e-05	0.000697861	1.14362	up	yes	OK	gi|460412763|ref|XP_004251767.1|	PREDICTED: 60S ribosomal protein L39-3-like [Solanum lycopersicum]
Solyc07g005090.2	27.9894	450.545	4.971	20.3117	1.47275e-06	0.000107032	-2.0307	down	yes	OK	gi|460393931|ref|XP_004242561.1|	PREDICTED: acidic mammalian chitinase-like [Solanum lycopersicum]
Solyc07g005100.2	45.7457	561.164	6.91571	21.3894	7.73827e-06	0.000420993	-1.62895	down	yes	OK	gi|460393933|ref|XP_004242562.1|	PREDICTED: chitotriosidase-1-like [Solanum lycopersicum]
Solyc07g005840.2	45.9331	424.441	2.38112	5.56621	0.000793357	0.015689	-1.22506	down	yes	OK	gi|460394041|ref|XP_004242614.1|	PREDICTED: cellulose synthase A catalytic subunit 7 [UDP-forming]
Solyc07g006130.1	50.9275	427.797	7.79125	16.8924	0.00158502	0.0261027	-1.11645	down	yes	OK	gi|460394082|ref|XP_004242634.1|	PREDICTED: eukaryotic peptide chain release factor subunit 1-3-like [Solanum lycopersicum]
Solyc07g006310.1	21.3114	11.3745	155.388	22.177	1.93661e-05	0.000870748	2.80874		yes	OK	gi|460394110|ref|XP_004242648.1|	PREDICTED: uncharacterized protein LOC101259451 [Solanum lycopersicum]
Solyc07g006500.2	270.222	2693.89	15.4014	39.601	9.49554e-08	1.07564e-05	-1.36248	down	yes	OK	gi|350534654|ref|NP_001233896.1|	trehalose-6-phosphate synthase [Solanum lycopersicum]
Solyc07g006540.2	172.018	1578.96	7.74557	18.6737	1.24753e-06	9.29038e-05	-1.26956	down	yes	OK	gi|460394134|ref|XP_004242660.1|	PREDICTED: uncharacterized protein LOC101262825 [Solanum lycopersicum]
Solyc07g006570.2	16.3044	189.566	3.48138	10.2459	0.00287487	0.0403932	-1.55732	down	yes	OK	gi|460394145|ref|XP_004242665.1|	PREDICTED: ribonuclease 3-like [Solanum lycopersicum]
Solyc07g006760.2	72.1864	564.394	3.43429	6.93685	0.00129785	0.0225794	-1.01427	down	yes	OK	gi|460394173|ref|XP_004242679.1|	PREDICTED: uncharacterized protein LOC101268698 [Solanum lycopersicum]
Solyc07g006770.2	6.32608	104.444	0.330101	1.41307	0.00245306	0.0360482	-2.09785	down	yes	OK	gi|565401381|ref|XP_006366180.1|	PREDICTED: probable LRR receptor-like serine/threonine-protein kinase At3g47570-like [Solanum tuberosum]
Solyc07g006800.1	7.46748	121.875	1.1173	4.42109	0.00254218	0.0369816	-1.98439	down	yes	OK	gi|460394872|ref|XP_004243014.1|	PREDICTED: zeatin O-glucosyltransferase-like [Solanum lycopersicum]
Solyc07g006860.2	0	22.6311	0	1.05383	0.000374422	0.00885081	-0.0756422	down	yes	OK	gi|460394188|ref|XP_004242686.1|	PREDICTED: xyloglucan endotransglucosylase/hydrolase protein 22-like [Solanum lycopersicum]
Solyc07g006890.1	114.484	1147.65	13.8188		8.93077e-07	7.04824e-05	-1.38992		yes	OK	gi|460394196|ref|XP_004242690.1|	36.2142
Solyc07g007190.2	149.247	220.048	15.3578	5.78247	2.48145e-06	0.000164793	1.40921	up	yes	OK	gi|460394234|ref|XP_004242709.1|	PREDICTED: uncharacterized protein LOC101251596 [Solanum lycopersicum]
Solyc07g007240.2	53.2938	643.397	38.4818	112.135	7.00237e-06	0.000387461	-1.54299	down	yes	OK	gi|460394244|ref|XP_004242714.1|	PREDICTED: metallocarboxypeptidase inhibitor-like [Solanum lycopersicum]
Solyc07g007250.2	112.379	114.769	65.3792	17.8505	2.62197e-06	0.000172391	1.87287	up	yes	OK	gi|350535352|ref|NP_001233934.1|	metallocarboxypeptidase inhibitor precursor [Solanum lycopersicum]
Solyc07g007860.1	41.1507	41.5448	34.8583	8.76512	3.01991e-05	0.00124629	1.99166	up	yes	OK	gi|460394329|ref|XP_004242756.1|	PREDICTED: 36.4 kDa proline-rich protein-like [Solanum lycopersicum]
Solyc07g008110.2	3.80665	75.7678	1.50504	7.80299	0.00321723	0.0437495	-2.37423	down	yes	OK	gi|350535054|ref|NP_001234429.1|	dicyanin precursor [Solanum AF243180_1 dicyanin [Solanum lycopersicum]
Solyc07g008250.2	850.338	8691.49	59.1875	154.79	4.5673e-07	4.02364e-05	-1.38695	down	yes	OK	gi|460394381|ref|XP_004242782.1|	PREDICTED: EIN3-binding F-box protein 1-like [Solanum lycopersicum]
Solyc07g008450.2	113.416	915.338	6.21634	12.6681	0.000227331	0.00602496	-1.02706	down	yes	OK	gi|565398285|ref|XP_006364707.1|	PREDICTED: putative uncharacterized protein DDB_G0272456-like [Solanum tuberosum]
Solyc07g008520.2	5.5761	95.3664	0.541011	2.31055	0.00304965	0.0421741	-2.09451	down	yes	OK	gi|460394422|ref|XP_004242802.1|	PREDICTED: peptide transporter PTR1-like [Solanum lycopersicum]
Solyc07g008570.2	55.7279	468.372	4.65388	10.0627	0.00130149	0.0226237	-1.11251	down	yes	OK	gi|460394428|ref|XP_004242805.1|	PREDICTED: probable inactive purple acid phosphatase 27-like [Solanum lycopersicum]
Solyc07g008620.1	49.8219	630.16	2.90751	9.47549	1.45959e-06	0.000106187	-1.70442	down	yes	OK	gi|350535018|ref|NP_001234427.1|	EIX receptor 1 precursor [Solanum lycopersicum]
Solyc07g008800.2	393.833	769.678	157.565	75.8185	3.55187e-05	0.00141286	1.05533	up	yes	OK	gi|460394459|ref|XP_004242820.1|	PREDICTED: 10 kDa chaperonin-like [Solanum lycopersicum]
Solyc07g009230.2	107.306	1241.13	60.0421	175.472	7.57148e-08	8.88234e-06	-1.54719	down	yes	OK	gi|460394519|ref|XP_004242850.1|	PREDICTED: defensin-like protein 4-like [Solanum lycopersicum]
Solyc07g009380.2	35.1559	314.538	5.65863	12.6738	0.00371006	0.0484783	-1.16332	down	yes	OK	gi|350538423|ref|NP_001234342.1|	xyloglucan endotransglycosylase LeXET2 precursor [Solanum lycopersicum]
Solyc07g014730.2	116.633	165.64	33.1958	12.454	1.28401e-05	0.000630026	1.41439	up	yes	OK	gi|460394579|ref|XP_004242879.1|	PREDICTED: phospholipase A2-alpha-like [Solanum lycopersicum]
Solyc07g016220.2	147.949	1726.66	62.2582	179.61		3.44698e-06	-1.52853	down	yes	OK	_	_
Solyc07g017510.2	464.111	3939.93	13.4069	29.1053			-1.11831	1.14288e-05	yes	OK	gi|565355366|ref|XP_006344562.1|	PREDICTED: 1-phosphatidylinositol-3-phosphate 5-kinase FAB1B-like isoform X5 [Solanum tuberosum]
Solyc07g017570.2	84.4238	1004.33	36.2395	108.682	1.32587e-07	1.43745e-05	-1.58448	down	yes	OK	gi|460394527|ref|XP_004242854.1|	PREDICTED: uncharacterized protein LOC101245179 [Solanum lycopersicum]
Solyc07g017610.2	580.273	6727.7	29.4397	87.3334	6.87674e-09	1.14346e-06	-1.56877	down	yes	OK	gi|460394627|ref|XP_004242902.1|	PREDICTED: alpha-aminoadipic semialdehyde synthase-like [Solanum lycopersicum]
Solyc07g017980.1	8.118	400.626	9.37383	105.291	7.93163e-09	1.27739e-06	-3.4896	down	yes	OK	gi|460394655|ref|XP_004242916.1|	PREDICTED: uncharacterized protein LOC101266136 [Solanum lycopersicum]
Solyc07g017990.2	19.6685	253.185	2.0337	6.69927	0.000340399	0.0082103	-1.7199	down	yes	OK	gi|460394657|ref|XP_004242917.1|	PREDICTED: DNA ligase 4-like [Solanum lycopersicum]
Solyc07g018100.2	25.9073	261.748	2.42473	6.16179	0.00212996	0.0324453	-1.34553	down	yes	OK	gi|460394663|ref|XP_004242920.1|	PREDICTED: uncharacterized protein LOC101267620 [Solanum lycopersicum]
Solyc07g018190.2	16.8554	208.173	0.940549	2.97394	0.000997159	0.0186097	-1.6608	down	yes	OK	gi|565400553|ref|XP_006365789.1|	PREDICTED: probable LRR receptor-like serine/threonine-protein kinase At3g47570-like [Solanum tuberosum]
Solyc07g018300.2	86.1606	150.348	14.3849	6.34106	0.00057292		1.18176	up	yes	OK	gi|460394678|ref|XP_004242927.1|	PREDICTED: replication protein A 32 kDa subunit A-like [Solanum lycopersicum]
Solyc07g019520.1		2.68874	23.4411	2.2842	0.00186632	0.0295087	3.35928	up	yes	OK	6.81231	conserved hypothetical protein [Ricinus communis]
Solyc07g019670.2	53.0356	505.037	3.72455	9.08542	0.000203855	0.00553176	-1.28649	down	yes	OK	gi|460394694|ref|XP_004242934.1|	PREDICTED: peroxisomal fatty acid beta-oxidation multifunctional protein AIM1-like [Solanum lycopersicum]
Solyc07g020800.2	195.838	376.143	38.1411	18.5121	0.000169776	0.00481331	1.04288	up	yes	OK	gi|565348555|ref|XP_006341276.1|	PREDICTED: rac-like GTP-binding protein ARAC7-like isoform X1 [Solanum tuberosum]
Solyc07g021230.1	1.81791	103.722	0.760112		0.000396511	0.00925775	-3.9167	down	yes	OK	gi|183217740|ref|YP_001837359.1|	photosystem I P700 chlorophyll a apoprotein A2 [Guizotia abyssinica]
Solyc07g021240.1		316.047	4.21832	44.9202	1.27493e-07	1.39203e-05	-3.41262	down	yes	OK	gi|290488836|gb|ADD30802.1|	photosystem I P700 apoprotein A2 (chloroplast) [Ximenia americana]
Solyc07g025380.2	84.204	132.237	5.44552	2.21203	0.000223113	0.00594271	1.2997	up	yes	OK	gi|460394764|ref|XP_004242963.1|	PREDICTED: uncharacterized protein LOC101262432 [Solanum lycopersicum]
Solyc07g026660.2	1425.1	2327.22	2126.05	905.284	9.67269e-05	0.00311196	1.23173	up	yes	OK	gi|357488195|ref|XP_003614385.1|	RRNA intron-encoded homing endonuclease [Medicago truncatula]
Solyc07g032490.2	17.6027	229.73	1.62791	5.20737	0.00076526	0.0152902	-1.67753	down	yes	OK	gi|460395161|ref|XP_004243154.1|	PREDICTED: nitrate transporter 1.4-like [Solanum lycopersicum]
Solyc07g039290.1	531.145	788.526			3.44386e-07	3.18785e-05	1.46733		yes	OK	gi|552842360|ref|XP_005850543.1|	senescence-associated protein [Chlorella variabilis]
Solyc07g040890.1	36.5214	415.666		21.6745	9.5233e-05	0.00307316	-1.52274	down	yes	OK	gi|460396782|ref|XP_004243950.1|	PREDICTED: carboxylesterase 1-like [Solanum lycopersicum]
Solyc07g040980.2	144.943	1188.63	5.199	10.9662	6.99148e-05	0.00242003	-1.07676	down	yes	OK		PREDICTED: uncharacterized protein LOC101262536 [Solanum lycopersicum]
Solyc07g040990.2	87.6716	1104.62	8.0125	26.2422	6.28596e-09	1.06297e-06	-1.71156	down	yes	OK	gi|460396349|ref|XP_004243738.1|	PREDICTED: probable protein phosphatase 2C 6-like isoform 2 [Solanum lycopersicum]
Solyc07g041510.1	86.7671	724.36	7.18527	15.5861	0.000185053	0.00514954	-1.11715	down	yes	OK	gi|460396309|ref|XP_004243718.1|	PREDICTED: RNA polymerase-associated protein CTR9 homolog [Solanum lycopersicum]
Solyc07g041640.2	43.6659	69.0455	8.33311		0.00200283	0.0310025	1.35866		yes	OK	gi|460396307|ref|XP_004243717.1|	PREDICTED: uncharacterized protein LOC101255511 [Solanum lycopersicum]
Solyc07g041770.1	80.5906	100.348	34.0292	10.7728	7.06314e-06	0.000390512	1.65938	up	yes	OK	gi|460396297|ref|XP_004243712.1|	PREDICTED: uncharacterized protein LOC101254009 [Solanum lycopersicum]
Solyc07g041900.2	1151.43	11900.7	147.781	388.973	1.47973e-06	0.000107427	-1.39621	down	yes	OK	gi|460396288|ref|XP_004243708.1|	PREDICTED: cysteine proteinase 3-like [Solanum lycopersicum]
	11.9022	197.707	0.341233	1.45947	0.000109133	0.0034183	-2.09662	down	yes	OK	gi|460396712|ref|XP_004243915.1|	Solyc07g042500.2
Solyc07g042550.2	321.138	4676.47	19.873	74.2444	2.84439e-13	1.67836e-10	-1.90147	down	yes	OK	gi|304651488|gb|ADM47608.1|	sucrose synthase isoform 3 [Solanum lycopersicum]
Solyc07g042560.2	95.1592	148.481	5.22023	2.10036	9.70388e-05	0.00311837	1.31348	up	yes	OK	gi|460396226|ref|XP_004243679.1|	PREDICTED: kinesin-like protein KIF11-like [Solanum lycopersicum]
Solyc07g043000.2	186.228	308.358	73.9152	30.7481	7.17585e-06	0.000395011	1.26537	up	yes	OK	_	_
Solyc07g043070.2	54.0223	92.4747	18.4305	7.90303	0.0024639	0.0361577	1.22162	up	yes	OK	gi|460396177|ref|XP_004243655.1|	PREDICTED: uncharacterized protein LOC101259763 [Solanum lycopersicum]
Solyc07g043230.2	67.2176	536.564	9.10861	18.8344	0.00117856	0.0210963	-1.04807	down	yes	OK	gi|460396165|ref|XP_004243649.1|	PREDICTED: zinc transporter 5-like [Solanum lycopersicum]
Solyc07g043310.2	204.732	2116.66	21.2846	55.7112	1.34641e-07	1.45178e-05	-1.38816	down	yes	OK	gi|350538297|ref|NP_001234336.1|	gamma aminobutyrate transaminase 1, mitochondrial [Solanum lycopersicum]
Solyc07g043320.2	483.056	4627.77	15.0858	38.4969	2.97419e-07	2.82182e-05	-1.35155	down	yes	OK	gi|460396155|ref|XP_004243644.1|	PREDICTED: uncharacterized protein LOC101256605 [Solanum lycopersicum]
Solyc07g043360.1	1668.34	2918.91	1196.32	549.132	2.29837e-05	0.00100491	1.12338	up	yes	OK	gi|460396149|ref|XP_004243641.1|	PREDICTED: 60S ribosomal protein L27-3-like isoform 1 [Solanum lycopersicum]
Solyc07g044970.1	99.8178	1037.78	35.031	91.7617	1.5597e-06	0.000112584	-1.38926	down	yes	OK		hypothetical protein POPTR_0002s05730g [Populus trichocarpa]
Solyc07g045010.2	145.015	257.456	15.0128	6.72186	8.36455e-05	0.00277021	1.15926	up	yes	OK	gi|460396088|ref|XP_004243611.1|	PREDICTED: uncharacterized protein LOC101246265 [Solanum lycopersicum]
Solyc07g045530.1	10.714	5.3552	4.25347	0.599205	0.00135726	0.0233272	2.82752	up	yes	OK	gi|645247608|ref|XP_008229915.1|	PREDICTED: uncharacterized protein LOC103329252 [Prunus mume]
Solyc07g047680.1	63.6905	70.6781	31.8712	9.25632	1.22184e-05	0.000606388	1.78374	up	yes	OK	gi|565394710|ref|XP_006362999.1|	PREDICTED: F-box protein SNE-like [Solanum tuberosum]
Solyc07g048070.2	17.038	274.781	2.14284	9.01702	4.83696e-05	0.00181323	-2.07313	down	yes	OK	gi|460395941|ref|XP_004243538.1|	PREDICTED: uncharacterized protein LOC101249743 [Solanum lycopersicum]
Solyc07g049370.2	399.243	693.226	45.0778	20.1037	4.7495e-06	0.000281567	1.16496	up	yes	OK	gi|460395895|ref|XP_004243515.1|	PREDICTED: glucan endo-1,3-beta-glucosidase 3-like [Solanum lycopersicum]
Solyc07g049460.2	4.87668	115.59	0.468379	2.80462	0.000679981	0.0139741	-2.58206	down	yes	OK	gi|350538127|ref|NP_001233816.1|	laccase precursor [Solanum laccase [Solanum lycopersicum]
Solyc07g049550.2	139.751	1366.65	22.3129	56.1044	6.16758e-06	0.000350932	-1.33024	down	yes	OK	gi|350535240|ref|NP_001233928.1|	1-aminocyclopropane-1-carboxylate oxidase 4 [Solanum lycopersicum]
Solyc07g049680.2	88.1576	172.899	6.61845	3.28144	0.00251179	0.0366665	1.01216	up	yes	OK	gi|460395853|ref|XP_004243494.1|	PREDICTED: condensin complex subunit 2-like [Solanum lycopersicum]
Solyc07g051940.2	15.6106	255.557	1.66918	7.01411	0.000143812	0.00423657	-2.07112	down	yes	OK	gi|460395822|ref|XP_004243479.1|	PREDICTED: (-)-germacrene D synthase-like [Solanum lycopersicum]
Solyc07g052120.2	23.2943	397.653	7.59719	33.2107	1.25711e-05	0.000620119	-2.12811	down	yes	OK	gi|460396568|ref|XP_004243843.1|	PREDICTED: sesquiterpene synthase-like [Solanum lycopersicum]
Solyc07g052140.2	175.519	2410.54	36.095	127.295	1.05544e-06	8.10164e-05	-1.8183	down	yes	OK	gi|460395828|ref|XP_004243482.1|	PREDICTED: sesquiterpene synthase-like [Solanum lycopersicum]
Solyc07g052150.2	6.01465	529.691	7.8806	182.4	5.89036e-09	1.00837e-06	-4.53266	down	yes	OK	gi|565396306|ref|XP_006363765.1|	PREDICTED: (-)-germacrene D synthase-like [Solanum tuberosum]
Solyc07g052210.2	17.5068	229.884	83.6435	263.648	0.000762884	0.0152537	-1.65629	down	yes		_	_
Solyc07g052310.1	42.8549	53.1629	241.561	93.0077	0.00267115	0.0382913	1.37697	up	yes	OK	gi|593214182|ref|XP_007132539.1|	hypothetical protein PHAVU_011G103100g [Phaseolus vulgaris]
Solyc07g052370.2	40.5532	389.014	4.83104	12.0566	0.00217857	0.0329827	-1.31942	down	yes	OK	gi|460395804|ref|XP_004243471.1|	PREDICTED: premnaspirodiene oxygenase-like [Solanum lycopersicum]
Solyc07g052510.2	174.861	2196.41	25.6782	80.9057	3.90313e-10	9.76938e-08	-1.6557	down	yes	OK	gi|460395782|ref|XP_004243460.1|	PREDICTED: peroxidase 3-like [Solanum lycopersicum]
Solyc07g052530.2	2.40571	81.2594	0.414709	3.53348	0.00151788	0.0252399	-3.09092	down	yes	OK		PREDICTED: peroxidase 3-like [Solanum lycopersicum]
Solyc07g052670.2	53.303	440.404	7.20431	15.2492	0.00181292	0.0288784	-1.0818	down	yes	OK	gi|460395762|ref|XP_004243450.1|
Solyc07g052940.2	310.915	2443.22	6.2318	12.9343	4.26374e-05	0.00163421	-1.05348	down	yes	OK	gi|565389705|ref|XP_006360591.1|	PREDICTED: probable histone-lysine N-methyltransferase ATXR3-like [Solanum tuberosum]
Solyc07g052980.2	1960.42	3414.69	340.321		152.254	0.000779902	1.16042	up	yes	OK	gi|460395726|ref|XP_004243432.1|	PREDICTED: xyloglucan endotransglucosylase/hydrolase protein 9 [Solanum lycopersicum]
Solyc07g053220.1	93.3618	811.7	6.57973	14.7287	7.3419e-05	0.00250852	-1.16253	down	yes	OK	gi|460395690|ref|XP_004243414.1|	PREDICTED: G-type lectin S-receptor-like serine/threonine-protein kinase At2g19130-like [Solanum lycopersicum]
Solyc07g053480.2	209.074	392.242	37.927	18.1288	9.68987e-05	0.00311604	1.06494	up	yes	OK	gi|460395655|ref|XP_004243397.1|	PREDICTED: ras-related protein RABA1f-like [Solanum lycopersicum]
Solyc07g053690.2	462.841	779.706	101.055	43.7468	1.74556e-06	0.000123374	1.20789	up	yes	OK	gi|460395610|ref|XP_004243375.1|	PREDICTED: uncharacterized protein At4g28440-like isoform 1 [Solanum lycopersicum]
Solyc07g053700.2	100.958	151.641	12.7521	4.9413	4.17794e-05	0.00160991	1.36777	up	yes	OK	gi|460396511|ref|XP_004243816.1|	PREDICTED: reticulon-like protein B17-like [Solanum lycopersicum]
Solyc07g053720.2	86.788	976.919	10.9434	31.4965		2.52952e-05	-1.52513	down	yes	OK	gi|460395606|ref|XP_004243373.1|	PREDICTED: tyrosine aminotransferase-like [Solanum lycopersicum]
Solyc07g053790.1	72.5468	101.224	5.14538	1.89794	0.000127908	0.00385821	1.43884	up	yes	OK	gi|565404097|ref|XP_006367485.1|	PREDICTED: protein TPX2-like [Solanum tuberosum]
Solyc07g053820.2	75.501	130.298	7.20042	3.19733	0.00111093	0.0201525	1.17121	up	yes	OK	gi|460396507|ref|XP_004243814.1|	PREDICTED: checkpoint serine/threonine-protein kinase BUB1-like [Solanum lycopersicum]
Solyc07g053890.2	14.365	217.111	1.71674	6.61514	0.000154896		-1.9461	down	yes	OK	gi|460395580|ref|XP_004243360.1|	PREDICTED: O-acyltransferase WSD1-like [Solanum lycopersicum]
Solyc07g053950.1	163.797	188.301	72.0568	21.1492	1.0197e-08	1.58338e-06	1.76853	up	yes	OK	gi|661881627|emb|CDP14787.1|	unnamed protein product [Coffea canephora]
Solyc07g054290.1	1612.7	2871.42	705.462	312.363	9.22526e-06	0.000485469	1.17534	up	yes	OK	gi|460395525|ref|XP_004243333.1|	PREDICTED: thylakoid lumenal protein At1g03610, chloroplastic-like [Solanum lycopersicum]
Solyc07g054560.1	48.4546	61.6021	10.1417	3.33417	0.000250565	0.0064882	1.6049	up	yes	OK	gi|460395498|ref|XP_004243320.1|	PREDICTED: uncharacterized protein LOC101258570 [Solanum lycopersicum]
Solyc07g054690.1	88.1962	133.409	10.3524	4.05252	0.000101889	0.00323526	1.35307	up	yes	OK	gi|460396469|ref|XP_004243795.1|	PREDICTED: uncharacterized protein LOC101259172 [Solanum lycopersicum]
Solyc07g054720.1	14.9788	313.247	49.734	263.248	1.60148e-06	0.000115001	-2.40412	down	yes	OK	gi|460395484|ref|XP_004243313.1|	PREDICTED: proteinase inhibitor type-2 CEVI57-like [Solanum lycopersicum]
Solyc07g054950.1	27.6721	23.896	6.96324	1.53875	8.03532e-05	0.00268938	2.178	up	yes	OK	gi|460396465|ref|XP_004243793.1|	PREDICTED: putative cyclin-D6-1-like [Solanum lycopersicum]
Solyc07g055030.1	43.3014	58.3716	59.2706	20.8486	0.000821361	0.0160753	1.50737	up	yes	OK	gi|460395438|ref|XP_004243290.1|	PREDICTED: mitochondral 37S ribosomal protein S27-like isoform 1 [Solanum lycopersicum]
Solyc07g055110.2	28.5973	30.3201	7.89199	2.15319	0.00043704	0.00999038	1.87391	up	yes	OK	gi|565364320|ref|XP_006348873.1|	PREDICTED: uncharacterized protein LOC102601491 [Solanum tuberosum]
Solyc07g055180.2	124.476	187.227	15.7955	6.06099	1.11632e-05	0.000563941	1.38189	up	yes	OK	gi|460395412|ref|XP_004243277.1|	PREDICTED: serine/threonine-protein kinase At3g07070-like [Solanum lycopersicum]
Solyc07g055540.2	92.6506	817.257	8.54095	19.4272	7.61239e-05	0.00257643	-1.18561	down	yes	OK	gi|460395368|ref|XP_004243255.1|	PREDICTED: secologanin synthase-like [Solanum lycopersicum]
Solyc07g055690.1	13.4926	747.815	1.95532	27.3593	1.8141e-13	1.14863e-10	-3.80655	down	yes	OK	gi|460395350|ref|XP_004243247.1|	PREDICTED: G-type lectin S-receptor-like serine/threonine-protein kinase At5g35370-like [Solanum lycopersicum]
Solyc07g055740.1	115.509	218.144	22.6048	11.0285	0.0008611	0.0166625	1.03539	up	yes	OK	gi|350535737|ref|NP_001234466.1|	uncharacterized protein LOC543656 precursor [Solanum lycopersicum]
Solyc07g055930.2	38.7	381.186	3.1694	8.03833		0.0106812	-1.34269	down	yes	OK	gi|460395322|ref|XP_004243233.1|	PREDICTED: probable galacturonosyltransferase 15-like [Solanum lycopersicum]
Solyc07g055950.2	999.931	1852.67	179.48	82.1433	8.02376e-06	0.000432753	1.12761	up	yes	OK	gi|460395318|ref|XP_004243231.1|	PREDICTED: protodermal factor 1-like [Solanum lycopersicum]
Solyc07g055990.2	7.97572	321.889	1.51226	15.1449	3.25924e-08	4.32065e-06	-3.32405	down	yes	OK	gi|460395316|ref|XP_004243230.1|	PREDICTED: probable xyloglucan endotransglucosylase/hydrolase protein 16-like [Solanum lycopersicum]
Solyc07g056000.2	3.8291	86.1046	0.737656	4.15473	0.00223127	0.0335297	-2.49373	down	yes	OK	gi|350535681|ref|NP_001234207.1|	xyloglycan endo-transglycosylase precursor [Solanum lycopersicum]
Solyc07g056110.2	43.2347	365.686	4.44838	9.59099	0.00291653	0.0407948	-1.1084	down	yes	OK	gi|460395298|ref|XP_004243221.1|	PREDICTED: vacuolar cation/proton exchanger 5-like [Solanum lycopersicum]
Solyc07g056250.2	51.948	88.0386	6.38397	2.71731	0.00264725	0.0380601	1.23227	up	yes	OK	gi|460395276|ref|XP_004243210.1|	PREDICTED: GDSL esterase/lipase At4g10955-like [Solanum lycopersicum]
Solyc07g056320.2	5.66948	99.7443	0.596361	2.667	0.00282411	0.0398861	-2.16096	down	yes	OK	gi|460395264|ref|XP_004243204.1|	PREDICTED: glycerol-3-phosphate acyltransferase 1-like [Solanum lycopersicum]
Solyc07g056330.2	121.867	222.798	17.2708	8.01423	0.00032529	0.00793281	1.1077	up	yes	OK	gi|460395262|ref|XP_004243203.1|	PREDICTED: ribose-phosphate pyrophosphokinase 4-like [Solanum lycopersicum]
Solyc07g056340.2	200.018	1704.85	11.6635	25.3638	1.30815e-05	0.000639968	-1.12077	down	yes	OK	gi|460395260|ref|XP_004243202.1|	PREDICTED: protein MEI2-like 2-like [Solanum lycopersicum]
Solyc07g056360.1	24.6746	30.5079	31.6814	10.4826	0.00339305	0.0454452	1.59564	up	yes	OK	gi|565364474|ref|XP_006348949.1|	PREDICTED: uncharacterized protein LOC102599596 [Solanum tuberosum]
Solyc07g056410.2	23.0932	301.45	1.24116	4.06585	0.000147926	0.0043247	-1.71187	down	yes	OK	gi|460395252|ref|XP_004243198.1|	PREDICTED: leucine-rich repeat receptor-like serine/threonine-protein kinase At1g17230-like [Solanum lycopersicum]
Solyc07g062480.1	138.435	1923.23	32.5014	115.232	3.28998e-09	6.22376e-07	-1.82597	down	yes	OK	gi|460397442|ref|XP_004244276.1|	PREDICTED: epidermis-specific secreted glycoprotein EP1-like [Solanum lycopersicum]
Solyc07g062500.2	263.656	2566.69	19.6763	48.7922	2.85717e-07	2.73421e-05	-1.31019	down	yes	OK	gi|460397434|ref|XP_004244272.1|	PREDICTED: secologanin synthase-like [Solanum lycopersicum]
Solyc07g062630.1	1.25258	114.301	0.121978	2.84239	0.000556154	0.0119842	-4.54241	down	yes	OK	gi|565363127|ref|XP_006348289.1|	PREDICTED: ABC transporter G family member 10-like [Solanum tuberosum]
Solyc07g062670.1	7.15649	120.369	17.8263	73.1661	0.00328464	0.0443962	-2.03717	down	yes	OK	_	_
Solyc07g062680.1	159.639	284.235	26.3638	11.8996	7.64211e-05	0.0025846	1.14765	up	yes	OK	gi|559098487|ref|NP_001234335.2|	cycloidea [Solanum lycopersicum]
Solyc07g062760.1	42.3363	363.438	1.9867	4.63283	0.00123693		-1.22152	down	yes	OK	0.0218788	PREDICTED: uncharacterized protein LOC102599159 [Solanum tuberosum]
Solyc07g063540.2	161.701	272.802	44.1301	19.6447	5.58186e-05	0.00202991	1.16762	up	yes	OK	gi|460397273|ref|XP_004244192.1|	PREDICTED: uncharacterized protein LOC101244601 [Solanum lycopersicum]
Solyc07g063890.2	1237.87	2157.69	230.877	101	3.45434e-06	0.00021699	1.19277	up	yes	OK	gi|460397234|ref|XP_004244173.1|	PREDICTED: 60S ribosomal protein L8-like [Solanum lycopersicum]
Solyc07g063970.2	116.285	187.366	10.5545	4.42375	7.07749e-05	0.0024431	1.25452	up	yes	OK	gi|460397214|ref|XP_004244163.1|	PREDICTED: uncharacterized protein LOC101261138 [Solanum lycopersicum]
Solyc07g064440.2	87.599	740.721	7.99102	17.221	0.00019127	0.00528016	-1.10772	down		OK	gi|460397150|ref|XP_004244131.1|	PREDICTED: uncharacterized protein LOC101251602 [Solanum lycopersicum]
Solyc07g064790.2	12.0994	9.08561	2.61055	0.512195	0.00175503	0.0281601	2.34959	up	yes	OK	gi|460397092|ref|XP_004244102.1|	PREDICTED: uncharacterized protein LOC101268887 [Solanum lycopersicum]
Solyc07g065220.1	99.3381	794.54	39.5272	81.7178	0.000269925	0.00687729	-1.0478	down	yes	OK	gi|565358701|ref|XP_006346164.1|	PREDICTED: uncharacterized protein LOC102592665 [Solanum tuberosum]
Solyc07g065320.2	208.323	2713.89	7.82862	25.9474	7.62281e-11	2.33852e-08	-1.72876	down	yes	OK	gi|565358687|ref|XP_006346157.1|	PREDICTED: ABC transporter C family member 3-like [Solanum tuberosum]
Solyc07g065530.1	347.242	383.938	148.641	42.0739	1.02627e-11	3.90977e-09	1.82083	up	yes	OK	gi|460397023|ref|XP_004244068.1|	PREDICTED: uncharacterized protein LOC101258472 [Solanum lycopersicum]
Solyc07g065630.2	478.025	5911.38	6.84819	21.5418	4.61843e-10	1.13952e-07	-1.65334	down	yes	OK	gi|565358868|ref|XP_006346247.1|	PREDICTED: E3 ubiquitin-protein ligase UPL1-like [Solanum tuberosum]
Solyc07g065660.2	34.5981	313.146	2.59087	6.13886	0.00190851	0.0299707	-1.24453	down	yes	OK	gi|460396961|ref|XP_004244038.1|	PREDICTED: cellulose synthase-like protein E1-like [Solanum lycopersicum]
Solyc07g065860.2	20.6084	216.415	1.11688	2.89951	0.00370134	0.0484086	-1.37633	down	yes	OK	gi|460396930|ref|XP_004244023.1|	PREDICTED: probable LRR receptor-like serine/threonine-protein kinase At4g26540-like [Solanum lycopersicum]
Solyc07g066030.2	380.257	3428.93	11.4992	26.1293	2.9598e-06	0.000190008	-1.18413	down	yes	OK	gi|460396906|ref|XP_004244011.1|	PREDICTED: proteasome activator complex subunit 4-like [Solanum lycopersicum]
Solyc07g066040.1	417.586	464.921	142.963	40.9252	5.4583e-12	2.23206e-09	1.80458	up	yes	OK	gi|460396904|ref|XP_004244010.1|	PREDICTED: uncharacterized protein LOC101266240 [Solanum lycopersicum]
Solyc07g066050.2	305.751	400.998	140.191	46.7649	8.2699e-07	6.61325e-05	1.5839	up	yes	OK	_	_
Solyc07g066180.2	30.6784	356.182	2.19166	6.60929	0.000115266	0.00356292	-1.59247	down	yes	OK	gi|460397546|ref|XP_004244328.1|	PREDICTED: uncharacterized protein LOC101258676 [Solanum lycopersicum]
Solyc07g066330.2	47.0399	638.346	7.18469	24.628	8.11134e-07	6.515e-05	-1.7773	down	yes	OK	gi|460396870|ref|XP_004243993.1|	PREDICTED: NAC domain-containing protein 21/22-like [Solanum lycopersicum]
Solyc07g066360.1	11.4653	420.817	35.5542	306.795	9.17292e-09	1.44049e-06	-3.10918	down	yes	OK	gi|643734122|gb|KDP40965.1|	hypothetical protein JCGZ_24964 [Jatropha curcas]
Solyc07g066380.2	526.737	737.017	272.283	98.6794	6.87739e-09	1.14346e-06	1.46429	up	yes	OK	_	_
Solyc07g066540.1	71.5877	86.189	29.1704	8.66641	6.23504e-06	0.000353609	1.751	up	yes	OK	gi|460396838|ref|XP_004243977.1|	PREDICTED: uncharacterized protein LOC101256607 [Solanum lycopersicum]
Solyc08g005000.2	155.696	237.134	17.5173	6.76009	3.48701e-06	0.00021869	1.37367	up	yes	OK	gi|460397664|ref|XP_004244387.1|	PREDICTED: glucan endo-1,3-beta-glucosidase 2-like [Solanum lycopersicum]
Solyc08g005940.1	0	38.2521	0	1.47087	3.95176e-05	0.00153974	-0.55667		yes	OK	_	_
Solyc08g006420.2	179.956	1750.55	3.57408	9.08602	3.8404e-07	3.50577e-05	-1.34608	down	yes	OK	gi|565381385|ref|XP_006357052.1|	PREDICTED: sporulation-specific protein 15-like isoform X3 [Solanum tuberosum]
Solyc08g006470.2	54.84	650.906	8.50959	25.7905	0.000757504	0.0151768	-1.59968	down	yes	OK	gi|460397880|ref|XP_004244493.1|	PREDICTED: zinc finger protein 622-like [Solanum lycopersicum]
Solyc08g006550.2	70.3011	123.12	7.13455	3.23054	0.00181327	0.0288807	1.14305	up	yes	OK	gi|460397894|ref|XP_004244500.1|	PREDICTED: rop guanine nucleotide exchange factor 1-like [Solanum lycopersicum]
Solyc08g006740.2	17.4579	196.245	2.04706	5.81831	0.00219697	0.0331635	-1.50705	down	yes	OK	gi|350539035|ref|NP_001233859.1|	aromatic amino acid decarboxylase 2 [Solanum lycopersicum]
Solyc08g006750.2	23.4934	236.714	3.27403	8.34927	0.00273597	0.0389562	-1.35058	down	yes	OK	gi|460397933|ref|XP_004244519.1|	PREDICTED: histidine decarboxylase-like isoform 2 [Solanum lycopersicum]
Solyc08g006760.2	485.77	803.769	95.1116	40.1539	1.16914e-06	8.77734e-05	1.24408	up	yes	OK	gi|460397937|ref|XP_004244521.1|	PREDICTED: uncharacterized protein LOC101250139 isoform 2 [Solanum lycopersicum]
Solyc08g006790.2	399.42	429.167	132.516	36.6336	1.98774e-12	9.47177e-10	1.85493	up	yes	OK	gi|460397943|ref|XP_004244524.1|	PREDICTED: early nodulin-like protein 1-like [Solanum lycopersicum]
Solyc08g006880.2	748.137	6012.73	23.8969	49.2237	8.48579e-05	0.00280327	-1.04253		yes	OK	gi|460397959|ref|XP_004244532.1|	PREDICTED: ABC transporter C family member 2-like [Solanum lycopersicum]
Solyc08g006900.2	434.2	790.578	62.0654	29.6327	2.36972e-05	0.00102879	1.0666		yes	OK	gi|460397963|ref|XP_004244534.1|	PREDICTED: 60S ribosomal protein L32-1-like [Solanum lycopersicum]
Solyc08g007060.2	23.2966	406.173	1.84836	8.32452	1.20093e-05	0.000598583	-2.17112	down	yes	OK	gi|460397987|ref|XP_004244546.1|	PREDICTED: nitrate transporter 1.5-like [Solanum lycopersicum]
Solyc08g007140.2	1152.03	1752.49	644.462	259.64	2.83358e-07	2.72102e-05	1.31158		yes	OK	gi|595849622|ref|XP_007209764.1|	hypothetical protein PRUPE_ppa013350mg [Prunus persica]
Solyc08g007310.2	42.5291	385.2	3.90414	8.99143	0.00128747	0.0224588	-1.20355	down	yes	OK	gi|460398017|ref|XP_004244561.1|	PREDICTED: probable glycosyltransferase At5g03795-like [Solanum lycopersicum]
Solyc08g007360.2	210.851	1761.7	7.35537	15.7296	1.92848e-05	0.000867654	-1.09661	down	yes	OK	gi|460398323|ref|XP_004244711.1|	PREDICTED: uncharacterized protein LOC101258084 [Solanum lycopersicum]
Solyc08g007430.1	7.37975	118.143	0.806353	3.29026	0.00146406	0.0245956	-2.02872	down	yes	OK	gi|460398039|ref|XP_004244572.1|	PREDICTED: nitrate transporter 1.1-like [Solanum lycopersicum]
Solyc08g007570.2	90.4462	99.9992		10.7407	1.90193e-06	0.000132129	35.6967	up	yes	OK	gi|460398063|ref|XP_004244584.1|	PREDICTED: uncharacterized protein LOC101244019 [Solanum lycopersicum]
Solyc08g007630.1	44.8946	416.697	2.60052	6.25375	0.000575388	0.0123107	-1.26592	down	yes	OK	gi|657941934|gb|AID55063.1|	disease resistance protein, partial [Solanum habrochaites]
Solyc08g008050.2	41.3989	398.151	7.7481	18.5856	0.000825553	0.0161414	-1.26227	down	yes	OK	gi|460398126|ref|XP_004244614.1|	PREDICTED: probable aquaporin PIP-type pTOM75-like [Solanum lycopersicum]
Solyc08g008230.2	187.558	348.136	64.3361	30.9643	0.000157211	0.00453833	1.05502	up	yes	OK	gi|460398151|ref|XP_004244626.1|	PREDICTED: arabinogalactan peptide 22-like [Solanum lycopersicum]
Solyc08g008290.2	137.067	1430.96	25.3089	67.1242	1.53209e-07	1.62918e-05	-1.40719	down	yes	OK	gi|350538997|ref|NP_001234113.1|	uncharacterized protein LOC778318 precursor [Solanum lycopersicum]
Solyc08g008490.2	91.5463	768.914	6.52081	14.0499	0.000158489	0.00456802	-1.10744	down	yes	OK	gi|460398187|ref|XP_004244644.1|	PREDICTED: uncharacterized WD repeat-containing protein C3H5.08c-like isoform 1 [Solanum lycopersicum]
Solyc08g014000.2	70.1562	1075.11	4.29175	Solyc08g014000.2.1	5.05613e-10	1.23001e-07	-1.95202	down	yes	OK	gi|350539986|ref|NP_001234856.1|
Solyc08g014390.1	0	24.7708	0	25.4586	0.000278253	0.00702544	-4.67008	down	yes	OK	gi|90110998|sp|Q3C1G8.2|RPOC1_NICSY	RecName: Full=DNA-directed RNA polymerase subunit beta'; AltName: Full=PEP; AltName: Full=Plastid-encoded RNA polymerase subunit beta'; Short=RNA polymerase subuni
Solyc08g016070.1	33.466	439.335	3.45702	11.3283	1.79628e-05	0.000821501	-1.71233		yes	OK	gi|460398490|ref|XP_004244792.1|	PREDICTED: dedicator of cytokinesis protein 10-like [Solanum lycopersicum]
Solyc08g021890.2	12.047	303.988	1.45201		1.1165e-06	8.46925e-05	-2.69559	down	yes	OK	gi|460398613|ref|XP_004244851.1|	PREDICTED: dnaJ homolog subfamily C GRV2-like [Solanum lycopersicum]
Solyc08g021910.1	239.956	2775.54	6.62762	19.3431	2.67975e-09	5.17527e-07	-1.54526	down	yes	OK	gi|565357646|ref|XP_006345650.1|	PREDICTED: dnaJ homolog subfamily C GRV2-like isoform X2 [Solanum tuberosum]
	98.5512	191.656	5.17351	2.57662	0.00189242	0.0298059	1.00566	up	yes	OK	gi|460398670|ref|XP_004244877.1|	PREDICTED: protein BREAST CANCER SUSCEPTIBILITY 1 homolog [Solanum lycopersicum]
Solyc08g029000.2	816.512	13251.8	54.8302	227.997	4.37324e-08	5.55451e-06	-2.05597	down	yes	OK	gi|460398697|ref|XP_004244890.1|	PREDICTED: probable linoleate 9S-lipoxygenase 5-like [Solanum lycopersicum]
Solyc08g029120.1	47.9263	451.375	4.10528	9.80276	0.000469065	0.0105315	-1.25571	down	yes	OK	gi|460398699|ref|XP_004244891.1|	PREDICTED: CHD3-type chromatin-remodeling factor PICKLE-like [Solanum lycopersicum]
Solyc08g042130.2	43.7333	433.58	3.28998	8.22298	0.000333301	0.00808421	-1.32158	down	yes	OK	gi|460398824|ref|XP_004244951.1|	PREDICTED: uncharacterized protein LOC101264844 [Solanum lycopersicum]
Solyc08g044270.2	30.8977	372.518	6.12242	18.5515	0.000103776	0.00328464	-1.59936	down	yes	OK	gi|302763715|ref|XP_002965279.1|	hypothetical protein SELMODRAFT_439142 [Selaginella moellendorffii]
Solyc08g060810.2	878.212	7351.68	60.5257	127.039	7.19189e-05	0.00247029	-1.06965	down	yes	OK	gi|350538631|ref|NP_001234864.1|	EIN3-binding F-box protein 2 [Solanum lycopersicum]
Solyc08g060840.1	79.2498	673.754	5.43201	12.1456	0.000167761	0.00476591	-1.16088	down	yes	OK	gi|460398981|ref|XP_004245025.1|	PREDICTED: protein FAR-RED IMPAIRED RESPONSE 1-like [Solanum lycopersicum]
Solyc08g061250.2	7.10504	163.319	0.795481	4.69169	6.91139e-05	0.0024001	-2.56021	down	yes	OK	gi|460399005|ref|XP_004245036.1|	PREDICTED: serine/threonine-protein kinase At5g01020-like [Solanum lycopersicum]
Solyc08g061270.1	214.903	341.899	206.179	89.2925	1.31749e-05	0.00064259	1.20729	up	yes	OK	gi|460399007|ref|XP_004245037.1|	PREDICTED: uncharacterized protein LOC101264141 isoform 1 [Solanum lycopersicum]
Solyc08g061910.2	77.9102	127.634	16.4206	6.96659	0.000540649	0.0117303	1.23698	up	yes	OK	gi|565403214|ref|XP_006367058.1|	PREDICTED: trihelix transcription factor GTL2-like [Solanum tuberosum]
	63.3239	74.4597	28.8913	9.05641	Solyc08g062100.1	0.00139696	1.67362	up	yes	OK	_	_
Solyc08g062940.2	119.167	184.957	18.9628	7.62522	3.27546e-05	0.00132959	1.31432	up	yes	OK	gi|460399107|ref|XP_004245084.1|	PREDICTED: uncharacterized protein LOC101254619 [Solanum lycopersicum]
Solyc08g065610.2	237.912	6403.51	22.4731	152.975	0	0	-2.76702	down	yes	OK	gi|460399167|ref|XP_004245113.1|	PREDICTED: vacuolar-processing enzyme-like [Solanum lycopersicum]
Solyc08g065850.1	176.617	335.721	1017.82	486.542	0.000185371	0.00515546	1.06485	up		OK	gi|359476215|ref|XP_003631806.1|	PREDICTED: uncharacterized protein LOC100257725 [Vitis vinifera]
Solyc08g066020.1	23.076	231.242	2.81436	7.2508	0.00292312	0.0408575	-1.36533	down	yes	OK	gi|460399207|ref|XP_004245133.1|	PREDICTED: long chain base biosynthesis protein 1-like [Solanum lycopersicum]
Solyc08g066050.2	195.88	335.844	30.7398	13.6554	2.49681e-05	0.00107335	1.17064	up	yes	OK	gi|460399211|ref|XP_004245135.1|	PREDICTED: serine/threonine-protein kinase Aurora-1-like [Solanum lycopersicum]
Solyc08g066210.2	70.776	594.537	3.60065	7.73703	0.000517045	0.011353	-1.10352	down	yes	OK	gi|460399227|ref|XP_004245143.1|	PREDICTED: receptor-like protein kinase HSL1-like [Solanum lycopersicum]
Solyc08g066360.2	150.908	288.141	12.6547	6.2274	0.000408502		1.02297	up	yes	OK	gi|460399237|ref|XP_004245148.1|	PREDICTED: NADP-dependent malic enzyme-like [Solanum lycopersicum]
Solyc08g066610.2	113.178	194.633		45.1876	0.000267669	0.00683052	1.15928	up	yes	OK	gi|460399741|ref|XP_004245395.1|	PREDICTED: uncharacterized protein LOC101250825 [Solanum lycopersicum]
Solyc08g066790.2	38.8459	424.399	2.4366	6.77325	0.000113394	0.00352313	-1.47498	down	yes	OK	gi|350538613|ref|NP_001234863.1|	phospholipase PLDa2 [Solanum phospholipase PLDa2 [Solanum lycopersicum]
Solyc08g067060.1	73.1954	594.69	5.06514	10.5299	0.00078318	0.0155541	-1.05582	down	yes	OK	gi|460399751|ref|XP_004245400.1|	PREDICTED: pentatricopeptide repeat-containing protein At3g54980, mitochondrial-like [Solanum lycopersicum]
Solyc08g067180.2	142.58	203.461	43.1947	15.7411	1.91589e-06	0.000132836	1.45632	up	yes	OK	gi|460399341|ref|XP_004245200.1|	PREDICTED: zinc finger Ran-binding domain-containing protein 2-like [Solanum lycopersicum]
Solyc08g067200.1	2.76769	76.1531	0.633317	4.63902	0.00172836	0.0278643	-2.87282	down	yes	OK	gi|604658361|gb|AHV82113.1|	dicer-like protein 3 [Solanum lycopersicum]
Solyc08g067310.1		390.066	4.44582	13.6764		0.00231063	-1.62117	down	yes	OK	gi|460399359|ref|XP_004245209.1|	PREDICTED: CBL-interacting serine/threonine-protein kinase 5-like [Solanum lycopersicum]
Solyc08g067610.2	31.4971	506.913	1.19987	4.93824	4.07659e-06	0.000248263	-2.04112	down	yes	OK	gi|460399390|ref|XP_004245224.1|	PREDICTED: pleiotropic drug resistance protein 1-like [Solanum lycopersicum]
Solyc08g067620.2	7.78455	340.789	0.29584	3.31139	7.11248e-09	1.17271e-06	-3.48455	down	yes	OK	gi|460399392|ref|XP_004245225.1|	PREDICTED: pleiotropic drug resistance protein 1-like [Solanum lycopersicum]
	29.2948	298.332	5.48629	13.8732	0.00148542	0.024837	-1.3384	Solyc08g067860.1	yes	OK	gi|460399773|ref|XP_004245411.1|	PREDICTED: uncharacterized protein LOC101257991 [Solanum lycopersicum]
Solyc08g067870.1	48.3923	652.613	2.741	9.61813	3.15722e-07	2.96608e-05	-1.81105	down	yes	OK	gi|460399773|ref|XP_004245411.1|	PREDICTED: uncharacterized protein LOC101257991 [Solanum lycopersicum]
Solyc08g067940.2	16.9088	7.31431	6.83268	0.82348	4.78677e-05	0.00179781	3.05265	up	yes	OK	gi|460399430|ref|XP_004245244.1|	PREDICTED: uncharacterized protein LOC101253405 [Solanum lycopersicum]
Solyc08g067960.2	389.386	4040.45	44.6259	120.311	2.31965e-08	3.2101e-06	-1.43082	down	yes	OK	gi|460399435|ref|XP_004245246.1|	PREDICTED: RING finger and CHY zinc finger domain-containing protein 1-like isoform 1 [Solanum PREDICTED: RING finger a
Solyc08g068010.1	118.976	973.406	5.83661	12.2061	0.000144971	0.00426257	-1.0644	down	yes	OK	gi|460399783|ref|XP_004245416.1|	PREDICTED: uncharacterized protein LOC101259468 [Solanum lycopersicum]
Solyc08g068020.1	20.2745	321.103	2.00036	7.87849	1.93497e-05	0.000870293	-1.97766	down	yes	OK	gi|460399783|ref|XP_004245416.1|	PREDICTED: uncharacterized protein LOC101259468 [Solanum lycopersicum]
Solyc08g068040.2	27.6543	345.779	2.45273	7.75093	9.46854e-05	0.00305763	-1.65998	down	yes	OK	gi|460399783|ref|XP_004245416.1|	PREDICTED: uncharacterized protein LOC101259468 [Solanum lycopersicum]
Solyc08g068150.2	101.801	1575.04	12.7243	51.2962	4.6676e-12	1.97326e-09	-2.01127	down	yes	OK	gi|350540638|ref|NP_001234521.1|	BURP domain-containing protein precursor [Solanum lycopersicum]
Solyc08g068280.1	0	19.3387	0	1.59474		0.0119542	-0.673321	down	yes	OK	gi|565380532|ref|XP_006356652.1|
Solyc08g068490.2	97.2018	151.854	13.0651	5.22233	9.0288e-05	0.0029472	1.32295	up	yes	OK	gi|460395496|ref|XP_004243319.1|	PREDICTED: probable indole-3-acetic acid-amido synthetase GH3.5-like [Solanum lycopersicum]
Solyc08g068730.1	30.5582	510.244	11.0517	45.2869	6.11571e-07	5.13024e-05		down	yes	OK	gi|350538913|ref|NP_001234877.1|	N-hydroxycinnamoyl-CoA:tyramine N-hydroxycinnamoyl transferase THT1-3 [Solanum lycopersicum]
Solyc08g068860.2	25.5154	255.953	3.0207	7.80503	0.00250594	0.0365965	-1.36952	down	yes	OK	gi|460399533|ref|XP_004245293.1|	PREDICTED: aspartic proteinase nepenthesin-2-like [Solanum lycopersicum]
Solyc08g069080.2	146.704		67.4916	27.3903	1.54597e-05	0.00072774		228.296	yes	OK	gi|460399558|ref|XP_004245305.1|	PREDICTED: uncharacterized protein At3g23325-like [Solanum lycopersicum]
Solyc08g069230.2			57.2238	26.9722	0.000199648	149.91	1.08514	up	yes	OK	gi|460399573|ref|XP_004245312.1|	PREDICTED: uncharacterized protein LOC101250142 [Solanum lycopersicum]
Solyc08g074480.1	1929.68	3605.66	1820.28	826.995	2.87178e-05	0.00119583	1.13821	up	yes	OK	gi|460401101|ref|XP_004246067.1|	PREDICTED: 14 kDa proline-rich protein DC2.15-like [Solanum lycopersicum]
Solyc08g074520.1	26.7148	388.064	2.33207	8.87856	6.5565e-06	0.000368525	-1.92871	down	yes	OK	gi|460401097|ref|XP_004246065.1|	PREDICTED: TATA-binding protein-associated factor 172-like [Solanum lycopersicum]
Solyc08g074680.2	177.675	2297.55	5.40162	17.801	2.43571e-08	3.35065e-06	-1.72049	down	yes	OK	gi|460401029|ref|XP_004246032.1|	PREDICTED: polyphenol oxidase B, chloroplastic-like [Solanum lycopersicum]
Solyc08g074700.1	0	11.0418	0	5.49993	0.00311659	0.042788	-2.45941	down	yes	OK	gi|460401433|ref|XP_004246229.1|	PREDICTED: 60S ribosomal protein L16, mitochondrial-like [Solanum lycopersicum]
Solyc08g074980.2	37.16	890.34	4.48607	28.0827	4.71023e-12	1.98523e-09	-2.64616	down	yes	OK	gi|460401053|ref|XP_004246044.1|	PREDICTED: serine/threonine-protein kinase At5g01020-like [Solanum lycopersicum]
	38.9345	557.868	5.13557	18.7522	9.13357e-07	7.1675e-05	-1.86846	down	yes	OK	gi|460401021|ref|XP_004246028.1|	PREDICTED: protein notum homolog [Solanum lycopersicum]
Solyc08g075540.2	85.2138	1034.1	10.6998	33.4294	1.61521e-07	1.68986e-05	-1.64353	down	yes	OK	gi|350539075|ref|NP_001234117.1|	alternative oxidase 1a [Solanum alternative oxidase 1a [Solanum lycopersicum]
Solyc08g075830.2	1.1185	96.0239	0.220277	4.43146	0.00186594	0.0295084	-4.33039	down	yes	OK	gi|460400910|ref|XP_004245974.1|	PREDICTED: peroxidase 27-like [Solanum lycopersicum]
Solyc08g076820.2	479.967	818.111	70.2985	30.476	1.53747e-06	0.000111095	1.20582	up	yes	OK	gi|525314011|ref|NP_001265931.1|	Hop-interacting protein THI018 [Solanum lycopersicum]
Solyc08g076930.1	134.733	1125.83	11.3174	24.4951	4.076e-05	0.0015814	-1.11395	down	yes	OK		PREDICTED: LOW QUALITY PROTEIN: transcription factor MYC2 [Solanum lycopersicum]
Solyc08g076970.2	19.6521	337.195	2.99326	13.153	6.47956e-06	0.000365237	-2.1356	down	yes	OK	gi|460400744|ref|XP_004245892.1|	PREDICTED: acetylornithine deacetylase-like [Solanum lycopersicum]
Solyc08g077280.1	148.988	253.638	197.303	87.0882	6.36469e-05	0.00225463	1.17986	up	yes	OK	gi|460400691|ref|XP_004245866.1|	PREDICTED: uncharacterized protein LOC101260559 [Solanum lycopersicum]
Solyc08g077330.2	146.354	1868.83	28.3184	93.2909	1.33352e-09	2.8624e-07	-1.72	down	yes	OK	gi|460400679|ref|XP_004245860.1|	PREDICTED: expansin-like B1-like [Solanum lycopersicum]
Solyc08g077490.1	2.88751	131.203	0.265912	3.07665	0.000108298	0.00339752	-3.53234	down	yes	OK	gi|565385452|ref|XP_006358619.1|	PREDICTED: uncharacterized protein LOC102583893 [Solanum tuberosum]
Solyc08g077500.2	188.252	1936.63	2.77695	7.21185	1.60654e-07	1.68637e-05	-1.37687	down	yes	OK	gi|565385452|ref|XP_006358619.1|	PREDICTED: uncharacterized protein LOC102583893 [Solanum tuberosum]
Solyc08g077710.2	871.305	1502.17	396.717	180.187	6.85111e-06	0.000380762	1.13862	up	yes	OK	gi|502152544|ref|XP_004508975.1|	PREDICTED: 60S ribosomal protein L37a-like isoform X1 [Cicer arietinum]
Solyc08g077720.2	1513.69	2277.08	591.708	231.784	2.48896e-07	2.44599e-05	1.3521	up	yes	OK	gi|595849622|ref|XP_007209764.1|	hypothetical protein PRUPE_ppa013350mg [Prunus persica]
Solyc08g077730.2	311.138	2439.67	27.6487	55.5629	8.04773e-05	0.00269158	-1.00691	down	yes	OK	gi|460400628|ref|XP_004245835.1|	PREDICTED: uncharacterized protein LOC101251207 [Solanum lycopersicum]
Solyc08g077900.2	83.0982	1795.64	15.3629	85.9788	4.44089e-16	5.35471e-13	-2.48453		yes	OK	gi|460400603|ref|XP_004245823.1|	PREDICTED: expansin-like B1-like [Solanum lycopersicum]
Solyc08g077910.2	26.8308	367.54	5.3828	18.9113	2.53459e-05	0.00108407	-1.81282	down	yes	OK	gi|460400601|ref|XP_004245822.1|	PREDICTED: expansin-like B1-like [Solanum lycopersicum]
Solyc08g077990.2	67.6373	115.788	3.41736	1.50505	0.00154298	0.0255592	1.18307	up	yes	OK	gi|565386853|ref|XP_006359222.1|	PREDICTED: uncharacterized protein LOC102594272 [Solanum tuberosum]
Solyc08g078040.2	20.814	344.035	3.03196	13.1588	4.19839e-05	0.00161533	-2.11771	down	yes	OK	gi|460400583|ref|XP_004245813.1|	PREDICTED: LOW QUALITY PROTEIN: 3-hydroxybenzoate 6-hydroxylase 1-like [Solanum lycopersicum]
Solyc08g078510.2	53.7804	799.183	7.19305	26.881	2.0054e-08	2.83462e-06	-1.90191	down	yes	OK	gi|460400511|ref|XP_004245778.1|	PREDICTED: GEM-like protein 5-like [Solanum lycopersicum]
Solyc08g078640.1	146.422	156.407			3.085e-09	5.88809e-07	1.87594		yes	OK	gi|460400489|ref|XP_004245767.1|	PREDICTED: probable pectinesterase 68-like [Solanum lycopersicum]
Solyc08g078940.1	80.9308	61.9111	65.2094	12.4543	2.36016e-09	4.6686e-07	2.38844	up	yes	OK	gi|460400449|ref|XP_004245747.1|	PREDICTED: 14 kDa proline-rich protein DC2.15-like [Solanum lycopersicum]
Solyc08g078950.2	227.179	1802.01	20.0875	40.607	7.51026e-05	0.00255014	-1.01543	down	yes	OK	gi|460400447|ref|XP_004245746.1|	PREDICTED: nitrate transporter 1.1-like [Solanum lycopersicum]
Solyc08g079010.1	55.851	60.4613	26.8617	8.1788	0.000192028	0.00529371	1.71559	up	yes	OK	gi|460400441|ref|XP_004245743.1|	PREDICTED: uncharacterized protein LOC101248807 [Solanum lycopersicum]
Solyc08g079090.2	515.181	930.99	41.4525	19.0136	6.91877e-06	0.000383447	1.12443	up	yes	OK	gi|460400431|ref|XP_004245738.1|	PREDICTED: monocopper oxidase-like protein SKU5-like [Solanum lycopersicum]
Solyc08g079160.2	0	21.6023	0	0.617797	0.000258673	0.00664603	-2.62713	down	yes	OK	gi|460400421|ref|XP_004245733.1|	PREDICTED: vacuolar-processing enzyme-like [Solanum lycopersicum]
Solyc08g079420.2	87.3926	892.811	7.96198		5.25792e-05	0.00193706	-1.3798	down	yes	OK	gi|460400391|ref|XP_004245718.1|	PREDICTED: cytochrome P450 93A1-like [Solanum lycopersicum]
Solyc08g079870.1	459.531	3771.48	36.7615	77.0011	0.00314806	0.0430778	-1.06668	down	yes	OK	gi|350536267|ref|NP_001233982.1|	subtilisin-like protease precursor [Solanum lycopersicum]
Solyc08g079890.1	12.1924	188.092	0.97523	3.85311	0.000677256	0.0139355	-1.98221	down	yes	OK	gi|460400308|ref|XP_004245677.1|	PREDICTED: subtilisin-like protease SDD1-like [Solanum lycopersicum]
Solyc08g079930.1		301.717	2.24806	6.17195	0.00140387	0.023885	-1.45705		yes	OK	gi|6723681|emb|CAB67119.1|	subtilisin-like protease [Solanum lycopersicum]
Solyc08g079980.1	10.0618	178.189	0.78387	3.54253	0.000126944	0.00383795	-2.17609	down	yes	OK	gi|460400298|ref|XP_004245672.1|	PREDICTED: subtilisin-like protease-like [Solanum lycopersicum]
Solyc08g080090.2	24.3856	275.59	3.82543	10.9323	0.000718404	0.014568	-1.5149	down	yes	OK	gi|350535753|ref|NP_001234723.1|	senescence-inducible chloroplast stay-green protein 1 [Solanum lycopersicum]
Solyc08g080400.1	132.313	234.903	11.2833	5.14079	0.000163209	0.00467103	1.13413	up	yes	OK	gi|460400243|ref|XP_004245645.1|	PREDICTED: scarecrow-like protein 28-like [Solanum lycopersicum]
Solyc08g080590.2	15.6589	350.104	7.49414	45.2757	9.88863e-07	7.67318e-05	-2.5949	down	yes	OK	gi|460400217|ref|XP_004245632.1|	PREDICTED: thaumatin-like protein-like [Solanum lycopersicum]
Solyc08g080650.1	1704.66	16387.4		1207	0.000396116	0.00925165	-1.29865	down	yes	OK	gi|460400211|ref|XP_004245629.1|	PREDICTED: pathogenesis-related protein PR P23 [Solanum lycopersicum]
Solyc08g080720.2	141.307	181.77	46.034	14.8081	1.6536e-07	1.72531e-05	1.63631	up	yes	OK	gi|460400203|ref|XP_004245625.1|	PREDICTED: selenoprotein H-like [Solanum lycopersicum]
Solyc08g080730.2	48.9306	83.3125	11.3105	4.81792	0.00327883	0.044349	1.23118	up	yes	OK	gi|460400201|ref|XP_004245624.1|	PREDICTED: tetraspanin-10-like [Solanum lycopersicum]
Solyc08g080940.2	602.645	5271.89	123.728	270.79	1.24907e-05	0.000617177	Solyc08g080940.2.1	down	yes	OK	gi|565354181|ref|XP_006343995.1|	PREDICTED: probable phospholipid hydroperoxide glutathione peroxidase-like [Solanum tuberosum]
Solyc08g080960.2	73.3399	109.851	7.33545	2.85602	0.000245623	0.0063817	1.36088	up	yes	OK	gi|460400177|ref|XP_004245612.1|	PREDICTED: uncharacterized protein LOC101260253 [Solanum lycopersicum]
Solyc08g081690.2	6.86541	135.343	0.363118	1.80579	0.000429543	0.00985149	-2.31412	down	yes	OK	gi|568215252|ref|NP_001275304.1|	respiratory burst oxidase homolog protein A [Solanum tuberosum]
Solyc08g081710.2	70.7277	102.581	7.14246	2.64791	0.000148898	0.00434748	1.43157	up	yes	OK	gi|460400075|ref|XP_004245561.1|	PREDICTED: probable membrane-associated kinase regulator 2-like [Solanum lycopersicum]
Solyc08g081810.2	58.2665	624.294	4.09218	11.0115	1.8285e-05	0.000832395	-1.42807	down	yes	OK	gi|460400057|ref|XP_004245552.1|	PREDICTED: cation/H(+) antiporter 18-like [Solanum lycopersicum]
Solyc08g081960.1	118.991	225.221	21.8737	10.634	0.000797381	0.015728	1.04051	up	yes	OK	gi|460400037|ref|XP_004245542.1|	PREDICTED: ethylene-responsive transcription factor CRF2-like [Solanum lycopersicum]
Solyc08g082070.2	360.494	467.18	33.3768	11.6424	8.98354e-09	1.41395e-06	1.51946	up	yes	OK	gi|460400021|ref|XP_004245534.1|	PREDICTED: high mobility group B protein 13-like [Solanum lycopersicum]
Solyc08g082080.2	50.379	452.506	6.08069	13.5976	0.000991963	0.0185477	-1.16105	down	yes	OK	gi|460400019|ref|XP_004245533.1|	PREDICTED: probable GABA transporter 2-like [Solanum lycopersicum]
Solyc08g082200.2	54.9129	76.2626	5.96708	2.10945	0.000290235	0.00726447	1.50016	up	yes	OK	gi|460399994|ref|XP_004245521.1|	PREDICTED: DNA primase small subunit-like [Solanum lycopersicum]
Solyc08g082610.2	314.899	2698.05	37.576	82.3257	1.20394e-05	0.000599439	-1.13153	down	yes	OK	gi|460399954|ref|XP_004245501.1|	PREDICTED: uncharacterized protein LOC101251606 isoform 2 [Solanum lycopersicum]
Solyc08g082630.2	111.874	172.863	8.2994	3.28047	3.11981e-05	0.00127876	1.3391	up	yes	OK	gi|350539809|ref|NP_001234534.1|	auxin response factor 9 [Solanum lycopersicum]
Solyc08g082680.2	45.4803	393.857	8.85173	19.3922	0.00200677	0.0310461	-1.13145	down	yes	OK	gi|460399942|ref|XP_004245495.1|	PREDICTED: RING-H2 zinc finger protein RHA4a-like [Solanum lycopersicum]
Solyc08g082710.2	69.0275	130.154	9.73651	4.63368	0.00340456	0.0455465	1.07125	up	yes	OK	gi|460399934|ref|XP_004245491.1|	PREDICTED: protein ABIL2-like [Solanum lycopersicum]
Solyc08g083090.1	16.6244	184.515	9.28435	28.1213	0.00159707	0.0262483	-1.59879	down	yes	OK	gi|460399872|ref|XP_004245460.1|	PREDICTED: uncharacterized protein LOC101265050 [Solanum lycopersicum]
Solyc08g083110.2	228.715	2670.76	23.7688	71.3838	9.33922e-10	2.08537e-07	-1.58653	down	yes	OK	gi|460399865|ref|XP_004245457.1|	PREDICTED: methionine gamma-lyase-like [Solanum lycopersicum]
Solyc08g083120.2	1995.81	2693.8	575.155	202.591	1.88975e-08	2.71263e-06	1.50538	up	yes	OK	gi|224120992|ref|XP_002318470.1|	UBIQUITIN EXTENSION protein 1 [Populus trichocarpa]
Solyc08g083270.1	49.7395	73.1087	10.1741	3.71325	0.000622477	0.0130504	1.45415	up	yes	OK	gi|525313985|ref|NP_001265925.1|	Hop-interacting protein THI143 [Solanum lycopersicum]
Solyc08g083500.1	16.73	289.138	1.82242	8.02234		0.000704908	-2.13817	down	yes	OK	gi|460401254|ref|XP_004246141.1|	PREDICTED: flavonoid 3'-monooxygenase-like [Solanum lycopersicum]
Solyc09g005000.1	31.8277	303.433	2.82101	6.81578	0.00211234	0.0322477	-1.27267	down	yes	OK	gi|460402568|ref|XP_004246783.1|	PREDICTED: lectin-domain containing receptor kinase VI.3-like [Solanum lycopersicum]
Solyc09g005330.2	120.312	1173.84	5.52215	13.5761	0.000886156	0.0170352	-1.29777	down	yes	OK	gi|460402528|ref|XP_004246764.1|	PREDICTED: uncharacterized protein LOC101252517 [Solanum lycopersicum]
Solyc09g005860.2	63.392	493.332	5.85056	11.7543	0.00226766	0.0338784	-1.00654	down	yes	OK	gi|460402472|ref|XP_004246736.1|	PREDICTED: ankyrin repeat-containing protein At5g02620-like isoform 1 [Solanum lycopersicum]
Solyc09g006010.2	93.3671	1165.75	25.0387	79.4927	2.84916e-08	3.83197e-06	-1.66666	down	yes	OK	gi|460402446|ref|XP_004246723.1|	PREDICTED: pathogenesis-related leaf protein 4-like [Solanum lycopersicum]
Solyc09g007010.1	25.3112	363.353	14.6748	52.8183	0.000319545	0.00783268	-1.8477	down	yes	OK	gi|350539763|ref|NP_001234523.1|	pathogenesis-related leaf protein 4 precursor [Solanum lycopersicum]
Solyc09g007310.2	99.1413	1020.45	3.45993	8.94041	1.78886e-06	0.000125531	-1.3696	down	yes	OK	gi|460402392|ref|XP_004246696.1|	PREDICTED: E3 ubiquitin-protein ligase UPL4-like [Solanum lycopersicum]
Solyc09g007520.2	90.2653	1165.25	11.4965	37.1889	7.66645e-09	1.2448e-06	-1.69368	down	yes	OK	gi|460402345|ref|XP_004246673.1|	PREDICTED: peroxidase 21-like [Solanum lycopersicum]
Solyc09g007830.2	96.4759	134.825	15.8254	5.6384	1.37858e-05	0.000665487	1.48888	up	yes	OK	gi|460402309|ref|XP_004246656.1|	PREDICTED: cytokinin riboside 5'-monophosphate phosphoribohydrolase LOG3-like [Solanum lycopersicum]
Solyc09g007860.2	4.78497	103.604	0.437903	2.47151	0.000928958	0.0176674	-2.49671	down	yes	OK	gi|460402305|ref|XP_004246654.1|	PREDICTED: synaptotagmin-3-like [Solanum lycopersicum]
Solyc09g007890.1	268.062	3271.2	22.3355	68.9385	2.84806e-10	7.4938e-08	-1.62597	down	yes	OK	gi|460402301|ref|XP_004246652.1|	PREDICTED: phenylalanine ammonia-lyase-like [Solanum lycopersicum]
Solyc09g007900.2	1854.66	18096.8	135.726	334.314	4.1785e-05	0.00160991	-1.30051	down	yes	OK	gi|460402295|ref|XP_004246649.1|	PREDICTED: phenylalanine ammonia-lyase-like [Solanum lycopersicum]
Solyc09g008270.2	204.19	375.633	44.8491	21.441	0.000118621	0.00364064	1.06471	up	yes	OK	gi|460402239|ref|XP_004246621.1|	PREDICTED: uncharacterized protein LOC101260668 [Solanum lycopersicum]
Solyc09g008380.2	85.3483	110.854	10.6819	3.57057	1.14705e-05	0.000576494	1.58094	up	yes	OK	gi|460402218|ref|XP_004246611.1|	PREDICTED: probable pectate lyase 12-like [Solanum lycopersicum]
Solyc09g008450.2	43.208	56.1721	10.2182	3.36161	0.000399427	0.00931173	1.60392	up	yes	OK	gi|460402208|ref|XP_004246606.1|	PREDICTED: tankyrase-2-like [Solanum lycopersicum]
Solyc09g008490.2	154.175	1277.48	4.88936	10.2036	5.78954e-05	0.00208574	-1.06136		yes	OK	gi|565375783|ref|XP_006354395.1|	PREDICTED: maestro heat-like repeat-containing protein family member 1-like [Solanum tuberosum]
Solyc09g008700.1	73.6463	584.585	3.71402	7.53406	0.00112316	0.0203238	-1.02045	down	yes	OK	gi|460402172|ref|XP_004246588.1|	PREDICTED: E3 ubiquitin-protein ligase UPL7-like [Solanum lycopersicum]
Solyc09g008740.1	5.03887	122.228	2.69138	15.9812	0.000933603	0.0177339	-2.56996	down	yes	OK	gi|460402166|ref|XP_004246585.1|	PREDICTED: uncharacterized protein LOC101249954 [Solanum lycopersicum]
Solyc09g008750.1	62.5792	621.616	26.8395	68.3292	6.9002e-05	0.00239802	-1.34814	down	yes	OK	gi|460402166|ref|XP_004246585.1|	PREDICTED: uncharacterized protein LOC101249954 [Solanum lycopersicum]
Solyc09g008760.1	102.388	998.647	34.336	87.0835	5.83073e-05	0.00209731	-1.34268	down	yes		gi|460402166|ref|XP_004246585.1|	PREDICTED: uncharacterized protein LOC101249954 [Solanum lycopersicum]
Solyc09g008790.2	96.2808	843.169	7.5383	16.9594	5.42379e-05	0.00198544	-1.16977	down	yes	OK	gi|460402162|ref|XP_004246583.1|	PREDICTED: SRSF protein kinase 1-like [Solanum lycopersicum]
Solyc09g008800.2	1829.39	3585.68	509.83	251.644	0.000146692	0.00429585	1.01863	up	yes	OK	gi|460402160|ref|XP_004246582.1|	PREDICTED: 60S ribosomal protein L24-like [Solanum lycopersicum]
Solyc09g009130.2	106.871	149.781	50.9102	18.8475	2.09533e-05	0.000930642	1.43358	up	yes	OK	gi|350539829|ref|NP_001234797.1|	putative phytosulfokine peptide precursor [Solanum lycopersicum]
Solyc09g009150.1	22.9245	321.442	2.67736	10.0432	2.60468e-05	0.00110858	-1.90734	down	yes	OK	gi|460402799|ref|XP_004246898.1|	PREDICTED: PAN domain-containing protein At5g03700-like [Solanum lycopersicum]
Solyc09g009210.2	373.965	571.349	75.543	30.1781	2.54825e-07	2.49432e-05	1.3238	up	yes	OK		PREDICTED: uncharacterized protein LOC101267639 isoform 2 [Solanum lycopersicum]
Solyc09g009350.2	8.02418	165.511	0.64628	3.40343	7.95781e-05	0.00266859	-2.39676	down	yes	OK	gi|460402791|ref|XP_004246894.1|	PREDICTED: uncharacterized protein LOC101262246 [Solanum lycopersicum]
Solyc09g009370.2	157.237	1663.09	2.39804	6.44062	6.88361e-08	8.1932e-06	-1.42534	down	yes	OK	gi|460402791|ref|XP_004246894.1|	PREDICTED: uncharacterized protein LOC101262246 [Solanum lycopersicum]
Solyc09g009480.1	12.1034	6.2488	6.45324	0.852068	0.000302081	0.00750005	2.92098	up	yes	OK	gi|460402082|ref|XP_004246543.1|	PREDICTED: uncharacterized protein LOC101262845 [Solanum lycopersicum]
Solyc09g009640.2	418.76	791.183		89.0962	2.73614e-05	0.00115145	1.05911	up	yes	OK	gi|460402056|ref|XP_004246530.1|	PREDICTED: probable U6 snRNA-associated Sm-like protein LSm7-like isoform 2 [Solanum PREDICTED: probable U6 snRNA-assoc
Solyc09g009800.2	100.499	801.941	2.93023	5.96507	0.000733018	0.014806	-1.02553	down	yes	OK	gi|460402767|ref|XP_004246882.1|	PREDICTED: uncharacterized protein LOC101258404 [Solanum lycopersicum]
Solyc09g009840.1	53.6173	421.273	12.3248	25.8469	0.00217111	0.0329022	-1.06843	down	yes	OK	gi|460402022|ref|XP_004246514.1|	PREDICTED: uncharacterized protein LOC101254416 [Solanum lycopersicum]
Solyc09g009860.1	84.7368	112.191	12.7807	4.31977	1.33912e-05	0.000651162	1.56494		yes	OK	gi|460402018|ref|XP_004246512.1|	PREDICTED: uncharacterized protein LOC101253821 [Solanum lycopersicum]
Solyc09g009900.2	78.0475	89.2053	20.4213	5.89455	0.000112023	0.00348598	1.79262	up	yes	OK	gi|460402010|ref|XP_004246508.1|	PREDICTED: uncharacterized protein LOC101252714 [Solanum lycopersicum]
Solyc09g010000.2	28.8203	462.558	4.36357	17.6499	1.62348e-06	0.00011616	-2.01608	down	yes	OK	gi|460401988|ref|XP_004246497.1|	PREDICTED: 1-aminocyclopropane-1-carboxylate oxidase homolog 1-like [Solanum lycopersicum]
Solyc09g010060.2	180.296	334.613	9.3986	4.47328	0.000132099	0.00395879	1.07111	up	yes	OK	gi|460401976|ref|XP_004246491.1|	PREDICTED: 125 kDa kinesin-related protein-like [Solanum lycopersicum]
Solyc09g010100.2	2050.49	4077.68	490.496	241.346	0.000191835	0.00529049	1.02314	up	yes	OK	gi|460401974|ref|XP_004246490.1|	PREDICTED: 40S ribosomal protein S14-2-like [Solanum lycopersicum]
Solyc09g010400.2	2845.97	5543.84	779.81	389.047	0.000606236	0.0128067	1.00318	up	yes	OK	gi|460401924|ref|XP_004246465.1|	PREDICTED: probable histone H2A.1-like [Solanum lycopersicum]
Solyc09g010780.2	23.1213	239.969	2.15831	5.61585	0.00262807	0.0378575	-1.3796	down	yes	OK	gi|460401809|ref|XP_004246408.1|	PREDICTED: probable protein phosphatase 2C 23-like isoform 1 [Solanum lycopersicum]
Solyc09g010810.2	156.221	238.388	6.76166	2.6531	4.97583e-06	0.000293229	1.3497	up	yes	OK	gi|460402749|ref|XP_004246873.1|	PREDICTED: kinesin-like protein KIF22-A-like [Solanum lycopersicum]
Solyc09g010830.2	174.345	1844.02		13.5053	5.02144e-08	6.25038e-06	-1.42382	down	yes	OK	gi|460402747|ref|XP_004246872.1|	PREDICTED: uncharacterized protein LOC101255129 [Solanum lycopersicum]
Solyc09g010940.2	116.096	1039.39	18.2575	41.3543	1.93821e-05	0.000871182	-1.17955	down	yes	OK	gi|460401831|ref|XP_004246419.1|	PREDICTED: uncharacterized protein LOC101251913 [Solanum lycopersicum]
Solyc09g011000.2	4.21145	126.909	0.737627	5.35585	0.000229736	0.00606883	-2.86015	down	yes	OK	gi|460402741|ref|XP_004246869.1|	PREDICTED: laccase-17-like, partial [Solanum lycopersicum]
Solyc09g011050.2	3.66647	100.299	0.801475	5.13344	0.000977979	0.0183474	-2.6792	down	yes	OK	gi|460402737|ref|XP_004246867.1|	PREDICTED: laccase-17-like, partial [Solanum lycopersicum]
Solyc09g011520.2	71.4858	748.371	15.0175	39.4818	8.79366e-06	0.000467548	-1.39454	down	yes	OK	gi|460401764|ref|XP_004246386.1|	PREDICTED: probable glutathione S-transferase-like [Solanum lycopersicum]
Solyc09g011960.1	14.3425	177.305	1.72889	5.35106	0.00173501	0.027939	-1.62998	down	yes	OK	gi|460401702|ref|XP_004246356.1|	PREDICTED: laccase-17-like [Solanum lycopersicum]
Solyc09g014240.2	12.3273	161.284	1.12409	3.67855	0.00173197	0.0279011	-1.71038	down	yes	OK	gi|460401668|ref|XP_004246339.1|	PREDICTED: laccase-4-like [Solanum lycopersicum]
Solyc09g014280.1	559.309	6984.74	77.6294	248.372	3.64223e-10	9.21616e-08	-1.67783	down	yes	OK	gi|460401664|ref|XP_004246337.1|	PREDICTED: BAHD acyltransferase DCR-like [Solanum lycopersicum]
Solyc09g014440.2	117.331	1134.72	6.5159	16.4777	2.3856e-06	0.000159903	-1.33848	down	yes	OK	gi|460401650|ref|XP_004246330.1|	PREDICTED: RNA polymerase II C-terminal domain phosphatase-like 2-like [Solanum lycopersicum]
Solyc09g015080.2	620.269	1102.11	71.0746	32.3569	5.58478e-06	0.000323749	1.13526	up	yes	OK	gi|460401591|ref|XP_004246302.1|	PREDICTED: patellin-6-like [Solanum lycopersicum]
Solyc09g015170.2	457.139	655.241	29.7109	10.7479		1.27683e-06	1.46694	up	yes	OK	gi|460401585|ref|XP_004246299.1|	PREDICTED: probably inactive leucine-rich repeat receptor-like protein kinase IMK2-like [Solanum lycopersicum]
	2.54588	122.231	2.63927	33.5916	0.000178889	0.00501626	-3.66989	down	yes	OK		photosystem I P700 apoprotein A1 [Ranunculus macranthus]
Solyc09g015320.1	4.06099	112.712	1.35447	9.68635	0.000311634	0.00768768	-2.83822	down	yes	OK	gi|527209107|gb|EPS73911.1|	hypothetical protein M569_00846 [Genlisea aurea]
Solyc09g015870.2	2.55406	101.331	0.517111	5.24426	0.00138384	0.0236579	-3.34219	down	yes	OK	gi|460402624|ref|XP_004246811.1|	PREDICTED: cytochrome c oxidase subunit 2-like [Solanum lycopersicum]
Solyc09g018340.2	11.4225	214.356	1.76281	8.25257	5.30053e-05	0.0019501	-2.22697	down	yes	OK	gi|460402610|ref|XP_004246804.1|	PREDICTED: LOW QUALITY PROTEIN: protein MON2 homolog [Solanum lycopersicum]
Solyc09g030450.2	15.3351	220.273	1.07738	3.87553	0.000276713	0.00699511	-1.84687	down	yes	OK	gi|460402918|ref|XP_004246956.1|	PREDICTED: probable inactive receptor kinase At5g58300-like [Solanum lycopersicum]
Solyc09g042710.2	208.026	351.671	17.84	7.70746	1.11463e-05	0.000563673		up	yes	OK	gi|460402975|ref|XP_004246982.1|	PREDICTED: WEB family protein At2g38370-like [Solanum lycopersicum]
Solyc09g050080.1	168.039	192.742	106.297	31.0094	4.9213e-09	8.68202e-07	1.77732	up	yes	OK	gi|460403027|ref|XP_004247007.1|	PREDICTED: 30S ribosomal protein S7, chloroplastic-like [Solanum lycopersicum]
Solyc09g055570.2	215.123	1761.01	13.2114	27.3339	4.32278e-05	0.0016531	-1.04891	down	yes	OK	gi|460403050|ref|XP_004247017.1|	PREDICTED: probable LRR receptor-like serine/threonine-protein kinase At1g06840-like [Solanum lycopersicum]
Solyc09g055850.2	79.5772	133.755	60.9762	26.2566	0.000597761	0.0126585	1.21557	up	yes	OK	gi|460403063|ref|XP_004247022.1|	PREDICTED: uncharacterized protein LOC101254330 [Solanum lycopersicum]
Solyc09g055950.1	8.00781	210.994	5.58662	37.8293		0.000523546	-2.75946	down	yes	OK	gi|45386402|gb|AAS60049.1|	photosystem II D2 protein [Elegia photosystem II D2 [Elodea canadensis]
Solyc09g055970.1	4.43117	86.6119	0.410335	2.16326	0.0020365	0.031401	-2.39833	down	yes	OK	gi|460366503|ref|XP_004229121.1|	PREDICTED: uncharacterized protein LOC101250623 [Solanum lycopersicum]
Solyc09g056390.1	174.135	281.046	613.093	254.013	1.02059e-05	0.000524924	1.2712	up	yes	OK	_	_
Solyc09g057630.2	136.12	203.132	15.9759	6.11296	5.80739e-06	0.000334695	1.38595	up	yes	OK	gi|460403105|ref|XP_004247041.1|	PREDICTED: probable glucan endo-1,3-beta-glucosidase A6-like [Solanum lycopersicum]
Solyc09g059170.1	18.2163	19.6144	5.50223	1.5428	0.00298265		1.83447	up	yes	OK	gi|460403139|ref|XP_004247056.1|	PREDICTED: anthocyanidin 3-O-glucosyltransferase-like isoform 1 [Solanum lycopersicum]
Solyc09g059430.2	39.7079	361.543	7.16351	16.7373	0.00137603	0.0235737	-1.22433	down	yes	OK	gi|565345900|ref|XP_006340018.1|	PREDICTED: RPM1-interacting protein 4-like isoform X2 [Solanum tuberosum]
Solyc09g059640.1	8.57314	304.851	9.89674	91.2395	2.07457e-07	2.08607e-05	-3.20463	down	yes	OK	gi|28261716|ref|NP_783231.1|	photosystem I P700 chlorophyll a apoprotein A2 [Atropa belladonna]
Solyc09g059970.2	155.571	221.904	68.6708	25.0475	1.16596e-06	8.75988e-05	1.45503	up	yes	OK	gi|350538015|ref|NP_001234834.1|	SUMO protein [Solanum SUMO protein [Solanum lycopersicum]
Solyc09g060080.2	161.085	1294.13	4.49683	9.20983	0.000102088	0.00323935	-1.03427	down	yes	OK	gi|460403626|ref|XP_004247290.1|	PREDICTED: uncharacterized protein LOC101265768 [Solanum lycopersicum]
Solyc09g061450.1	70.9025	119.964	64.9792	27.8168	0.000890722	0.0171013	1.22402	up	yes	OK	gi|153012169|ref|YP_001381685.1|	ribosomal protein S7 [Medicago ribosomal protein S7 [Medicago truncatula]
Solyc09g061700.2	142.104	1453.19	24.1693	63.8598	1.91849e-07	1.95319e-05	-1.40173	down	yes	OK	gi|460403231|ref|XP_004247097.1|	PREDICTED: uncharacterized protein LOC101260472 [Solanum lycopersicum]
Solyc09g062960.2	10.0801	4.60172	10.2053	1.21123	0.000542686	0.0117653	3.07477	up	yes	OK	gi|597806919|ref|XP_007243336.1|	PREDICTED: ras-associated and pleckstrin homology domains-containing protein 1-like, partial [Astyanax mexicanus]
Solyc09g062970.1	449.88	587.36	881.739	313.879	7.06757e-09	1.16947e-06	1.49014	up	yes	OK	gi|460403255|ref|XP_004247108.1|	Solyc09g062970.1.1
Solyc09g064200.2	215.472	1761.93	7.28832	15.2876	3.41335e-05	0.00137177	-1.0687	down	yes	OK	gi|460403279|ref|XP_004247120.1|	PREDICTED: unconventional myosin-Va-like [Solanum lycopersicum]
Solyc09g064230.1	73.8614	125.049	4.09905	1.77229	0.000840074	0.0163459	1.20967	up	yes	OK	gi|460403660|ref|XP_004247307.1|	PREDICTED: uncharacterized protein LOC101253421 [Solanum lycopersicum]
Solyc09g064580.2	14.3486	0.995535	41.8222	0.763727	0.000145261	0.00426657	5.77507	up	yes	OK	gi|556927073|ref|YP_008757427.1|	photosystem II reaction center protein M (chloroplast) [Oryza rufipogon]
Solyc09g065170.1	19.4078	17.4672	3.60551	0.821208	0.000523505	0.0114461	2.13438	up	yes	OK	gi|565365972|ref|XP_006349671.1|	PREDICTED: uncharacterized protein LOC102585492 isoform X1 [Solanum tuberosum]
Solyc09g065330.2	1813.23	3020.36	501.704	213.666	3.94219e-06	0.000241555	1.23148	up	yes	OK	gi|460403392|ref|XP_004247175.1|	PREDICTED: 40S ribosomal protein S24-2-like [Solanum lycopersicum]
Solyc09g065380.1	150.459	1300.45	57.8708	122.809	4.5133e-05	0.0017118	-1.08551	down	yes	OK	gi|460403396|ref|XP_004247177.1|	PREDICTED: uncharacterized protein LOC101259575 isoform 1 [Solanum lycopersicum]
	7.3533	265.362	2.04596	17.9712	6.33881e-07	5.29178e-05	-3.13484	down	yes	OK	gi|460403410|ref|XP_004247184.1|	PREDICTED: non-specific lipid-transfer protein-like protein At2g13820-like [Solanum lycopersicum]
Solyc09g065430.2	13.1042	444.565	3.85034	31.7611	4.31553e-09	7.79178e-07	-3.0442	down	yes	OK	gi|460403412|ref|XP_004247185.1|	PREDICTED: non-specific lipid-transfer protein-like protein At2g13820-like [Solanum lycopersicum]
Solyc09g065440.2	1.48657	149.667	0.44078	9.414	0.000257123	0.00661846		down	yes	OK	gi|460403408|ref|XP_004247183.1|	PREDICTED: uncharacterized protein LOC101261154 [Solanum lycopersicum]
Solyc09g065590.2	129.616	245.448	12.9276	6.33512	0.000600158	0.0126938	1.02901	up	yes	OK	gi|460403433|ref|XP_004247195.1|	PREDICTED: uncharacterized protein LOC101264972 [Solanum lycopersicum]
Solyc09g065600.2	57.5746	92.5449	20.1633	8.21638	0.00113881	0.0205374	1.29516	up	yes	OK	gi|460403435|ref|XP_004247196.1|	PREDICTED: GDP-mannose transporter GONST4-like [Solanum lycopersicum]
Solyc09g065700.2	224.201		3.37234		2.13226e-07	2.13325e-05	-1.34673	down	yes	OK	gi|460403447|ref|XP_004247202.1|	PREDICTED: BEACH domain-containing protein lvsA-like [Solanum lycopersicum]
Solyc09g065790.1	10.9239	7.37013	5.45597	0.970715	0.00142663	0.0241422	2.49072	up	yes	OK	gi|470147679|ref|XP_004309412.1|	PREDICTED: ATP-dependent Clp protease proteolytic subunit-like, partial [Fragaria vesca subsp. vesca]
Solyc09g065890.2	37.6576	365.642	5.16684	12.7223	0.000841803	0.016373	-1.30001	down	yes	OK	gi|565366130|ref|XP_006349747.1|	up
Solyc09g066500.2	428.176	653.454	250.314	98.2397	1.27776e-07	1.39251e-05	1.34936	up	yes	OK	_	_
Solyc09g072650.2	43.1719	367.385	3.19907	6.96152	0.00262134	0.0377922	-1.12175	down	yes	OK	gi|460404083|ref|XP_004247514.1|	PREDICTED: tetratricopeptide repeat protein 7A-like isoform 2 [Solanum lycopersicum]
Solyc09g072660.2	5.86673	146.566	0.598362	3.79254	7.75287e-05	0.00261441	-2.66407	down	yes		gi|460404079|ref|XP_004247512.1|	PREDICTED: cannabidiolic acid synthase-like 2-like [Solanum lycopersicum]
Solyc09g072750.2	516.524	5152.51	199.814	474.473	1.33604e-05			down	yes	OK	gi|460404063|ref|XP_004247504.1|	PREDICTED: uncharacterized protein LOC101247657 [Solanum lycopersicum]
Solyc09g072770.1	72.7321	1124.81	32.417	125.387	6.51821e-10	1.52934e-07	-1.95157	down	yes	OK	gi|565405267|ref|XP_006368028.1|	PREDICTED: repetitive proline-rich cell wall protein 2-like [Solanum tuberosum]
	211.041	326.726	24.3624	9.72584	1.71743e-06	0.000121876	1.32476	up	yes	OK	gi|460404058|ref|XP_004247502.1|	PREDICTED: uncharacterized protein LOC101246864 [Solanum lycopersicum]
Solyc09g072820.2	42.1795	532.908	2.1626	6.87904	3.06182e-05	0.00125983	-1.66944	down	yes	OK	gi|460404054|ref|XP_004247500.1|	PREDICTED: cellulose synthase A catalytic subunit 4 [UDP-forming]
Solyc09g072870.2	2163.79	3666.81	638.922	283.874	1.97491e-05	0.000885669	1.17039	up	yes	OK		ribosomal Pr 117, partial [Triticum aestivum]
Solyc09g074300.1		406.077	292.177	76.1079	6.47482e-13	3.45317e-10	1.94072	up	yes	OK	gi|460404012|ref|XP_004247479.1|	PREDICTED: histone H2AX-like [Solanum lycopersicum]
Solyc09g074470.2	156.691	220.731	24.6052	8.70389	5.90447e-07	5.00164e-05	1.49923	up	yes	OK	gi|460403976|ref|XP_004247461.1|	PREDICTED: uncharacterized protein LOC101259880 isoform 1 [Solanum lycopersicum]
Solyc09g074570.1	86.4808	111.216	116.917	39.305	1.23971e-05	0.000613504	1.5727	up	yes	OK	gi|460403967|ref|XP_004247457.1|	PREDICTED: glutaredoxin-C13-like [Solanum lycopersicum]
Solyc09g074580.1	21.1506	19.5602	31.7862	7.57086	0.000653448	0.013538	2.06987	up	yes	OK	gi|460403965|ref|XP_004247456.1|	PREDICTED: glutaredoxin-C11-like [Solanum lycopersicum]
Solyc09g074670.2	96.9794	1032.94	3.01489	8.3511	4.76735e-07	4.14138e-05	-1.46986	down	yes	OK	gi|460404142|ref|XP_004247543.1|	PREDICTED: uncharacterized protein LOC101260375 [Solanum lycopersicum]
Solyc09g074850.2	74.8862	653.011	17.7651	39.5035	0.00106929	0.0196113	-1.15293	down	yes	OK	gi|565387225|ref|XP_006359403.1|	PREDICTED: glutathione S-transferase APIC-like [Solanum tuberosum]
Solyc09g074860.2	170.964	306.351	106.405	49.8666	0.000135326	0.00404067	1.09342	up	yes	OK	gi|460403932|ref|XP_004247440.1|	PREDICTED: cytochrome b-c1 complex subunit 6-like isoform 1 [Solanum lycopersicum]
Solyc09g075020.2	446.788	5518.12	15.8235	49.5308	1.8722e-09	3.88051e-07	-1.64626	down	yes	OK	gi|460403906|ref|XP_004247427.1|	PREDICTED: ABC transporter C family member 4-like [Solanum lycopersicum]
Solyc09g075150.2		1312.88	213.133	103.715	3.00974e-05	0.00124333	1.03913		yes	OK	gi|460403882|ref|XP_004247415.1|	PREDICTED: 60S ribosomal protein L22-2-like [Solanum lycopersicum]
Solyc09g075290.2	1433.55	2552.72	324.259	145.343	9.21907e-06	0.000485327	1.15769	up	yes	OK	gi|460403860|ref|XP_004247404.1|	PREDICTED: 60S ribosomal protein L18-2-like [Solanum lycopersicum]
Solyc09g075350.2	71.1072	120.856	6.72286	2.87951	0.000881535	0.0169774	1.22325	up	yes	OK	gi|460403852|ref|XP_004247400.1|	PREDICTED: probable pectinesterase/pectinesterase inhibitor 40-like [Solanum lycopersicum]
Solyc09g075830.2	791.21	6701.72	22.5092	49.1598	4.13767e-05	0.00160023	-1.12696	down	yes	OK	gi|565388297|ref|XP_006359915.1|	PREDICTED: protein TIME FOR COFFEE-like isoform X5 [Solanum tuberosum]
Solyc09g075890.2	177.778	1532.42	35.6734	78.5429	1.26564e-05	0.000623662	-1.13863	down	yes	OK	gi|460403780|ref|XP_004247365.1|	PREDICTED: uncharacterized protein C24B11.05-like isoform 1 [Solanum lycopersicum]
Solyc09g075910.1	30.8535	391.218	2.35361	7.6313	5.33502e-05	0.00195967	-1.69705	down	yes	OK	gi|460404106|ref|XP_004247525.1|	PREDICTED: G-type lectin S-receptor-like serine/threonine-protein kinase RLK1-like [Solanum lycopersicum]
Solyc09g075920.1	28.7511	292.471	2.17218	5.68114	0.00118607	0.0211939	-1.38704	down	yes	OK	gi|565388341|ref|XP_006359937.1|	PREDICTED: G-type lectin S-receptor-like serine/threonine-protein kinase RLK1-like [Solanum tuberosum]
Solyc09g076010.2	85.5691	805.089	3.08759	7.63362	1.3438e-05	0.000652398	-1.30589	down	yes	OK	gi|460404103|ref|XP_004247524.1|	PREDICTED: uncharacterized protein LOC101253531 [Solanum lycopersicum]
Solyc09g082180.2	51.147	59.3004	7.82839		5.053e-05	0.00187746	1.76322	up	yes	OK	gi|460404389|ref|XP_004247665.1|	PREDICTED: uncharacterized protein LOC101250447 [Solanum lycopersicum]
Solyc09g082270.2	27.0488	398.146	8.58288	32.8946	6.61972e-06	0.000371025	-1.93832	down	yes	OK	gi|460404206|ref|XP_004247575.1|	PREDICTED: non-specific lipid-transfer protein-like protein At2g13820-like [Solanum lycopersicum]
Solyc09g082340.2	9.19158	130.495	0.753413	2.67661	0.0020325	0.0313498	-1.82889	down	yes	OK	gi|460404216|ref|XP_004247580.1|	PREDICTED: vicilin-like antimicrobial peptides 2-1-like [Solanum lycopersicum]
Solyc09g082460.2	29.2525	426.65	4.03468	15.2085	6.2513e-06	0.000354387	-1.91435	down	yes	OK	gi|460404229|ref|XP_004247586.1|	PREDICTED: homocysteine S-methyltransferase 3-like [Solanum lycopersicum]
Solyc09g082560.2	91.5128	789.464	9.71981	21.3397	0.000121905	0.00371982	-1.13454	down	yes	OK	gi|460404243|ref|XP_004247593.1|	PREDICTED: uncharacterized protein LOC101253936 [Solanum lycopersicum]
Solyc09g082670.2	2.41389	76.0286	0.338862	2.55176	0.00281729	0.0398305	-2.91272	down	yes	OK	gi|460404411|ref|XP_004247676.1|	PREDICTED: heat stress transcription factor A-6b-like [Solanum lycopersicum]
Solyc09g082710.2	313.261	469.404	92.7498	35.6263	2.1212e-07	2.12678e-05		up	yes	OK	gi|460404263|ref|XP_004247603.1|	PREDICTED: probable histone H2AXb-like [Solanum lycopersicum]
Solyc09g082860.2	284.376	2285.27	27.4008	56.4179	3.67208e-05	0.00145067	-1.04193	down	yes	OK	gi|460404286|ref|XP_004247614.1|	PREDICTED: ATP sulfurylase 1, chloroplastic-like [Solanum lycopersicum]
Solyc09g083370.2	258.127	482.982	69.4358	33.6965	8.84362e-05	0.00289472	1.04308	up	yes	OK	gi|460404353|ref|XP_004247647.1|	PREDICTED: 40S ribosomal protein S15-like [Solanum lycopersicum]
Solyc09g083380.2	1750.88	2214.66	365.577		2.19851e-09	4.41817e-07	1.60286	up	yes	OK	gi|460404357|ref|XP_004247649.1|	PREDICTED: uncharacterized protein LOC101245495 [Solanum lycopersicum]
Solyc09g083390.1	178.934	2240.89	10.4654	33.615	1.1361e-10	3.35183e-08	-1.68348	down	yes	OK	gi|460404359|ref|XP_004247650.1|	PREDICTED: uncharacterized protein LOC101245795 [Solanum lycopersicum]
Solyc09g089490.2	9.12885	5.26114	5.8952	0.863582	0.00161653	0.0264847	2.77114	up	yes		gi|460404443|ref|XP_004247692.1|	PREDICTED: proteinase inhibitor I-B-like [Solanum lycopersicum]
Solyc09g089510.2	39.0252	49.3891	23.0227	7.63779	0.000998492	0.018627	1.59183	up	yes	OK	gi|460404441|ref|XP_004247691.1|	PREDICTED: proteinase inhibitor I-B-like [Solanum lycopersicum]
Solyc09g089680.2	65.9441	632.346	10.299	24.4116	0.000140915	0.00417251	-1.24506	down	yes	OK	gi|460404479|ref|XP_004247710.1|	PREDICTED: 1-aminocyclopropane-1-carboxylate oxidase homolog [Solanum lycopersicum]
Solyc09g089780.2	11.2793	279.774	1.91109	12.0805	7.36464e-06	0.000403321	-2.66021	down	yes	OK	gi|460404473|ref|XP_004247707.1|	PREDICTED: deacetoxyvindoline 4-hydroxylase-like [Solanum lycopersicum]
Solyc09g089790.2	13.5147	205.332	1.88072	7.26922	0.000194702	0.00534935	-1.95052	down	yes	OK	gi|460404485|ref|XP_004247712.1|	PREDICTED: 1-aminocyclopropane-1-carboxylate oxidase homolog 1-like [Solanum lycopersicum]
Solyc09g090020.2	58.8573	954.809	7.62115	30.0495	1.91369e-09	3.93709e-07	-1.97926	down	yes	OK	gi|460404922|ref|XP_004247927.1|	PREDICTED: germin-like protein subfamily 1 member 17-like [Solanum lycopersicum]
Solyc09g090070.1	286.355	2551.52	34.2571	76.7158	7.79756e-06	0.000423684	-1.16312	down	yes	OK	gi|2570523|gb|AAB82146.1|	inorganic phosphate transporter [Solanum lycopersicum]
Solyc09g090080.1	10.1124	226.615	1.19871	6.88613	2.3552e-05	0.00102409	-2.52221	down	yes	OK	gi|460404519|ref|XP_004247729.1|	PREDICTED: probable inorganic phosphate transporter 1-7-like [Solanum lycopersicum]
Solyc09g090180.1	56.6817	90.455	22.026	8.87308	0.00113827	0.0205303	1.3117	up	yes	OK	gi|460404533|ref|XP_004247736.1|	PREDICTED: uncharacterized protein LOC101253723 [Solanum lycopersicum]
Solyc09g090320.1	96.4443	157.745	5.59192	2.37533	0.000212186		1.23522	up	yes	OK	gi|460404930|ref|XP_004247931.1|	PREDICTED: kinesin-like protein KIF11-like [Solanum lycopersicum]
Solyc09g090350.2	55.9127	680.771	3.87034	12.1836	8.99959e-07	7.08643e-05	-1.65441	down	yes	OK	gi|460404552|ref|XP_004247745.1|	PREDICTED: long-chain-alcohol oxidase FAO1-like [Solanum lycopersicum]
Solyc09g090360.2	40.5123	448.794	2.70748	7.45702	0.000105282	0.00332243	-1.46165	down	yes	OK	gi|460404554|ref|XP_004247746.1|	PREDICTED: phosphate transporter PHO1-like [Solanum lycopersicum]
Solyc09g090530.2	81.3081	110.611	13.8659	4.76837	2.19522e-05	0.000967727	1.53997	up	yes		gi|460404936|ref|XP_004247934.1|	PREDICTED: uncharacterized protein LOC101264069 [Solanum lycopersicum]
Solyc09g090610.2	409.334	737.219	153.491	72.8046	2.09678e-05	0.000930988	1.07605	up	yes	OK	gi|32400871|gb|AAP80667.1|AF479048_1	ribosomal Pr 117, partial [Triticum aestivum]
Solyc09g090680.2	98.2304	140.252	13.9066	5.07494	1.92663e-05	0.000867385	1.45431	up	yes	OK	gi|460404602|ref|XP_004247770.1|	PREDICTED: cysteine-rich repeat secretory protein 3-like [Solanum lycopersicum]
Solyc09g090730.1	95.459	751.043	12.184	24.6922	0.00175133	0.0281332	-1.01907	down	yes	OK	gi|460404610|ref|XP_004247774.1|	PREDICTED: ammonium transporter 1 member 1-like [Solanum lycopersicum]
Solyc09g090980.2	510.093	4525.55	129.956	296.721	0.000375715	0.00887684	-1.19108	down	yes	OK	gi|568786980|ref|NP_001275580.1|	pathogenesis-related protein STH-2-like [Solanum lycopersicum]
Solyc09g091420.2	93.6654	155.241	24.1837	10.3572	0.000270191	0.00688076	1.2234	up	yes	OK	gi|460404706|ref|XP_004247822.1|	PREDICTED: inosine triphosphate pyrophosphatase-like [Solanum lycopersicum]
Solyc09g091550.2	45.7934	49.3561	6.61075	1.76118	4.01143e-05	0.00155941	1.90827	up	yes	OK	gi|350537529|ref|NP_001234809.1|	S-adenosyl-L-methionine: salicylic acid carboxyl methyltransferase [Solanum lycopersicum]
Solyc09g091600.2	163.197	1431.87	29.9431	67.1902	1.01772e-05	0.000523835	-1.16603	down	yes	OK	gi|460404738|ref|XP_004247838.1|	PREDICTED: uncharacterized protein LOC101258787 [Solanum lycopersicum]
Solyc09g091660.2	498.498	5464.2	18.3462	51.2615	6.86266e-08	8.17529e-06	-1.48239	down	yes	OK	gi|460404745|ref|XP_004247841.1|	PREDICTED: pleiotropic drug resistance protein 1-like [Solanum lycopersicum]
Solyc09g091670.2	11.5129	261.944	0.449658	2.62412	7.11264e-05	0.00245096	-2.54493	down	yes	OK	gi|460404747|ref|XP_004247842.1|	PREDICTED: pleiotropic drug resistance protein 1-like [Solanum lycopersicum]
Solyc09g091840.2	487.103	3863.68	45.6785	92.4663	6.47249e-05	0.00228488	-1.01741	down	yes	OK	gi|460404765|ref|XP_004247851.1|	PREDICTED: glutathione reductase, cytosolic isoform 1 [Solanum lycopersicum]
Solyc09g091990.2	4.20935	161.594	0.487122	4.82202	0.00195578	0.0305195	-3.30728	down	yes	OK	gi|565402761|ref|XP_006366839.1|	PREDICTED: receptor like protein kinase S.2-like [Solanum tuberosum]
Solyc09g092410.2	3.18467	105.788	0.179304	1.48456	0.000404126	0.00938947	-3.04956	down	yes	OK	gi|460404836|ref|XP_004247886.1|	PREDICTED: TMV resistance protein N-like [Solanum lycopersicum]
Solyc09g092430.2	639.68	9494.43		244.504		1.29227e-09	-1.93542	down	yes	OK	gi|460404846|ref|XP_004247891.1|	PREDICTED: selenium-binding protein 2-like [Solanum lycopersicum]
Solyc09g092510.2	116.655	190.683	6.92224	2.87507	7.24342e-05	0.00248368	1.26764	up	yes	OK	gi|460405006|ref|XP_004247969.1|	PREDICTED: uncharacterized protein LOC101249961 [Solanum lycopersicum]
Solyc09g092600.2	1.50084	120.07	0.18532	3.63494	0.000371323	0.00879031	-4.29384	down	yes	OK	gi|460404871|ref|XP_004247903.1|	PREDICTED: cytochrome P450 83B1-like [Solanum lycopersicum]
Solyc09g092690.2	49.4203	65.7834	4.26719	1.44911	0.00030529	0.00756211	1.55812	up	yes		gi|460404883|ref|XP_004247908.1|	PREDICTED: peptidyl-prolyl cis-trans isomerase FKBP65-like [Solanum lycopersicum]
Solyc09g097760.2	1.79756	115.971	0.453339	7.65411	0.000242178	0.00631702	-4.07757	down	yes	OK	gi|460405135|ref|XP_004248032.1|	PREDICTED: translation initiation factor IF-2-like [Solanum lycopersicum]
Solyc09g097800.2	94.5935	119.696	64.3549	20.5943	3.76545e-06	0.000232369	1.6438	up	yes	OK	_	_
Solyc09g097890.2	32.6604	37.4462	4.21891	1.25669	0.000628018	0.0131189	1.74724	up	yes	OK	gi|460405113|ref|XP_004248021.1|	PREDICTED: uncharacterized protein LOC101267742 [Solanum lycopersicum]
Solyc09g097960.2	144.398	1185.11	21.6807	45.8244	6.52202e-05	0.00229477	-1.0797	down	yes	OK	gi|565385931|ref|XP_006358808.1|	PREDICTED: probable aldo-keto reductase 4-like isoform X1 [Solanum tuberosum]
Solyc09g098100.2	106.014	974.927	4.3932	10.3519	1.16491e-05	0.000583567	-1.23655	down	yes	OK	gi|15418712|gb|AAG31015.1|	tospovirus resistance protein C [Solanum lycopersicum]
Solyc09g098160.2	14.3043	208.495	2.64299	9.6583	0.000401786	0.00935414	-1.8696	down		OK	gi|350537409|ref|NP_001234292.1|	pirin-like protein [Solanum PIRL_SOLLC RecName: Full=Pirin-like protein [Solanum lycopersicum]
Solyc09g098330.2	137.211	1115	14.3114	29.8342	8.18983e-05	0.0027253	-1.0598	down	yes	OK	gi|460405053|ref|XP_004247992.1|	PREDICTED: uncharacterized WD repeat-containing protein C2A9.03-like [Solanum lycopersicum]
Solyc09g098400.1	0	35.3737	0	5.29888	7.31887e-05	0.00250275	-2.40569	down	yes	OK	gi|604305085|gb|EYU24281.1|	hypothetical protein MIMGU_mgv1a026055mg [Erythranthe guttata]
Solyc10g005400.2	43.8442	48.5247	6.94236	1.99846	9.94249e-05	0.00317127	1.79654	up	yes	OK	gi|460405858|ref|XP_004248391.1|	PREDICTED: inositol oxygenase 1-like [Solanum lycopersicum]
Solyc10g005470.2	84.9142	116.985	30.427	10.8189	3.17181e-05	0.00129548	1.4918	up	yes	OK	gi|565372015|ref|XP_006352595.1|	PREDICTED: uncharacterized protein LOC102591571 [Solanum tuberosum]
Solyc10g006000.2	66.1248	94.2799	5.30795	2.09125	0.000540043	0.0117245	1.34379	up	yes	OK	gi|460405683|ref|XP_004248305.1|	PREDICTED: uncharacterized protein LOC101254244 [Solanum lycopersicum]
Solyc10g006530.2	152.035	175.185	55.1832	16.0678	1.06677e-08	1.63993e-06	1.78006	up	yes	OK	gi|460405828|ref|XP_004248376.1|	PREDICTED: psbQ-like protein 2, chloroplastic-like [Solanum lycopersicum]
Solyc10g006560.2	837.347	1542.27	97.2851	47.9159	5.552e-05	0.00202198	1.02171	up	yes	OK	gi|460405812|ref|XP_004248368.1|	PREDICTED: probable histone H2A.1-like [Solanum lycopersicum]
Solyc10g006580.2	2423.46	4205.1	404.97	180.653	2.96409e-05	0.00122874	1.16459		yes	OK	gi|565394540|ref|XP_006362915.1|	PREDICTED: 60S ribosomal protein L8-like [Solanum tuberosum]
Solyc10g006710.2	20.8757	269.797	1.32174	4.39876	0.000226749	0.00601185	-1.73466		yes	OK	gi|460406089|ref|XP_004248506.1|	PREDICTED: putative serine/threonine-protein kinase receptor-like [Solanum lycopersicum]
Solyc10g007070.2	16.8544	276.953	2.98968	11.7453	0.000143621	0.00423185	-1.97402	down	yes	OK	gi|460405589|ref|XP_004248258.1|	PREDICTED: early nodulin-like protein 1-like [Solanum lycopersicum]
Solyc10g007400.2	65.9549	123.322	5.87929	2.77577	0.00368741	0.0482597	1.08275	up	yes	OK	gi|460405543|ref|XP_004248235.1|	PREDICTED: uncharacterized protein LOC101258997 [Solanum lycopersicum]
Solyc10g007790.2	13.7444	9.59695	17.1468	3.06106	0.000586241	0.0124832	2.48584	up	yes	OK	_	_
Solyc10g007830.1	36.9046	62.2234	6.08811	2.38479	0.00379293	0.0492686	1.35213	up	yes	OK	gi|460405487|ref|XP_004248207.1|	PREDICTED: protein TOO MANY MOUTHS-like [Solanum lycopersicum]
Solyc10g007930.2	99.2543	907.827	15.3004	36.1368	1.47714e-05	0.000702906	-1.2399	down	yes	OK	gi|460406045|ref|XP_004248484.1|	PREDICTED: secologanin synthase-like [Solanum lycopersicum]
Solyc10g008200.2	101.493	166.045	13.1467	5.62731	0.000215247	Solyc10g008200.2.1	1.22418	up	yes	OK	gi|460405425|ref|XP_004248176.1|	-1.22418
Solyc10g008210.2	134.838	217.454	7.81838	3.27008	3.46094e-05	0.00138662	1.25754	up	yes	OK	gi|565401638|ref|XP_006366304.1|	PREDICTED: protein TPX2-like isoform X1 [Solanum tuberosum]
Solyc10g008220.2	19.5501	265.031	1.35098	4.68279	0.00014104	0.00417533	-1.79336	down		OK	gi|565401644|ref|XP_006366307.1|	PREDICTED: putative late blight resistance protein homolog R1B-14-like isoform X1 [Solanum PREDICTED: putative late blight
Solyc10g008230.1	13.063	190.979	0.991288	3.71271	0.000444312	0.0101149	-1.9051		yes	OK	gi|460406029|ref|XP_004248476.1|	PREDICTED: putative late blight resistance protein homolog R1B-12-like [Solanum lycopersicum]
Solyc10g008320.1	176.197	225.4	59.3222	19.4042	5.26136e-08	6.49653e-06	1.6122	up	yes	OK	gi|565404432|ref|XP_006367644.1|	PREDICTED: uncharacterized protein LOC102589549 [Solanum tuberosum]
Solyc10g008350.2	25.9536	24.7417	13.5776	3.34062		0.0078331	2.02304	up	yes	OK	gi|460405405|ref|XP_004248166.1|	PREDICTED: uncharacterized protein LOC101263470 [Solanum lycopersicum]
Solyc10g008730.2	38.6879	34.1509	40.586	9.35207	2.38033e-05	0.00103178	2.11762	up	yes	OK	gi|460405354|ref|XP_004248141.1|	PREDICTED: uncharacterized protein LOC101255929 [Solanum lycopersicum]
Solyc10g008910.1	1127.82	1564.83	784.068	271.42	4.79902e-09	8.53143e-07	1.53045	up	yes	OK	gi|15232146|ref|NP_189372.1|	histone H3 [Arabidopsis thaliana]
	56.2312		14.5443	Solyc10g009040.2	0.000968956	0.0182256	1.3262	up	yes	OK	gi|460405296|ref|XP_004248112.1|	PREDICTED: uncharacterized protein LOC101247862 [Solanum lycopersicum]
Solyc10g009190.1	52.9861	432.375	50.1825	102.203	0.00327153	0.0442665	-1.02618	down	yes	OK	gi|460405274|ref|XP_004248101.1|	PREDICTED: uncharacterized protein LOC101244324 [Solanum lycopersicum]
Solyc10g009240.2	6.73133	222.744	0.705737	5.89276	4.64662e-06	0.000276532	-3.06174	down	yes	OK	gi|460405264|ref|XP_004248096.1|	PREDICTED: 3-ketoacyl-CoA synthase 1-like [Solanum lycopersicum]
Solyc10g009640.1	13.7568	174.8	1.39793	4.54019	0.00125109	0.022049	-1.69946	down	yes	OK	gi|460405224|ref|XP_004248076.1|	PREDICTED: probable indole-3-acetic acid-amido synthetase GH3.5-like [Solanum lycopersicum]
Solyc10g011690.2	66.8794	592.383	3.59965	8.0455	0.000955973	0.0180501	-1.16033	down	yes	OK	gi|460405970|ref|XP_004248447.1|	PREDICTED: protein SUPPRESSOR OF PHYA-105 1-like [Solanum lycopersicum]
Solyc10g011730.2	23.7456	28.8577	15.567	4.76824	0.00202964	0.031323	1.70696	up	yes	OK	gi|460405218|ref|XP_004248073.1|	PREDICTED: arabinogalactan peptide 20-like [Solanum lycopersicum]
Solyc10g011930.1	0	18.4724	0	4.18589	0.00048629	0.0108324	-2.06553		yes	OK	gi|460405958|ref|XP_004248441.1|	PREDICTED: phenylalanine ammonia-lyase-like [Solanum lycopersicum]
Solyc10g017890.1	15.3426	717.827	3.43145	41.9407	2.04747e-12	9.68979e-10	-3.61146	down	yes	OK	gi|255546735|ref|XP_002514426.1|	conserved hypothetical protein [Ricinus communis]
Solyc10g017900.1	5.64492	320.731	4.14199	61.1051	1.85742e-08	2.67175e-06	-3.8829	down	yes	OK	gi|68164803|ref|YP_247599.1|	photosystem I P700 chlorophyll a apoprotein A1 [Cucumis sativus]
Solyc10g017910.1	6.04762	212.383	12.4887	111.268	9.75728e-06	0.000506925	-3.15534	down	yes	OK	gi|116617107|ref|YP_817481.1|	photosystem I P700 apoprotein A2 [Coffea arabica]
Solyc10g017920.1	0	14.4203	0	1.36094	0.00199184	0.0308979	-0.444603	down	yes	OK	gi|329124574|gb|AEB72131.1|	RNA polymerase beta subunit (chloroplast) [Solanum tuberosum]
Solyc10g024490.1	6.7227	105.114	0.708302	2.83333	0.00274395	0.0390363	-2.00006	down	yes	OK	gi|460406287|ref|XP_004248598.1|	PREDICTED: nitrate transporter 1.5-like [Solanum lycopersicum]
Solyc10g044470.1	145.025	1293.96	11.9389	26.7803	1.35654e-05	0.000656327	-1.1655	down	yes	OK	gi|460406806|ref|XP_004248849.1|	PREDICTED: chloride channel protein CLC-c-like [Solanum lycopersicum]
Solyc10g045240.1	141.422	1142.56	17.8139	36.435	0.000160474	0.00461381	-1.03232	down	yes	OK	gi|460406763|ref|XP_004248829.1|	PREDICTED: vicianin hydrolase-like [Solanum lycopersicum]
Solyc10g047170.1	8.36416	317.401	0.833862	7.81579	8.58204e-08	9.88389e-06	-3.22851	down	yes	OK	gi|350537769|ref|NP_001234565.1|	sulfate transporter 1 [Solanum sulfate transporter 1 [Solanum lycopersicum]
Solyc10g047250.1	123.656	220.293	239.476	106.895	0.000152138	0.00442543	1.16369	up	yes	OK	_	_
Solyc10g047430.1	14.946	342.64	57.831	337.105	1.39062e-06	0.000101974	-2.54328	down	yes	OK	gi|38532335|gb|AAR23419.1|	ribulose-1,5-bisphosphate carboxylase/oxygenase large subunit [Dacrydium elatum]
Solyc10g048060.1	99.3716	122.872	66.5371	21.1242	2.52755e-06	0.000167374	1.65526	up	yes	OK	gi|57013900|ref|YP_173374.1|	hypothetical protein NitaMp027 [Nicotiana tabacum]
Solyc10g050890.1	560.674	4886.48	54.3948	124.946	3.4721e-06	0.000217926	-1.19976	down	yes	OK	gi|460406571|ref|XP_004248736.1|	PREDICTED: ferredoxin--nitrite reductase, chloroplastic [Solanum lycopersicum]
Solyc10g052740.1	7.44856	472.423	5.82779	95.8132	2.16848e-10	5.8614e-08	-4.0392	down	yes	OK	gi|565348573|ref|XP_006341285.1|	PREDICTED: photosystem I P700 chlorophyll a apoprotein A1-like [Solanum tuberosum]
Solyc10g054790.1	0	12.2936	0	0.693353	0.0019697	0.0306608	-2.79359	down	yes	OK	gi|460406441|ref|XP_004248673.1|	PREDICTED: probable aquaporin PIP1-2-like [Solanum lycopersicum]
Solyc10g054840.1	77.2133	638.278	16.5329	35.1334	0.000415292	0.00959448	-1.0875	down	yes	OK	gi|309385609|gb|ADO66672.1|	X intrinsic protein [Solanum X-intrinsic protein 1;1 [Solanum lycopersicum]
Solyc10g055260.1	34.7205	37.5801	4.70459	1.28845	0.000191679	0.00528726	1.86843	up		OK	gi|350539543|ref|NP_001233924.1|
Solyc10g055450.1	371.674	3572.29	11.4202	27.7629	4.75412e-07	4.13566e-05	-1.28157	down	yes	OK	gi|460406407|ref|XP_004248656.1|	PREDICTED: E3 ubiquitin-protein ligase UPL3-like [Solanum lycopersicum]
Solyc10g055630.1	2040.33	3792.21	536.417	248.659	4.54898e-05	0.00172344	1.10919		yes		gi|560891744|dbj|BAO18631.1|	plasmamembrane intrinsic protein 2;9 [Solanum lycopersicum]
Solyc10g055810.1	3746.07	44296.5	798.546	2403.29	0.00203029	0.0313296	-1.58956	down	yes	OK	gi|350534566|ref|NP_001234403.1|	basic 30 kDa endochitinase precursor [Solanum lycopersicum]
Solyc10g055820.1	327.665	2665.45	68.8312	143.908	8.37651e-05	0.00277345	-1.06401	down	yes	OK	gi|460406364|ref|XP_004248635.1|	PREDICTED: basic 30 kDa endochitinase-like [Solanum lycopersicum]
Solyc10g074390.1	11.5159	196.194	4.12141	18.0211	0.000275816	0.00698119	-2.12848	down	yes	OK	gi|460408528|ref|XP_004249696.1|	PREDICTED: endochitinase-like [Solanum lycopersicum]
Solyc10g074400.1	22.3403	255.2	10.7316	32.5179	0.000465663	0.0104806	-1.59937	down	yes	OK	gi|460408528|ref|XP_004249696.1|	PREDICTED: endochitinase-like [Solanum lycopersicum]
	189.718	3003.39	40.3542	163.795	2.43361e-13	1.48658e-10	-2.0211	down				PREDICTED: endochitinase-like [Solanum lycopersicum]
Solyc10g074460.1	14.8061	349.768	6.02096	37.0451	5.62375e-07	4.80179e-05	-2.62122	down	yes	OK	gi|460407111|ref|XP_004249000.1|	PREDICTED: endochitinase-like [Solanum lycopersicum]
Solyc10g074720.1	129.856	234.705	29.9318	14.0396	0.000321825	0.00787324	1.09218	up	yes	OK	gi|350534706|ref|NP_001233899.1|	B1-type cyclin dependent kinase [Solanum lycopersicum]
Solyc10g074920.1	6.91996	507.812	0.958644	17.8109	6.17262e-12	2.47376e-09	-4.21562	down	yes	OK	gi|460407182|ref|XP_004249033.1|	PREDICTED: mannan endo-1,4-beta-mannosidase 6-like [Solanum lycopersicum]
Solyc10g075020.1	638.272	984.288	208.052	80.3094	4.00329e-08	5.14946e-06	1.3733	up	yes	OK	gi|460407194|ref|XP_004249039.1|	PREDICTED: elongation factor P-like [Solanum lycopersicum]
Solyc10g075030.1	103.603	825.282	6.63691	13.5727	0.000311135	0.00767946	-1.03212	down	yes	OK	gi|460407196|ref|XP_004249040.1|	PREDICTED: B3 domain-containing protein Os07g0679700-like [Solanum lycopersicum]
Solyc10g075150.1	58.4631	852.973	66.8171	250.826	5.99263e-06	0.000342665	-1.9084	down	yes	OK	gi|460407218|ref|XP_004249051.1|	PREDICTED: non-specific lipid-transfer protein 2-like isoform 2 [Solanum lycopersicum]
Solyc10g076220.1	19.0933	269.902	4.33453	15.1854	0.000151786	0.0044189	-1.80874	down	yes	OK	gi|460407228|ref|XP_004249056.1|	PREDICTED: peroxidase 4-like [Solanum lycopersicum]
Solyc10g076240.1	49.3229	1035.44	10.8351	57.9177	6.71418e-11	2.09217e-08	-2.41829	down	yes	OK	gi|460407226|ref|XP_004249055.1|	PREDICTED: cationic peroxidase 1-like [Solanum lycopersicum]
Solyc10g076250.1	45.1775	1333.08	5.88533	44.5807	2.22045e-16	2.82473e-13	-2.92122	down	yes	OK	gi|460407230|ref|XP_004249057.1|	PREDICTED: alanine--glyoxylate aminotransferase 2 homolog 3, mitochondrial-like [Solanum lycopersicum]
	14.7127	281.701	1.72938	8.37225	7.45577e-06	0.000407575	-2.27536	down	yes	OK	gi|460408553|ref|XP_004249708.1|	PREDICTED: regulatory-associated protein of TOR 1-like [Solanum lycopersicum]
Solyc10g076270.1	38.6797	401.359	3.90224	10.1915	0.000305141	0.00756211	-1.38499	down	yes	OK	gi|460408553|ref|XP_004249708.1|	PREDICTED: regulatory-associated protein of TOR 1-like [Solanum lycopersicum]
Solyc10g076610.1	8.63841	135.787	0.87809	3.55893	0.000877629	0.0169233	-2.019	down	yes	OK	gi|350537233|ref|NP_001234285.1|
Solyc10g076840.1	16.5734	248.444	3.1954	12.1423	9.26062e-05	0.00300167	-1.92597	down	yes	OK	gi|460407287|ref|XP_004249085.1|	PREDICTED: codeine O-demethylase-like [Solanum lycopersicum]
Solyc10g077000.1	53.8276	662.884			1.37795e-06	0.000101257	-1.64643	down	yes	OK	gi|460408582|ref|XP_004249722.1|	PREDICTED: uncharacterized protein LOC101248156 [Solanum lycopersicum]
Solyc10g078220.1	11.1733	252.487	1.37318	8.02374	7.69004e-05	0.00259638	-2.54675	down	yes	OK	gi|460407347|ref|XP_004249114.1|
Solyc10g078260.1	183.628	339.91	27.6528	13.2718	0.000162664	0.00466121	1.05906	up	yes	OK	gi|460407353|ref|XP_004249117.1|	PREDICTED: peptidyl-prolyl cis-trans isomerase FKBP65-like [Solanum lycopersicum]
Solyc10g078330.1	163.445	246.927	24.2414	9.29205	2.59647e-06	0.000170958	1.3834	up	yes	OK	gi|460407375|ref|XP_004249128.1|	PREDICTED: G2/mitotic-specific cyclin-1 isoform 2 [Solanum lycopersicum]
Solyc10g078540.1	317.21	492.446	117.392	50.7207	4.26149e-06	0.00025748	1.21069	up	yes	OK	gi|460407413|ref|XP_004249147.1|	PREDICTED: putative H/ACA ribonucleoprotein complex subunit 1-like protein 1-like [Solanum lycopersicum]
Solyc10g078580.1	197.476	240.679	1416.57	447.113	1.30388e-08	1.96903e-06	1.66369	up	yes	OK	gi|460407420|ref|XP_004249150.1|	PREDICTED: arabinogalactan peptide 14-like [Solanum lycopersicum]
Solyc10g078680.1	88.7653	171.527	6.70387	3.3349	0.00258301	0.0373912	1.00735	up	yes	OK	gi|460407446|ref|XP_004249163.1|	PREDICTED: uncharacterized protein LOC101250460 [Solanum lycopersicum]
Solyc10g079090.1	84.954	114.586	18.9295	6.52956	1.90928e-05	0.00086153	1.53558	up	yes	OK	gi|460407508|ref|XP_004249194.1|	PREDICTED: chaperone protein dnaJ 6-like [Solanum lycopersicum]
Solyc10g079350.1	134.584	123.774	17.7434	4.18657	3.71245e-10	9.37675e-08	2.08344	up	yes	OK	gi|460407578|ref|XP_004249229.1|	PREDICTED: zeatin O-glucosyltransferase-like [Solanum lycopersicum]
Solyc10g080360.1	218.718	409.47	1402.85	663.351	9.69703e-05	0.0031169	1.08052	up	yes	OK	gi|460407508|ref|XP_004249194.1|	PREDICTED: chaperone protein dnaJ 6-like [Solanum lycopersicum]
Solyc10g080410.1	0.941594	90.4743	0.132805	3.16358	0.00251047	0.0366511	-4.57418	down	yes	OK	gi|460407675|ref|XP_004249276.1|	PREDICTED: transcription factor HBP-1b(c38)-like [Solanum lycopersicum]
Solyc10g080510.1	3.19894	114.112	0.287573	2.61143	0.000249207	0.00645995	-3.18284	down	yes	OK	gi|460407693|ref|XP_004249285.1|	PREDICTED: probable L-type lectin-domain containing receptor kinase S.5-like [Solanum lycopersicum]
Solyc10g080630.1	165.371	1563.99	7.15451	16.966	2.1744e-06	0.000147944	-1.24572	down	yes	OK	gi|460408659|ref|XP_004249760.1|	PREDICTED: pre-mRNA-splicing factor prp12-like [Solanum lycopersicum]
Solyc10g080670.1	382.436	3107.77	110.717	229.988	3.41852e-05	0.00137319	-1.05468	down	yes	OK	gi|460407723|ref|XP_004249300.1|	PREDICTED: uncharacterized protein LOC101267365 [Solanum lycopersicum]
Solyc10g080740.1	252.502	2234.77	15.4929	34.5017	5.83492e-06	0.000335863	-1.15506	down	yes	OK	gi|18146966|dbj|BAB82502.1|	cig3 [Nicotiana tabacum]
	81.7284	126.055	8.76221	3.46482	0.00018183	0.00507616	1.33851	up	yes	OK	gi|350535621|ref|NP_001234204.1|	auxin efflux facilitator SlPIN7 [Solanum lycopersicum]
Solyc10g080920.1	26.8222	24.7021	49.8597	11.8948	0.000203351	0.00552134	2.06754	up	yes	OK	gi|460407764|ref|XP_004249320.1|	PREDICTED: protein RADIALIS-like 1-like [Solanum lycopersicum]
Solyc10g080950.1	273.865	427.614	36.0815	14.5665	9.97974e-07	7.72227e-05	1.30861	up	yes	OK	gi|460407770|ref|XP_004249323.1|	PREDICTED: G2/mitotic-specific cyclin-1-like [Solanum lycopersicum]
Solyc10g081070.1	142.837	1207.7	10.733	25.0517	5.71065e-06	0.000330032	-1.22286	down	yes	OK	gi|460407796|ref|XP_004249336.1|	PREDICTED: splicing factor 3B subunit 1-like [Solanum lycopersicum]
Solyc10g081120.1	248.107	2457.96	21.4854	54.8456	1.27663e-07	1.39251e-05	-1.35202	down	yes	OK	gi|16417958|gb|AAL18931.1|AF429985_1	arabinosidase ARA-1 [Solanum lycopersicum]
Solyc10g081200.1	51.5078	861.375	1.89706	8.28917	7.63439e-10	1.74978e-07	-2.12746	down	yes	OK	gi|565344251|ref|XP_006339230.1|	PREDICTED: uncharacterized protein LOC102578255 isoform X1 [Solanum tuberosum]
Solyc10g081570.1	160.123	131.611	17.592	5.05936	6.4185e-08	7.72582e-06	1.79789	up	yes	OK	gi|460407884|ref|XP_004249379.1|	PREDICTED: uncharacterized protein LOC101265598 isoform 1 [Solanum lycopersicum]
Solyc10g081610.1	243.533	1904.99	12.0819		5.61247e-05	0.00203677	-1.0238	down	yes	OK	gi|460407894|ref|XP_004249384.1|	PREDICTED: ubiquitin carboxyl-terminal hydrolase 12-like [Solanum lycopersicum]
Solyc10g081730.1	65.8184	630.21	8.87381	22.546	3.1472e-05	0.00128733	-1.34525		yes	OK	gi|460407914|ref|XP_004249394.1|	PREDICTED: uncharacterized protein LOC101244726 [Solanum lycopersicum]
Solyc10g081970.1	1.4723	142.559	1.14508	27.4328	0.000160477	0.00461381	-4.58238	down	yes	OK	gi|460408692|ref|XP_004249776.1|	PREDICTED: putative syntaxin-24-like, partial [Solanum lycopersicum]
Solyc10g081980.1	9.63101	164.152	3.43749	14.6369	0.000328685	0.00799662	-2.09018	down	yes	OK	gi|568214439|ref|NP_001274967.1|	hin1-like protein [Solanum hin1-like protein [Solanum tuberosum]
Solyc10g083370.1	11.5687	176.79	11.8942	45.3712	0.000429877	0.00985589	-1.93152	down	yes	OK	_	_
Solyc10g083400.1	7.20284	165.715	0.973376	5.72885	5.78882e-05	0.00208574	-2.55718	down	yes	OK	gi|460408018|ref|XP_004249445.1|	PREDICTED: cytochrome P450 94A1-like [Solanum lycopersicum]
Solyc10g083510.1	58.1058	84.7811	10.0517	3.70241	0.000347404	0.00835457	1.4409	up	yes	OK	gi|460408034|ref|XP_004249453.1|	PREDICTED: growth-regulating factor 2-like [Solanum lycopersicum]
Solyc10g083610.1	128.152	1019.53	9.22743	18.6923	0.000178257	0.00500159	-1.01844	down	yes	OK	gi|350538171|ref|NP_001234330.1|	uncharacterized LOC544127 [Solanum lycopersicum]
Solyc10g083690.2	34.3492	847.116	3.33481	21.2245	1.52092e-11	5.57927e-09	-2.67005	down	yes	OK	gi|460408052|ref|XP_004249462.1|	PREDICTED: cytochrome P450 76A2-like [Solanum lycopersicum]
Solyc10g083700.2	21.7296	333.229	2.36808	9.34547	1.65708e-05	0.000772363	-1.98055	down	yes	OK	gi|460408054|ref|XP_004249463.1|	PREDICTED: cytochrome P450 76A2-like [Solanum lycopersicum]
Solyc10g083740.1	651.47	1054.45	348.994	146.683	5.26344e-07	4.52199e-05	1.2505	up	yes	OK	gi|460408062|ref|XP_004249467.1|	PREDICTED: 60S ribosomal protein L24-like [Solanum lycopersicum]
Solyc10g083860.1	91.7838	924.606	11.4694	29.6152	2.59331e-06	0.000170831	-1.36855	down		OK	gi|460408070|ref|XP_004249471.1|	PREDICTED: UDP-glycosyltransferase 73C3-like [Solanum lycopersicum]
Solyc10g083880.1	220.17	2939.88	64.3259	221.626	3.44953e-11	1.13887e-08	-1.78466	down	yes	OK	gi|460408074|ref|XP_004249473.1|	PREDICTED: aquaporin TIP1-1-like [Solanum lycopersicum]
Solyc10g084220.1	92.7862	820.532	6.87719	15.6642	4.85927e-05	0.00181864	-1.18758	down	yes	OK	gi|460408118|ref|XP_004249494.1|	PREDICTED: protein FAR1-RELATED SEQUENCE 12-like [Solanum lycopersicum]
Solyc10g084380.1	70.6748	123.564	10.2791	4.58958	0.00147549	0.0247098	1.16328	up	yes	OK	gi|460408745|ref|XP_004249802.1|	PREDICTED: WRKY transcription factor 44-like [Solanum lycopersicum]
Solyc10g084400.1	252.717	2808.39	82.4377	228.882	6.97631e-08	8.28322e-06	-1.47323	down	yes	OK	gi|460408151|ref|XP_004249510.1|	PREDICTED: glutathione S-transferase L3-like isoform 2 [Solanum lycopersicum]
Solyc10g084650.1	93.7095	963.92	3.56294	9.86735	5.75387e-07	4.88881e-05	-1.46959	down	yes	OK	gi|565343845|ref|XP_006339035.1|	PREDICTED: uncharacterized protein LOC102597257 isoform X1 [Solanum tuberosum]
Solyc10g084760.1	205.213	2330.67	5.78875	16.5723	5.00733e-09	8.80021e-07	-1.51745	down	yes	OK	gi|460408200|ref|XP_004249534.1|	PREDICTED: E3 ubiquitin-protein ligase UBR1-like [Solanum lycopersicum]
Solyc10g084840.1	164.773	299.767	42.782	20.8759	0.000303453	0.00752604	1.03517	up	yes	OK	gi|460408212|ref|XP_004249540.1|	PREDICTED: thaumatin-like protein-like [Solanum lycopersicum]
Solyc10g085140.1	32.6386	378.202	32.5207	95.5773	0.000148977	0.00434809	-1.55531	down	yes	OK	gi|414091095|gb|AFW98429.1|	cis-prenyltransferase 5 [Solanum lycopersicum]
Solyc10g085880.1	48.1276	549.613	8.02663	25.9624	2.30545e-06		-1.69356	down	yes	OK	gi|460408370|ref|XP_004249618.1|	PREDICTED: UDP-glycosyltransferase 73C4-like isoform 1 [Solanum lycopersicum]
Solyc10g086100.1	51.3858	576.722	95.8173	266.541	2.49295e-05	0.00107222	-1.476	down	yes	OK	gi|460408499|ref|XP_004249682.1|	PREDICTED: trypsin inhibitor 1-like [Solanum lycopersicum]
Solyc10g086320.1	1.4723	81.5463	0.101067	1.49492	0.00149488	0.0249492	-3.88668	down	yes	OK	gi|460408301|ref|XP_004249584.1|	PREDICTED: phosphatidylinositol 4-phosphate 5-kinase 9-like [Solanum lycopersicum]
Solyc10g086340.1	119.447	214.093	6.42637	2.96527	0.000305344	0.00756211	1.11584	down		yes	gi|460408244|ref|XP_004249556.1|	PREDICTED: probable 125 kDa kinesin-related protein-like [Solanum lycopersicum]
Solyc10g086380.1	13.4697	175.243	1.62991	5.33739	0.00140242	0.0238666	-1.71134	down	yes	OK	gi|460408400|ref|XP_004249633.1|	PREDICTED: DELLA protein GAI-like [Solanum lycopersicum]
Solyc11g005090.1	198.104	389.032	25.3577	12.6295	0.000240959	0.00629235	1.00563	up	yes	OK	gi|350539787|ref|NP_001233762.1|	cyclin A1 [Solanum lycopersicum]
Solyc11g005340.1	72.6762	81.6875	21.9823	6.24411	3.42685e-06	0.000215893	1.81577	up	yes	OK	gi|460408876|ref|XP_004249867.1|	PREDICTED: probable plastid-lipid-associated protein 7, chloroplastic-like [Solanum lycopersicum]
Solyc11g005370.1	176.378	336.228	276.62	135.749	0.000243452	0.00634191	1.02696		yes	up	gi|460408890|ref|XP_004249874.1|	PREDICTED: U6 snRNA-associated Sm-like protein LSm3-like isoform 2 [Solanum lycopersicum]
Solyc11g005480.1	31.9332	618.337	12.1606	59.7345	2.68534e-08	3.64344e-06	-2.29635	down	yes	OK	gi|460408896|ref|XP_004249877.1|	PREDICTED: citrate-binding protein-like [Solanum lycopersicum]
Solyc11g005760.1		122.011	0.946815	3.32175	0.00269452	0.0385277	-1.81079	down	yes	OK	gi|565368698|ref|XP_006350978.1|	PREDICTED: UDP-glucuronate:xylan alpha-glucuronosyltransferase 1-like isoform X2 [Solanum tuberosum]
Solyc11g005820.1	40.6235	40.992	19.9489	5.18731	5.38871e-05	0.00197521	1.94325	up	yes	OK	gi|460408939|ref|XP_004249898.1|	PREDICTED: cell wall / vacuolar inhibitor of fructosidase 2-like [Solanum lycopersicum]
Solyc11g005910.1	122.718	1066.91	6.04814	13.5608	2.34556e-05	0.00102053	-1.16488	down	yes	OK	gi|460408949|ref|XP_004249903.1|	PREDICTED: phosphatidylinositol 4-kinase beta 1-like [Solanum lycopersicum]
Solyc11g006230.1	446.438	693.709	154.104	59.8823	1.34584e-07		1.3637	up	yes	OK	gi|460408983|ref|XP_004249920.1|	PREDICTED: GRF1-interacting factor 1-like [Solanum lycopersicum]
Solyc11g006520.1	6.63143	102.061	0.455627	1.77312	0.00322573	0.0438393	-1.96037	down	yes	OK	gi|460409027|ref|XP_004249942.1|	PREDICTED: putative late blight resistance protein homolog R1B-11-like [Solanum lycopersicum]
Solyc11g006630.1	18.009	233.858	1.26731	4.16661	0.000385022	0.00905046	-1.7171	down	yes	OK	gi|460410094|ref|XP_004250466.1|	PREDICTED: putative late blight resistance protein homolog R1B-12-like [Solanum lycopersicum]
Solyc11g007170.1	188.443	1417.73	27.8106	55.7512	0.000113864	0.00353377	-1.00337	down	yes		gi|460409102|ref|XP_004249979.1|	PREDICTED: vacuolar protein sorting-associated protein 4-like [Solanum lycopersicum]
Solyc11g007270.1	157.058	1236.59	14.4631	29.0199	0.00013353	0.00399738	-1.00467	down	yes	OK	gi|460409118|ref|XP_004249987.1|
Solyc11g007390.1	7.03369	245.943	2.55704	23.0066	1.39065e-06	0.000101974	-3.1695	down	yes	OK	gi|460409128|ref|XP_004249992.1|	PREDICTED: cyanidin-3-O-glucoside 2-O-glucuronosyltransferase-like [Solanum lycopersicum]
Solyc11g007410.1	5.03068	111.615	3.7518	21.3783	0.000866331	0.016752	-2.51049	down	yes	OK	gi|565391455|ref|XP_006361438.1|	PREDICTED: uncharacterized protein LOC102594173 [Solanum tuberosum]
Solyc11g007660.1	91.858	780.198	9.35291	20.2463	0.00014863	0.00434252	-1.11417	down	yes	OK	gi|460409154|ref|XP_004250004.1|	PREDICTED: uncharacterized protein LOC101254856 isoform 1 [Solanum lycopersicum]
Solyc11g007810.1	79.4988	140.083	41.4333	18.7743	0.00115088	0.0207011	1.14203	up	yes	OK	gi|460409180|ref|XP_004250017.1|	PREDICTED: uncharacterized protein LOC101258513 [Solanum lycopersicum]
Solyc11g007920.1	1253.39	2175.47	780.702	357.393	1.51035e-05	0.000715024	1.12726	up	yes	OK	gi|460409198|ref|XP_004250026.1|	PREDICTED: probable histone H2B.1-like [Solanum lycopersicum]
Solyc11g007930.1	238.86	297.862	159.464	52.7793	1.78169e-08	2.57888e-06	1.59519	up	yes	OK	gi|460409198|ref|XP_004250026.1|	PREDICTED: probable histone H2B.1-like [Solanum lycopersicum]
Solyc11g008350.1	63.9041	538.878	3.26311	7.14991	0.000581177	0.0124001	-1.13168	down	yes	OK	gi|460409252|ref|XP_004250053.1|	PREDICTED: armadillo repeat-containing kinesin-like protein 1-like [Solanum lycopersicum]
Solyc11g008440.1	625.633	7236.24	75.1655	214.695	1.30498e-08	1.96903e-06	-1.51415	down	yes	OK	gi|460409266|ref|XP_004250060.1|	PREDICTED: vacuolar amino acid transporter 1-like [Solanum lycopersicum]
Solyc11g008460.1	117.936	729.315	13.6254	27.3742	0.000486484	0.0108324	-1.00652	down	yes	OK	gi|460409270|ref|XP_004250062.1|	PREDICTED: uncharacterized protein LOC101246008 [Solanum lycopersicum]
Solyc11g008530.1	44.2329	607.785	1.95395	6.84682	6.74543e-07	5.58417e-05	-1.80904	down	yes	OK	gi|460409283|ref|XP_004250068.1|	PREDICTED: endoribonuclease Dicer homolog 2-like [Solanum lycopersicum]
Solyc11g008690.1	237.943	215.088	84.6896	19.181	1.80744e-13	1.14863e-10	2.14251	up	yes	OK	gi|460409303|ref|XP_004250078.1|	PREDICTED: uncharacterized protein LOC101250852 [Solanum lycopersicum]
Solyc11g008740.1	262.741	2160.46		24.2603	2.50667e-05	0.00107545	-1.06533	down	yes	OK	gi|460409313|ref|XP_004250083.1|	PREDICTED: uncharacterized protein LOC101252346 [Solanum lycopersicum]
Solyc11g008820.1	4.56525	95.8826	0.562255	3.034	0.00155934	0.0257727	-2.43192	down	yes	OK	gi|460409325|ref|XP_004250089.1|	PREDICTED: endoglucanase 12-like isoform 1 [Solanum lycopersicum]
Solyc11g010180.1	298.894	570.647	103.732	50.1435	5.43167e-05	0.00198777	1.04873	up	yes	OK	gi|460409373|ref|XP_004250113.1|	PREDICTED: 54S ribosomal protein L37, mitochondrial-like [Solanum lycopersicum]
Solyc11g010290.1	40.2416	384.843	5.2466	12.4728	0.00099387	0.018564	-1.24933	down	yes	OK	gi|460409387|ref|XP_004250120.1|	PREDICTED: dicarboxylate transporter 2.1, chloroplastic-like [Solanum lycopersicum]
Solyc11g010390.1		438.758	42.4324	88.4096	0.0023801	0.0352224	-1.05904	down	yes	OK	gi|565373257|ref|XP_006353192.1|	PREDICTED: classical arabinogalactan protein 4-like [Solanum tuberosum]
Solyc11g010530.1		18.4625		0	0.00130112	0	-3.23919	down		OK	gi|565373232|ref|XP_006353180.1|	PREDICTED: holotricin-3-like [Solanum tuberosum]
Solyc11g010850.1	39.508	333.401	3.23129	7.00928	0.00381684	0.0495096	-1.11716	down	yes	OK	gi|460409471|ref|XP_004250162.1|	PREDICTED: probable 1-deoxy-D-xylulose-5-phosphate synthase 2, chloroplastic-like [Solanum lycopersicum]
Solyc11g010990.1	0	16.2982	0	0.764673	0.000793366	0.015689	-2.93484	down	yes	OK		PREDICTED: uncharacterized protein LOC101265396 [Solanum lycopersicum]
Solyc11g011080.1		513.586	1.40396	6.31357	1.45951e-07	1.56232e-05	-2.16895	down	yes	OK	gi|460409495|ref|XP_004250174.1|	PREDICTED: TMV resistance protein N-like [Solanum lycopersicum]
Solyc11g011090.1	74.8935	991.596	1.47339	4.97777	1.22953e-08	1.86126e-06	-1.75636	down	yes	OK	gi|460410221|ref|XP_004250529.1|	PREDICTED: uncharacterized protein LOC101265700 [Solanum lycopersicum]
Solyc11g011110.1	3.71537	213.074	0.712132	9.92953	1.45837e-06	0.000106154	-3.80151	down	yes	OK	gi|460409500|ref|XP_004250176.1|	PREDICTED: GDSL esterase/lipase At5g37690-like [Solanum lycopersicum]
Solyc11g011330.1	97.9662	1507.84	17.334	70.4136	5.77827e-12	2.34325e-09	-2.02225	down	yes	OK	gi|460409530|ref|XP_004250191.1|	PREDICTED: probable mannitol dehydrogenase-like [Solanum lycopersicum]
Solyc11g011380.1	138.895	1277.25	24.0002	55.9096	6.49576e-06	0.000365864	-1.22005	down	yes	OK	gi|460409536|ref|XP_004250194.1|	PREDICTED: glutamine synthetase [Solanum lycopersicum]
Solyc11g011780.1	84.6458	849.497	10.7495	27.4736	5.37353e-06	0.000313997	-1.35378	down	yes	OK	gi|460409612|ref|XP_004250232.1|	PREDICTED: 60S ribosomal export protein NMD3-like [Solanum lycopersicum]
Solyc11g011920.1	791.163	8586.67	97.0469	268.955	1.35154e-07	1.45617e-05	-1.47061	down	yes	OK	gi|350539950|ref|NP_001233822.1|	glutamate decarboxylase isoform2 [Solanum lycopersicum]
Solyc11g012020.1	185.758	355.174	21.191	10.2346	0.0001546	0.00448294	1.05	up	yes	OK	gi|460409640|ref|XP_004250246.1|	PREDICTED: EH domain-containing protein 1-like [Solanum lycopersicum]
Solyc11g012180.1	73.304	132.606	59.3388	27.5126	0.002251	0.0337113	1.10888	up	yes	OK	gi|460409670|ref|XP_004250261.1|	PREDICTED: acyl carrier protein 3, mitochondrial-like [Solanum lycopersicum]
Solyc11g012360.1	156.057	1366.76	17.9417	39.8002	1.45005e-05	0.000693462	-1.14946	down	yes	OK	gi|525314462|ref|NP_001266027.1|	tonoplast dicarboxylate transporter-like [Solanum lycopersicum]
Solyc11g012420.1	12.8157	161.302	2.34686	7.02846	0.00369436	0.0483323	-1.58248	down	yes	OK	gi|460409694|ref|XP_004250273.1|	PREDICTED: auxin-induced in root cultures protein 12-like [Solanum lycopersicum]
Solyc11g012510.1	33.858	306.507	3.83497	8.77096	0.00310241	0.0426489	-1.19352	down	yes	OK	gi|350537697|ref|NP_001234305.1|	GRAS1 protein [Solanum GRAS1 [Solanum lycopersicum]
Solyc11g012610.1	83.9372	140.051	13.4763	5.78283	0.000480214	0.010721	1.22058	up	yes	OK	gi|460409724|ref|XP_004250288.1|	PREDICTED: uncharacterized protein LOC101263179 [Solanum lycopersicum]
Solyc11g012640.1	237.481	380.249	123.482	49.1929	1.00014e-06	7.73474e-05	1.32778	up	yes	OK	gi|460409728|ref|XP_004250290.1|	PREDICTED: uncharacterized protein LOC101263778 [Solanum lycopersicum]
Solyc11g013030.1	60.9736	614.59	3.17855	8.17395	3.65761e-05	0.00144701	-1.36266	down	yes	OK	gi|460410292|ref|XP_004250564.1|	PREDICTED: DIS3-like exonuclease 2-like [Solanum lycopersicum]
Solyc11g013780.1	22.4231	22.3972	93.4138	23.0665	0.000613866	0.0129187	2.01784	up	yes	OK	gi|46852067|gb|AAT02727.1|	photosystem II 32 kDa protein [Frullania moniliata]
Solyc11g013810.1	1106.27	9183.94	70.6687	148.491	0.000160206	0.00461	-1.07123	down	yes	OK	gi|460409861|ref|XP_004250355.1|	PREDICTED: nitrate reductase [Solanum lycopersicum]
Solyc11g013820.1	1.67774	64.847	0.388684	4.33853	0.00260994	0.0376867	-3.48054	down	yes	OK	gi|460410320|ref|XP_004250578.1|	PREDICTED: putative 1-phosphatidylinositol 3-phosphate 5-kinase-like [Solanum lycopersicum]
	67.6879	573.134	2.77283	5.96152	0.000556927	0.0119966	-1.10432	down	yes	OK	gi|460410320|ref|XP_004250578.1|	PREDICTED: putative 1-phosphatidylinositol 3-phosphate 5-kinase-like [Solanum lycopersicum]
Solyc11g017170.1	28.7845	299.877	2.06265	5.51277	0.000795182	0.015707	-1.41828	down	yes	OK	gi|460409897|ref|XP_004250373.1|	PREDICTED: phospholipid-transporting ATPase 2-like [Solanum lycopersicum]
Solyc11g017270.1	37.2285	374.587	2.37034	6.12921	0.000478845	0.0106991	-1.37061	down	yes	OK	gi|460409905|ref|XP_004250377.1|	PREDICTED: leucine-rich repeat receptor protein kinase EXS-like [Solanum lycopersicum]
Solyc11g018800.1	41.026	585.267	9.28807	33.1272	1.07711e-06	8.22445e-05	-1.83457	down	yes	OK	gi|460409955|ref|XP_004250402.1|	PREDICTED: lignin-forming anionic peroxidase-like [Solanum lycopersicum]
Solyc11g019910.1	319.118	576.5	139.659	63.8479	1.43361e-05	0.000687142	1.1292	up	yes	OK	gi|460409959|ref|XP_004250403.1|	PREDICTED: 21 kDa protein-like [Solanum lycopersicum]
Solyc11g020040.1	27.457	358.466	2.13955	7.38328	2.52207e-05	0.00107972	-1.78695	down	yes	OK	gi|350537379|ref|NP_001233780.1|	heat shock protein 70 [Solanum heat shock protein 70 [Solanum lycopersicum]
Solyc11g020280.1	280.003	2315.18	17.1798	36.389	2.50045e-05	0.00107444	-1.08279	down	yes	OK	gi|460409980|ref|XP_004250411.1|	PREDICTED: receptor-like protein kinase HAIKU2-like [Solanum lycopersicum]
Solyc11g020960.1	146.657	158.694	98.576	27.1466	7.13534e-09	1.17508e-06	1.86046	up	yes	OK	gi|460410012|ref|XP_004250426.1|	PREDICTED: wound-induced proteinase inhibitor 2-like [Solanum lycopersicum]
Solyc11g021130.1	66.5322	82.7903	16.2008	5.30043	4.23288e-05	0.00162545	1.61188	up	yes	OK	gi|502170320|ref|XP_004514805.1|	PREDICTED: NAD(P)H-quinone oxidoreductase subunit 2 B, chloroplastic-like [Cicer arietinum]
Solyc11g027710.1	934.93	1610.23	371.546	160.561	3.53215e-05	0.00140763	1.21042	up	yes	OK	gi|565396033|ref|XP_006363638.1|	PREDICTED: uncharacterized protein LOC102601005 [Solanum tuberosum]
Solyc11g027750.1	194.262	325.315	688.077	299.732	7.9401e-05	0.00266394	1.1989	up	yes		gi|357488201|ref|XP_003614388.1|	hypothetical protein MTR_5g051050, partial [Medicago truncatula]
Solyc11g027760.1	504.857	801.028	Solyc11g027760.1.1	391.264	6.34271e-06	0.000358989	1.29658	up	yes	OK	gi|401689850|gb|EJS85219.1|	hypothetical protein AAUPMB_20802, partial [Pasteurella multocida subsp. multocida str. Anand1_buffalo]
Solyc11g033270.1	396.033	3578.02	16.1851	37.0389	2.71205e-06	0.000176888	-1.19437	down	yes	OK	gi|350536833|ref|NP_001234779.1|	MAP3K epsilon protein kinase [Solanum lycopersicum]
Solyc11g039980.1	9.67736		4.73398	17.3009	0.00179816	0.0286875	-1.86972	down	yes	OK	gi|316996023|dbj|BAD83524.2|	138.269
Solyc11g042880.1	52.2814	78.7938	19.1155	7.26424	0.000787712	0.0156258	1.39586		yes	OK	gi|460410819|ref|XP_004250815.1|	PREDICTED: uncharacterized protein LOC101261986 [Solanum lycopersicum]
Solyc11g043130.1	114.432	1121.27	4.46463	11.0943	2.45811e-06	0.000163478	-1.31321	down	yes	OK	gi|460410629|ref|XP_004250725.1|	PREDICTED: phosphatidylinositol 4-kinase alpha-like [Solanum lycopersicum]
Solyc11g044480.1	218.308	1727.07	13.1353		8.61019e-05	0.00283525		down	yes	OK	-1.00071	PREDICTED: uncharacterized protein LOC101250362 [Solanum lycopersicum]
Solyc11g044910.1	973.281	13511.5	72.165	257.722	4.75427e-09	8.46272e-07	-1.83644	down	yes	OK	gi|525313666|ref|NP_001266104.1|	SlArf/Xyl1 protein precursor [Solanum lycopersicum]
Solyc11g045150.1	64.5737	72.3158	123.441	35.8477	1.31226e-05	0.000640943	1.78387	up	yes	OK	gi|57013900|ref|YP_173374.1|	hypothetical protein NitaMp027 [Nicotiana tabacum]
Solyc11g045160.1	48.6242		1.11618	4.88339	1.25163e-09	2.70757e-07	-2.12931	down	yes	OK		PREDICTED: uncharacterized protein LOC102596584 [Solanum tuberosum]
Solyc11g045350.1	130.479	1055.78	7.54152	15.5445	0.000120144	0.00367682	-1.04348	down	yes	OK	gi|460410736|ref|XP_004250776.1|	PREDICTED: protein NLP8-like [Solanum lycopersicum]
Solyc11g051190.1	388.665	503.446	2330.69	765.858	2.53949e-08	3.46171e-06	1.60561	up	yes	OK	_	_
Solyc11g051200.1	444.733	841.243	204.138	99.8376	0.00023728	0.00621735	1.03189	up	yes	OK	gi|303291416|ref|XP_003064993.1|	predicted protein, partial [Micromonas pusilla CCMP1545]
Solyc11g056340.1	30.2662	35.094	189.07	55.8741	0.000823568	0.0161116	1.75867	up	yes	OK	gi|118390572|gb|ABK81152.1|	photosystem II D1 protein [Schiedea photosystem II D1 protein [Schiedea apokremnos]
Solyc11g056400.1	2.03763	66.3672	0.40865	3.54138	0.00330338	0.044567	-3.11537	down	yes	OK	gi|335059680|gb|AEH27114.1|	ribosomal protein S3, partial (mitochondrion), partial (mitochondrion) [Solanum lycopersicum]
Solyc11g061980.1	6.40961	96.5014		3.26814	0.0035309		-1.95531	down	yes	OK	gi|460410934|ref|XP_004250870.1|	PREDICTED: UDP-glycosyltransferase 92A1-like [Solanum lycopersicum]
Solyc11g062010.1	348.425	4296.82	7.07116	22.495	3.18215e-10	8.24766e-08	-1.66959	down	yes	OK	gi|460411886|ref|XP_004251335.1|	PREDICTED: uncharacterized protein LOC101247785 [Solanum lycopersicum]
Solyc11g062100.1	17.3075	205.069	1.54759	4.69106	0.00115144	0.0207079	-1.59989	down	yes	OK	gi|460410945|ref|XP_004250875.1|	PREDICTED: putative copper-transporting ATPase HMA5-like [Solanum lycopersicum]
Solyc11g062220.1	90.8208	1058.62	4.60811	15.5302	3.69208e-09	6.82611e-07		down	yes	OK	gi|460411890|ref|XP_004251337.1|	-1.75283
Solyc11g062400.1	43.2969	364.727	6.80331	14.6694	0.0030234	0.0419195	-1.1085	down	yes	OK	gi|460410963|ref|XP_004250884.1|	PREDICTED: protein kinase 2B, chloroplastic-like [Solanum lycopersicum]
Solyc11g064920.1	126.827	1113.78	14.6519	32.5697	2.36057e-05	0.0010261	-1.15244	down	yes	OK	gi|460410987|ref|XP_004250896.1|	PREDICTED: dihydropyrimidinase-like isoform 1 [Solanum lycopersicum]
Solyc11g065140.1	38.1209	392.616	3.0141	8.14661	0.000215583	0.00578548	-1.43447	down	yes	OK	gi|460411922|ref|XP_004251353.1|	PREDICTED: uncharacterized protein LOC101256352 [Solanum lycopersicum]
Solyc11g065150.1	27.4509	246.644	4.0789	9.76498	0.00378253	0.0491658	-1.25944	down	yes	OK	gi|460411922|ref|XP_004251353.1|	PREDICTED: uncharacterized protein LOC101256352 [Solanum lycopersicum]
Solyc11g065190.1	220.611	423.665	105.339	51.2365	0.000120457	0.00368394	1.0398	up	yes		gi|460411017|ref|XP_004250911.1|	PREDICTED: ubiquitin-conjugating enzyme E2 19-like [Solanum lycopersicum]
Solyc11g065260.1	116.623	931.725	4.99487	10.4544	0.000134235	0.00401328	-1.06559	down	yes	OK	gi|460411023|ref|XP_004250914.1|	PREDICTED: uncharacterized protein LOC101267085 [Solanum lycopersicum]
Solyc11g065340.1	53.486	442.888	3.36791	7.0982	0.00193174	0.0302636	-1.0756	down	yes	OK		PREDICTED: uncharacterized protein LOC101258129 [Solanum lycopersicum]
Solyc11g065920.1	314.78	2683.96	12.8727	28.2965	7.3622e-06	0.000403321	-1.13631	down		OK	gi|460411095|ref|XP_004250950.1|	PREDICTED: xanthine dehydrogenase 1-like [Solanum lycopersicum]
Solyc11g065930.1	104.318	818.252	4.24134	8.60137	0.000332783	0.00807437	-1.02005	down	yes	OK	gi|460411097|ref|XP_004250951.1|	PREDICTED: xanthine dehydrogenase 1-like [Solanum lycopersicum]
Solyc11g065940.1	45.2972	606.646	9.94227	33.686	2.1067e-06	0.000144116	-1.7605	down	yes	OK	gi|460411099|ref|XP_004250952.1|	PREDICTED: epsin-2-like [Solanum lycopersicum]
Solyc11g066130.1		2207.98	435.629	164.524	7.32637e-08		1.4048	up	yes	OK	gi|350535593|ref|NP_001234714.1|	osmotin-like protein precursor [Solanum lycopersicum]
Solyc11g066160.1	134.557	125.626	168.371	42.3216	2.97163e-09	5.69927e-07	1.99218	up	yes	OK	gi|326512852|dbj|BAK03333.1|	predicted protein [Hordeum vulgare subsp. vulgare]
Solyc11g066270.1	37.2567	412.779	9.52973	26.4259	0.000146163	0.0042834	-1.47145	down	yes	OK	gi|350538187|ref|NP_001233819.1|	xyloglucan endotransglucosylase-hydrolase XTH6 precursor [Solanum xyloglucan endotransglucosylase-hydrolase XTH6 [Solanum lyc
Solyc11g066350.1	88.6413	117.379	19.8132	6.59231		0.000436514	1.58761	up	yes	OK	gi|460411153|ref|XP_004250979.1|	PREDICTED: uncharacterized protein LOC101261484 [Solanum lycopersicum]
	1236.03			241.431	3.49708e-05	0.00139709	Solyc11g066410.1	up			gi|460411163|ref|XP_004250984.1|	PREDICTED: 50S ribosomal protein L9, chloroplastic-like [Solanum lycopersicum]
Solyc11g066430.1	796.138	1104.03	531.775	197.183	2.1551e-08	3.00942e-06	1.43128	up	yes	OK	gi|460411167|ref|XP_004250986.1|	PREDICTED: histone H2B-2 [Solanum lycopersicum]
Solyc11g066550.1	81.0364	668.904	5.85019	12.2115	0.000472324	0.0105887	-1.06169	down	yes	OK	gi|460411180|ref|XP_004250992.1|	PREDICTED: coiled-coil domain-containing protein 132-like [Solanum lycopersicum]
Solyc11g066700.1	0	165.776	0	8.49916	6.83771e-10	1.59085e-07	-3.08732	down	yes	OK	gi|460411204|ref|XP_004251004.1|	PREDICTED: GDSL esterase/lipase At5g22810-like [Solanum lycopersicum]
Solyc11g066760.1	38.0552	349.559	5.17333	12.2228	0.00140564	0.0238979	-1.24041	down	yes	OK	gi|565364730|ref|XP_006349071.1|	PREDICTED: AP-2 complex subunit alpha-1-like isoform X1 [Solanum tuberosum]
Solyc11g066780.1	None	742.475	2.93838	6.35887	0.000179923	0.00504018	-1.11375	down	yes	OK	88.4176	PREDICTED: uncharacterized protein LOC101266795 [Solanum lycopersicum]
Solyc11g066950.1	112.255	88.9656	151.404	31.4043	3.43864e-10	8.73289e-08	2.26937	up	yes	OK	gi|460411241|ref|XP_004251022.1|	PREDICTED: uncharacterized protein At5g22580-like isoform 1 [Solanum lycopersicum]
Solyc11g067190.1	8.66087	213.615	1.12869	7.14155	6.18266e-06	0.000351392	-2.66159	down	yes	OK	gi|460411284|ref|XP_004251043.1|	PREDICTED: fatty acyl-CoA reductase 3-like [Solanum lycopersicum]
Solyc11g068710.1	201.579	233.483	71.5659	22.5697	1.11357e-08	1.70245e-06	1.66489	up	yes	OK	gi|460411356|ref|XP_004251078.1|	PREDICTED: F-box protein At2g27310-like [Solanum lycopersicum]
Solyc11g068890.1	9.59428	6.23125	3.92318	0.625126	0.00123915	0.0218995	2.6498	up	yes	OK	gi|460411386|ref|XP_004251093.1|	PREDICTED: uncharacterized protein LOC101245724 [Solanum lycopersicum]
Solyc11g068950.1	205.777	1955.73	18.7987	45.3176	8.74617e-07	6.92712e-05		down	yes	OK	gi|460411396|ref|XP_004251098.1|	PREDICTED: BEL1-like homeodomain protein 1-like isoform 1 [Solanum lycopersicum]
Solyc11g068960.1	266.862	2551.18	16.4585	39.8656	6.28834e-07	5.25583e-05	-1.27631	down	yes	OK	gi|460411402|ref|XP_004251101.1|	PREDICTED: transcription factor LHW-like [Solanum lycopersicum]
Solyc11g068970.1	13.7629	5.05734	1.94035	0.189779	5.88045e-05	0.00211027	3.35392	up	yes	OK	gi|460412007|ref|XP_004251395.1|	PREDICTED: aluminum-activated malate transporter 2-like [Solanum lycopersicum]
Solyc11g068980.1	100.561	167.133	49.6703	21.2437	0.000202268	0.00550054	1.22535	up	yes	OK	gi|460411406|ref|XP_004251103.1|	PREDICTED: mitochondrial import inner membrane translocase subunit TIM22-1-like isoform 1 [Solanum lycopersicum]
Solyc11g069020.1	43.6926	378.06	3.00924	6.54594	0.00256053	0.0371666	-1.1212	down	yes	OK	gi|356600304|gb|AET22503.1|	hypothetical protein [Solanum lycopersicum]
Solyc11g069070.1	63.344	88.0725	9.41811	3.80009	0.000916288	0.0174624	1.3094	up	yes	OK	gi|460411416|ref|XP_004251108.1|	PREDICTED: uncharacterized protein LOC101249986 isoform 1 [Solanum lycopersicum]
Solyc11g069180.1	306.107	2468.84	44.7952	95.0035	2.43209e-05	0.00105159	-1.08464	down	yes	OK	gi|460411434|ref|XP_004251116.1|	PREDICTED: isovaleryl-CoA dehydrogenase 2, mitochondrial-like [Solanum lycopersicum]
Solyc11g069700.1	553.077	4447.94	79.1653	160.301	7.3917e-05	0.00252019	-1.01784	down	yes	OK	gi|460411512|ref|XP_004251154.1|	PREDICTED: elongation factor 1-alpha-like isoform 1 [Solanum lycopersicum]
Solyc11g069870.1	1.46411	85.1743	0.686879	10.2794	0.00146265	0.0245839	-3.90356	down	yes	OK	gi|460411537|ref|XP_004251166.1|	PREDICTED: kiwellin-like [Solanum lycopersicum]
Solyc11g071240.1	110.233	198.683	19.904	9.59942	0.000852741	0.0165308	1.05204	up	yes	OK	gi|460411569|ref|XP_004251181.1|	PREDICTED: U-box domain-containing protein 26-like [Solanum lycopersicum]
Solyc11g071580.1	5.48439	121.873	0.249494	1.42835	0.000272911	0.00693339	-2.51727	down	yes		gi|565346510|ref|XP_006340295.1|	PREDICTED: indole-3-acetaldehyde oxidase-like [Solanum tuberosum]
Solyc11g071600.1	132.683	1487.26	5.46905	15.7703	1.4536e-08	2.15445e-06	-1.52785	down	yes	OK	gi|350535553|ref|NP_001234456.1|	aldehyde oxidase [Solanum AF258810_1 aldehyde oxidase [Solanum lycopersicum]
Solyc11g071610.1	132.975	1207.22	5.67491	13.2421	8.08806e-06	0.000436051	-1.22246	down	yes	OK	gi|460411622|ref|XP_004251205.1|	PREDICTED: benzaldehyde dehydrogenase (NAD(+))-like [Solanum lycopersicum]
Solyc11g071690.1	364.81	587.389	41.8973	18.1307	2.76347e-06	0.000179819	1.20842	up	yes	OK	gi|460411630|ref|XP_004251209.1|	PREDICTED: uncharacterized protein LOC101257334 [Solanum lycopersicum]
Solyc11g071920.1	161.725	1237.26	8.82965		0.000167385	0.00475817	-1.00158	down	yes	OK	gi|460411661|ref|XP_004251224.1|	PREDICTED: serine/threonine-protein phosphatase BSL3-like [Solanum lycopersicum]
Solyc11g072810.1	182.73	1480.5	7.33247	15.6796	2.6368e-05	0.00111847	-1.09652	down	yes	OK	gi|460411789|ref|XP_004251288.1|	PREDICTED: uncharacterized protein LOC101255762 [Solanum lycopersicum]
Solyc11g072840.1	238.257	269.257	295.091	89.8851	2.07025e-09	4.18468e-07	1.71501	up	yes	OK	gi|460411793|ref|XP_004251290.1|	PREDICTED: histone H4-like [Solanum lycopersicum]
Solyc11g072860.1	1163.29		1432.92	416.545	1.44205e-11	5.33226e-09	1.78241	up	yes	OK	gi|350539093|ref|NP_001234118.1|	histone H4 [Solanum histone H4 [Solanum lycopersicum]
Solyc11g072910.1	40.3946	466.865	2.88354	8.44426	3.74676e-05	0.00147346	-1.55013	down	yes	OK	gi|460411804|ref|XP_004251295.1|	PREDICTED: receptor-like protein kinase HERK 1-like [Solanum lycopersicum]
Solyc11g072990.1	68.1657	608.932	9.46684	21.3307	0.0002378	0.00622575	-1.17198	down	yes	OK	gi|460411820|ref|XP_004251303.1|	PREDICTED: 3-ketoacyl-CoA synthase 3-like [Solanum lycopersicum]
Solyc11g073120.1	82.1621	645.414	29.4455	59.4214	0.000935866	0.0177671	-1.01294	down	yes	OK	gi|460411832|ref|XP_004251308.1|	PREDICTED: transcription factor MYB48-like [Solanum lycopersicum]
Solyc11g073250.1	1529.48	2201.13	860.643	341.282	4.66462e-07	4.07314e-05	1.33445	up	yes	OK	gi|460411856|ref|XP_004251320.1|	PREDICTED: histone H2A-like [Solanum lycopersicum]
Solyc11g073260.1	438.352	451.065	283.352	78.9101	3.9706e-12	1.7152e-09	1.84431	up	yes	OK	gi|460411858|ref|XP_004251321.1|	PREDICTED: histone H2A-like [Solanum lycopersicum]
Solyc12g005200.1	80.9238	708.159	15.646	34.9941	0.000142001	0.0041966	-1.16132	down	yes	OK	gi|460412170|ref|XP_004251475.1|	PREDICTED: electron transfer flavoprotein subunit alpha, mitochondrial-like [Solanum lycopersicum]
Solyc12g005220.1	17.4804	216.482	2.43994	7.84259	0.000627552	0.0131122	-1.68448	down	yes	OK	gi|460412172|ref|XP_004251476.1|	PREDICTED: uncharacterized protein LOC101261487 [Solanum lycopersicum]
Solyc12g005250.1	81.6944	156.769	6.74414	3.28007	0.00248148	0.0363462	1.03991	up	yes	OK	gi|460412178|ref|XP_004251479.1|	PREDICTED: kinesin-1-like [Solanum lycopersicum]
Solyc12g005270.1	1189.33	2153.95	909.208	428.766	2.81178e-05	0.00117579	1.08442	up	yes	OK	gi|460412180|ref|XP_004251480.1|	PREDICTED: probable histone H2A.1-like [Solanum lycopersicum]
Solyc12g005290.1	18.5315	199.236	1.28258	3.56357	0.00227574	0.033968	-1.47427	down	yes	OK	gi|460412184|ref|XP_004251482.1|	PREDICTED: G-type lectin S-receptor-like serine/threonine-protein kinase At4g27290-like [Solanum lycopersicum]
Solyc12g005440.1	5.36457	97.0528	0.850703	3.78604	0.00233997	0.0347249	-2.15396	down	yes	OK	gi|460413300|ref|XP_004252028.1|	PREDICTED: salutaridinol 7-O-acetyltransferase-like [Solanum lycopersicum]
Solyc12g005480.1	80.0381	142.18	6.10577	2.8142	0.00142454	0.0241129	1.11745	up	yes	OK	gi|565370668|ref|XP_006351941.1|	PREDICTED: protein TPX2-like [Solanum tuberosum]
Solyc12g005670.1	1.98873	72.6453	0.155604	1.46256	0.00242407	0.035713	-3.23254	down	yes	OK	gi|350539057|ref|NP_001234372.1|	HAK5 [Solanum lycopersicum]
Solyc12g005860.1	1757.84	17482.6	102.498	260.12	1.78281e-05	0.000816691	-1.34358	down	yes	OK	gi|565370711|ref|XP_006351962.1|	PREDICTED: aconitate hydratase, cytoplasmic-like [Solanum tuberosum]
Solyc12g005980.1	173.69	1812.87	17.227	45.4387	7.11147e-08	8.42824e-06	-1.39925	down	yes	OK	gi|460412279|ref|XP_004251529.1|	PREDICTED: uncharacterized protein LOC101252149 [Solanum lycopersicum]
Solyc12g006050.1	72.2161	927.869	7.82084	25.5443	4.97237e-08	6.19487e-06	-1.70761	down	yes	OK	gi|460412291|ref|XP_004251535.1|	PREDICTED: nitrate transporter 1.3-like [Solanum lycopersicum]
Solyc12g006240.1	58.7949	489.71	16.0704	33.477	0.00162694	0.0266067	-1.05876	down	yes	OK	gi|460412319|ref|XP_004251549.1|	PREDICTED: zinc finger protein CONSTANS-LIKE 9-like [Solanum lycopersicum]
Solyc12g006340.1	29.1083	363.36	11.8031	38.0903	5.6412e-05	0.00204558	-1.69026	down	yes	OK	gi|460413335|ref|XP_004252045.1|	PREDICTED: auxin response factor 6-like [Solanum lycopersicum]
Solyc12g006350.1	26.0311	316.031	11.6424	36.074	0.00016285	0.00466558	-1.63157	down	yes	OK	gi|565370768|ref|XP_006351990.1|
Solyc12g006380.1	55.9587	605.886	10.2848	28.4253	1.85629e-05	0.000842833	-1.46666	down	yes	OK	gi|350538985|ref|NP_001234624.1|	2-oxoglutarate-dependent dioxygenase [Solanum lycopersicum]
Solyc12g006420.1	64.7257	868.373	5.02999	16.6265	7.96403e-08		-1.72486	down	yes	OK	gi|460412336|ref|XP_004251557.1|	PREDICTED: protein PAT1 homolog 1-like [Solanum lycopersicum]
Solyc12g006440.1	46.0124	64.9993	208.436	74.2753	0.000717698	0.0145602	1.48865	up	yes	OK	gi|460412340|ref|XP_004251559.1|	PREDICTED: uncharacterized protein LOC101261197 [Solanum lycopersicum]
Solyc12g006590.1	85.9851	121.587	63.0029	22.507	3.17904e-05	0.00129729	1.48504	up	yes	OK	gi|460412358|ref|XP_004251568.1|	PREDICTED: zinc finger Ran-binding domain-containing protein 2-like [Solanum lycopersicum]
Solyc12g006860.1	9.72438	143.755	1.13606	4.20349	0.00157084	0.0259185	-1.88755	down	yes	OK	gi|350539625|ref|NP_001234737.1|	putative brassinosteroid hydroxylase [Solanum lycopersicum]
Solyc12g006970.1	41.2155	66.2978	217.906	79.2296	0.00112895	0.0204024	1.45959	up	yes	OK	_	_
Solyc12g007020.1	200.619	298.25	16.8052	6.33094	6.23993e-07	5.22181e-05	1.40842	up	yes	OK	gi|460413355|ref|XP_004252055.1|	PREDICTED: uncharacterized protein LOC101262597 [Solanum lycopersicum]
Solyc12g008500.1	30.6689	484.887	1.81453	7.33797	8.96072e-07	7.06384e-05	-2.01579	down	yes	OK	gi|460412506|ref|XP_004251639.1|	PREDICTED: leucine-rich repeat receptor protein kinase EXS-like isoform 1 [Solanum lycopersicum]
Solyc12g008640.1	110.094	915.486	10.3823	22.3763	7.89379e-05	0.0026529	-1.10785	down	yes	OK	gi|460412526|ref|XP_004251649.1|	PREDICTED: gamma-glutamyltranspeptidase 3-like [Solanum lycopersicum]
Solyc12g008660.1	91.1456	752.352	14.3423	30.7561	0.000184002	0.00512648	-1.1006	down	yes	OK	gi|460412528|ref|XP_004251650.1|	PREDICTED: zinc finger CCCH domain-containing protein 49-like [Solanum lycopersicum]
Solyc12g008720.1	1365.64	2579.14	1219.83	596.507	7.28922e-05	0.00249445	1.03207	up	yes	OK	gi|460412540|ref|XP_004251656.1|	PREDICTED: 60S ribosomal protein L31-like [Solanum lycopersicum]
Solyc12g008730.1	202.953	394.154	782.446	386.034	0.000192495	0.00530343	1.01926		yes	OK	gi|460412542|ref|XP_004251657.1|	PREDICTED: uncharacterized protein LOC101265616 isoform 1 [Solanum lycopersicum]
Solyc12g008840.1	423.548			165.215	7864.87	35.0185	-2.23816	down	yes	OK	gi|3299896|gb|AAC25984.1|	beta-galactosidase [Solanum lycopersicum]
Solyc12g008920.1	0	40.6701	0	1.49022	6.23736e-05	0.00221712	-0.575525	down	yes	OK	gi|460412568|ref|XP_004251670.1|	PREDICTED: cytokinin dehydrogenase 3 [Solanum lycopersicum]
Solyc12g009380.1	134.57	184.382	201.762	70.1609	9.67528e-07	7.53716e-05	1.52392	up	yes	OK	gi|460412653|ref|XP_004251712.1|	PREDICTED: 30S ribosomal protein S17-like [Solanum lycopersicum]
Solyc12g009560.1	649.88	7773.32	62.1131	189.556	2.36485e-09	4.67122e-07	-1.60965	down	yes	OK	gi|350538507|ref|NP_001234858.1|	EIN3-binding F-box protein 1 [Solanum lycopersicum]
Solyc12g009800.1	149.023	1256.96	20.6259	43.4757	5.40418e-05	0.00197931	-1.07575	down	yes	OK	gi|460412697|ref|XP_004251734.1|	PREDICTED: bifunctional purple acid phosphatase 26-like [Solanum lycopersicum]
Solyc12g009860.1	755.763	1304.11	349.222	152.687	1.90646e-06	0.000132311	1.19357	up	yes	OK	gi|460412705|ref|XP_004251738.1|	PREDICTED: uncharacterized protein LOC101263976 [Solanum lycopersicum]
Solyc12g010110.1	10.8775	310.52	0.503052	3.53951	3.3808e-07	3.13785e-05	-2.81477	down	yes	OK	gi|565366855|ref|XP_006350097.1|	PREDICTED: formin-like protein 13-like [Solanum tuberosum]
Solyc12g010350.1	781.125	1024.63	1940.82	650.476	5.33162e-10	1.28561e-07	1.5771	up	yes	OK	gi|604300701|gb|EYU20493.1|	hypothetical protein MIMGU_mgv1a017298mg [Erythranthe guttata]
Solyc12g010410.1	8.76852	195.704	1.82041	10.1536	4.24624e-05	0.00162922	-2.47966	down	yes	OK	gi|460412775|ref|XP_004251773.1|	PREDICTED: homeobox protein knotted-1-like 3-like [Solanum lycopersicum]
Solyc12g010980.1	57.5042	85.3549	8.73472	3.23331	0.00039235	0.00918069	1.43375	up	yes	OK	gi|460412853|ref|XP_004251812.1|	PREDICTED: salutaridinol 7-O-acetyltransferase-like [Solanum lycopersicum]
Solyc12g011230.1	11.0074	9.61608	40.6761	8.90476	0.00322015	0.0437849	2.19153	up	yes	OK	_	_
Solyc12g011280.1	1816.15	3619.59	452.389	223.226	0.000286006	0.00718196	1.01906	up	yes	OK	gi|460412884|ref|XP_004251826.1|	PREDICTED: chlorophyll a-b binding protein 8, chloroplastic-like [Solanum lycopersicum]
	78.2443	824.93	15.2656	40.9334	2.90864e-06	0.000187587	-1.42299	down	yes	OK	gi|350536069|ref|NP_001233972.1|	jasmonic acid 2 [Solanum AF011555_1 jasmonic acid 2 [Solanum lycopersicum]
Solyc12g014010.1	110.722	975.353	14.8652	32.886	6.78231e-05	0.00236952	-1.14553	down	yes	OK	gi|460412975|ref|XP_004251871.1|	PREDICTED: UDP-glucose flavonoid 3-O-glucosyltransferase 6-like [Solanum lycopersicum]
Solyc12g014100.1	236.7	2160.7	33.2949	76.8147	3.4448e-06	0.000216668	-1.20608	down	yes	OK	gi|460412999|ref|XP_004251883.1|	PREDICTED: LOW QUALITY PROTEIN: homogentisate 1,2-dioxygenase [Solanum lycopersicum]
Solyc12g014350.1	235.937	2078.54	13.4414	30.0404	5.76595e-06	0.000332721	-1.16022	down	yes	OK	gi|460413033|ref|XP_004251900.1|	PREDICTED: probable LRR receptor-like serine/threonine-protein kinase At1g53430-like [Solanum lycopersicum]
Solyc12g016220.1	23.085	388.625	1.27349	5.56371	1.76812e-06	0.000124454	-2.12726	down	yes	OK	gi|460413525|ref|XP_004252138.1|	PREDICTED: disease resistance protein At4g27190-like [Solanum lycopersicum]
Solyc12g017230.1	20.4065	261.15	1.61041	5.34994	0.000199629	0.0054464	-1.73209	down	yes	OK	gi|460413132|ref|XP_004251949.1|	PREDICTED: uncharacterized protein At4g26450-like isoform 1 [Solanum lycopersicum]
Solyc12g017530.1	30.6637	24.4743	54.9202	10.6937	1.77711e-05	0.000814615	2.36058	up	yes	OK	gi|565350997|ref|XP_006342447.1|	PREDICTED: ARGOS-like protein-like [Solanum tuberosum]
Solyc12g019060.1	202.511	1907.12	20.9481	51.2482	5.55531e-07	4.75213e-05	-1.29068	down	yes	OK	gi|460413209|ref|XP_004251987.1|	PREDICTED: ankyrin repeat-containing protein At5g02620-like [Solanum lycopersicum]
Solyc12g019640.1	0	23.0343	0	0.608399	0.000236795	0.00620699	-2.60502	down	yes	OK	gi|460413598|ref|XP_004252174.1|	PREDICTED: pleiotropic drug resistance protein 1-like [Solanum lycopersicum]
Solyc12g019960.1	109.345	1074.85	11.1847	27.9434	2.29755e-06	0.000155181	-1.32098	down	yes	OK	gi|460413256|ref|XP_004252008.1|	PREDICTED: uncharacterized protein LOC101247106 [Solanum lycopersicum]
Solyc12g032960.1	9.66309	487.478	25.3849	334.718	1.32298e-10		-3.7209	down	yes	OK	gi|118430302|ref|YP_874736.1|	photosystem I P700 chlorophyll a apoprotein A1 [Agrostis stolonifera]
Solyc12g032980.1	14.818	395.138	12.2746	84.491	2.07234e-07	2.08534e-05	-2.78312	down	yes	OK	gi|297743561|emb|CBI36428.3|	unnamed protein product [Vitis vinifera]
Solyc12g032990.1	4.93731	216.899	2.41333	27.5941	2.47712e-06	0.000164584	-3.51526	down	yes	OK	gi|301353343|ref|YP_003795579.1|	photosystem I P700 apoprotein A2 (chloroplast) [Pteridium aquilinum subsp. aquilinum]
Solyc12g033000.1	3.2963	113.362	2.40083	21.323	0.00027329	0.00693675	-3.15081	down	yes	OK	gi|159161252|ref|YP_001542530.1|	photosystem I P700 apoprotein A2 [Cuscuta exaltata]
Solyc12g033040.1	6.55587	336.552	2.98851	40.2289	1.57873e-07	1.66226e-05	-3.75073	down	yes	OK	gi|114804265|ref|YP_762261.1|	photosystem I P700 apoprotein A1 [Morus indica]
Solyc12g033050.1	6.41569	205.992	2.72218	22.5828	9.59801e-06	0.00050015	-3.05239	down	yes	OK	gi|156618825|ref|YP_001430107.1|	photosystem I P700 chlorophyll a apoprotein A2 [Cuscuta reflexa]
Solyc12g033060.1	26.1853	946.014	7.04813	66.1559		1.51517e-10	-3.23056	down	yes	OK	gi|544186416|gb|AGW04363.1|	photosystem I P700 chlorophyll a apoprotein A2 [Araujia sericifera]
Solyc12g033070.1	4.03245	168.988	1.557	17.0938	8.76575e-06	0.000466421	-3.45663	down	yes	OK	gi|476188|gb|AAA18603.1|	NADH dehydrogenase subunit [Solanum lycopersicum]
Solyc12g036120.1	10.4385	149.802	1.94161	6.81133	0.00195237	0.0305006	-1.81068	down	yes	OK	gi|565377030|ref|XP_006354993.1|	PREDICTED: ABC transporter C family member 12-like isoform X5 [Solanum tuberosum]
Solyc12g036440.1	9.53719	4.36282	3.87531	0.481754	0.000789024	0.0156388	3.00794	up	yes	OK	gi|460413728|ref|XP_004252233.1|
Solyc12g036480.1	0	33.7016	0	1.8168	7.70929e-05	0.00260224	-0.8614	down	yes	OK	gi|460413733|ref|XP_004252235.1|	PREDICTED: NAC domain-containing protein 77-like [Solanum lycopersicum]
Solyc12g036790.1	594.307	1133.83	532.476	265.686	5.50421e-05	0.00200799	1.00299	up	yes	OK	gi|460413739|ref|XP_004252238.1|	PREDICTED: NADH dehydrogenase [ubiquinone]
Solyc12g038490.1	115.424	1073.98	3.61693	8.5019	9.01083e-06	0.00047581	-1.23302	down	yes	OK	gi|460414172|ref|XP_004252447.1|	PREDICTED: uncharacterized protein LOC101247194 [Solanum lycopersicum]
Solyc12g039030.1	38.7013	47.3736	421.251	132.59	0.000542656	0.0117653	1.66771	up	yes	OK	gi|116617088|ref|YP_817462.1|	photosystem II protein D1 [Coffea PSBA_COFAR RecName: Full=Photosystem Q(B) protein; AltName: Full=32 kDa thylakoid membrane protein; A
Solyc12g039070.1	9.27931	246.94	1.84493	12.4723	3.74365e-06	0.000231229	-2.75709	down	yes	OK	gi|460413789|ref|XP_004252261.1|	PREDICTED: strictosidine synthase 3-like [Solanum lycopersicum]
Solyc12g040570.1	7.81265	179.909	2.93339	16.8163	6.21318e-05	0.00221136	-2.51922	down	yes	OK	gi|460382686|ref|XP_004237068.1|	PREDICTED: 6-phosphogluconate dehydrogenase, decarboxylating 3-like isoform 1 [Solanum PREDICTED: 6-phosphogluconate de
Solyc12g040580.1	7.5562	116.94	5.6077	21.869	0.00276382	0.0392465	-1.96341	down	yes	OK	gi|460382686|ref|XP_004237068.1|	PREDICTED: 6-phosphogluconate dehydrogenase, decarboxylating 3-like isoform 1 [Solanum PREDICTED: 6-phosphogluconate de
Solyc12g042070.1	345.095	2942.72	24.2108	52.5275	9.04086e-06	0.000477214	-1.11742	down	yes	OK	gi|460413831|ref|XP_004252281.1|	PREDICTED: auxin response factor 2-like [Solanum lycopersicum]
Solyc12g042380.1	291.874	2960.39	38.1252	100.265	5.25209e-08	6.49087e-06	-1.395	down	yes	OK	gi|460413847|ref|XP_004252288.1|	PREDICTED: uncharacterized protein LOC101252852 isoform 1 [Solanum lycopersicum]
Solyc12g042480.1	97.2458	1184.78	12.3762	39.0679	6.81236e-07	5.62279e-05	-1.65842	down		OK	gi|460413861|ref|XP_004252295.1|	PREDICTED: flavonoid 3',5'-hydroxylase 2-like [Solanum lycopersicum]
Solyc12g044620.1	59.4056	71.2706	7.05225	2.162	3.44898e-05	0.00138342	1.70572	up	yes	OK	gi|460413997|ref|XP_004252361.1|	PREDICTED: uncharacterized protein LOC101248851 [Solanum lycopersicum]
Solyc12g049590.1	62.7955	533.628	1.91091	4.17703	0.000581837	0.0124085	-1.12822	down	yes	OK	gi|460414093|ref|XP_004252409.1|	PREDICTED: 1-phosphatidylinositol 3-phosphate 5-kinase-like [Solanum lycopersicum]
Solyc12g055700.1	6.10891	125.489	7.19667	33.16	0.00174896	0.0281148	-2.20404	down	yes	OK	gi|460414539|ref|XP_004252626.1|	PREDICTED: uncharacterized protein LOC101252260 [Solanum lycopersicum]
Solyc12g055760.1	244.411	408.539	1061	451.3	4.68256e-06	0.000278193	1.23327	up	yes	OK	gi|460414527|ref|XP_004252620.1|	PREDICTED: ATP synthase subunit epsilon, mitochondrial-like [Solanum lycopersicum]
Solyc12g056160.1	24.3147	300.193	1.89805	5.9245	0.00021585	0.00578882	-1.64218	down	yes	OK	gi|460414431|ref|XP_004252574.1|	PREDICTED: cation/H(+) antiporter 18-like [Solanum lycopersicum]
Solyc12g056390.1	15.7728	5.6866	5.284	0.487756	7.33204e-05	0.00250663	3.4374	up	yes	OK	gi|565397058|ref|XP_006364119.1|	PREDICTED: pathogenesis-related protein R major form-like [Solanum tuberosum]
Solyc12g056540.1	388.186	337.864	284.403	63.4593	4.44089e-15	4.33656e-12	2.16403	up	yes	OK	gi|460414483|ref|XP_004252600.1|	PREDICTED: histone H3.2-like [Solanum lycopersicum]
Solyc12g056590.1	8.52634	117.371	1.8374	6.36533	0.00359239	0.0473242	-1.79257	down	yes	OK	gi|460414469|ref|XP_004252593.1|	PREDICTED: uncharacterized protein LOC101266612 isoform 1 [Solanum lycopersicum]
Solyc12g056860.1				15.1826	34.6741	326.138	-1.29923	down	yes	OK	gi|460414384|ref|XP_004252551.1|	PREDICTED: transcription factor TGA7-like [Solanum lycopersicum]
Solyc12g056940.1	385.652	3918.53	9.27812	24.4409	5.5239e-08	6.78446e-06	-1.39739	down	yes	OK	gi|460414363|ref|XP_004252541.1|	PREDICTED: acetyl-CoA carboxylase 1-like [Solanum lycopersicum]
Solyc12g057060.1	249.202	2144.54	33.2051	72.4178	9.36424e-06	0.000491106	-1.12494	down	yes	OK	gi|460414347|ref|XP_004252533.1|	PREDICTED: UDP-glycosyltransferase 85A2-like [Solanum lycopersicum]
	30.5353	296.356	4.11407	10.0732	0.00195993	0.0305636	-1.29188	down	yes	OK	gi|460414345|ref|XP_004252532.1|	PREDICTED: UDP-glycosyltransferase 85A2-like [Solanum lycopersicum]
Solyc12g062600.1	3.62156	177.765	5.82123	75.7243	6.18327e-06	0.000351392	-3.70136	down	yes	OK	gi|290488836|gb|ADD30802.1|	photosystem I P700 apoprotein A2 (chloroplast) [Ximenia americana]
Solyc12g087940.1	1402.59	2562.39	208.94	97.159	2.10312e-05	0.000933205	1.10467	up	yes	OK	gi|460414727|ref|XP_004252715.1|	PREDICTED: protein ASPARTIC PROTEASE IN GUARD CELL 1-like [Solanum lycopersicum]
Solyc12g088040.1	55.1991	575.525	5.37469	14.3865	3.04741e-05	0.00125428	-1.42046	down	yes	OK	gi|460414743|ref|XP_004252723.1|	PREDICTED: wall-associated receptor kinase-like 20-like [Solanum lycopersicum]
Solyc12g088160.1	25.9883	264.869	1.38188	6.13563	0.0015693	0.0259058	-1.38188	down	yes	OK	gi|460414755|ref|XP_004252729.1|	PREDICTED: phosphoenolpyruvate carboxykinase [ATP]
Solyc12g088320.1	157.861	275.457	69.2577	30.3081	4.2251e-05	0.00162291	1.19227	up	yes	OK	gi|460414774|ref|XP_004252738.1|	PREDICTED: pollen-specific protein SF3-like [Solanum lycopersicum]
Solyc12g088920.1	86.3476	709.902	5.04696	10.5518	0.000374887	0.00886029	-1.064	down	yes	OK	gi|460414847|ref|XP_004252774.1|	PREDICTED: uncharacterized protein LOC101266203 [Solanum lycopersicum]
Solyc12g088940.1	2.36289	68.065	0.208948	1.53144	0.00367014	0.048079	-2.87367	down	yes	OK	gi|460414964|ref|XP_004252831.1|	PREDICTED: uncharacterized protein LOC101259033 [Solanum lycopersicum]
Solyc12g089160.1	142.967	1172.11	9.87624	20.7282	8.24895e-05	0.00273888	-1.06956	down	yes	OK	gi|460414967|ref|XP_004252832.1|	PREDICTED: probable LRR receptor-like serine/threonine-protein kinase At2g16250-like [Solanum lycopersicum]
Solyc12g094460.1	18.2048	289.517	2.14723	8.54975	5.01478e-05	0.00186677	-1.99341	down	yes	OK	gi|460415574|ref|XP_004253133.1|	PREDICTED: L-ascorbate oxidase homolog [Solanum lycopersicum]
Solyc12g094700.1	7.04232	232.273	1.4869	12.477	1.62311e-06	0.00011616	-3.06889	down	yes	OK	gi|460415542|ref|XP_004253117.1|	PREDICTED: xylem cysteine proteinase 1-like [Solanum lycopersicum]
Solyc12g095870.1	59.3848	105.163	13.1476	5.99784	0.00364181	0.0478027	1.13228	up	yes	OK	gi|460415514|ref|XP_004253103.1|	PREDICTED: serine/threonine-protein kinase Aurora-1-like [Solanum lycopersicum]
Solyc12g096100.1	196.42	230.845	90.0825	27.0674	2.48761e-09	4.87205e-07	1.73469	up	yes	OK	gi|460415476|ref|XP_004253084.1|	PREDICTED: protein PAM68, chloroplastic-like [Solanum lycopersicum]
Solyc12g096580.1	74.509	636.15	5.71202	12.1779	0.00044961	0.010197	-1.09219	down	yes	OK	gi|460415397|ref|XP_004253045.1|	PREDICTED: potassium transporter 4-like [Solanum lycopersicum]
Solyc12g096700.1	3113.99	4524.28	1313.69	491.571	8.81424e-07	6.96582e-05	1.41815	up	yes	OK	gi|568215545|ref|NP_001274814.1|	60S ribosomal protein L9-1-like [Solanum tuberosum]
Solyc12g096710.1	27.7203	396.403	2.06521	7.57898	1.40003e-05	0.000672676	-1.87572	down	yes	OK	gi|460415377|ref|XP_004253035.1|	PREDICTED: probably inactive leucine-rich repeat receptor-like protein kinase At5g48380-like [Solanum lycopersicum]
Solyc12g096920.1	3.07868	73.2556	0.185766	1.13076	0.00371253	0.0485	-2.60573	down	yes	OK	gi|460415661|ref|XP_004253176.1|	PREDICTED: probable disease resistance protein RF9-like [Solanum lycopersicum]
Solyc12g098210.1		372.154	0.321907	3.79793	3.37101e-08	4.43911e-06	-3.5605	down	yes	OK	gi|460415312|ref|XP_004253003.1|	PREDICTED: pleiotropic drug resistance protein 1-like [Solanum lycopersicum]
Solyc12g098380.1	86.2645	718.155	6.37435	14.0431	0.000143265	0.00422495	-1.13951	down	yes	OK	gi|460415292|ref|XP_004252993.1|	PREDICTED: uncharacterized protein LOC101261797 [Solanum lycopersicum]
Solyc12g098760.1	9.72438	135.142	3.61282	20.8574	2.64353e-05	0.00111996	-2.52936	down	yes	OK	_	_
Solyc12g098780.1	2.76769	290.613	0.395858	8.66919	6.00189e-07	5.06849e-05	-4.45284	down	yes	OK	gi|460415628|ref|XP_004253160.1|	PREDICTED: uncharacterized protein LOC101261212 [Solanum lycopersicum]
Solyc12g098790.1	0	31.8125	0	28.4645	8.19741e-05	0.00272559	-4.83109	down	yes	OK	_	_
Solyc12g098800.1	0	11.8605	0	31.4741	0.00211576	0.0322857	-4.97609	down	yes	OK	gi|565366403|ref|XP_006349882.1|
Solyc12g098970.1	7.52202	4.597	53.6782	8.02822	0.00237248	0.0351359	2.74118	up	yes	OK		_
Solyc12g099000.1	858.988	8828.16	141.861	365.922	5.77941e-07	4.90451e-05		down	yes	OK	gi|460415192|ref|XP_004252944.1|	PREDICTED: S-adenosylmethionine synthase 2-like isoform 1 [Solanum lycopersicum]
Solyc12g099360.1	15.3672	285.581	1.63305	7.74173	7.14707e-06	0.000393795	-2.24509	down	yes	OK	gi|460415142|ref|XP_004252919.1|	PREDICTED: acetate/butyrate--CoA ligase AAE7, peroxisomal-like [Solanum lycopersicum]
Solyc12g099440.1	894.93	8626.84	71.4877	177.505	1.75425e-06	0.000123682	-1.31209	down	yes	OK	gi|460415128|ref|XP_004252912.1|	PREDICTED: glyoxysomal fatty acid beta-oxidation multifunctional protein MFP-a-like [Solanum lycopersicum]
Solyc12g099710.1	98.0848	143.132	326.326	127.892	6.3803e-05	0.00225751	1.35139	up	yes	OK	gi|460415087|ref|XP_004252892.1|	PREDICTED: uncharacterized protein LOC101257155 [Solanum lycopersicum]
Solyc12g099910.1	256.569	2215.17	7.80195	17.8801	3.1558e-06	0.000200824	-1.19645	down	yes	OK	gi|460415059|ref|XP_004252878.1|	PREDICTED: chromodomain-helicase-DNA-binding protein 2-like [Solanum lycopersicum]
Solyc12g100360.1	272.756	2432.9	7.23981	16.411	4.22999e-06	0.000255798	-1.18064	down	yes	OK	gi|565404323|ref|XP_006367593.1|	PREDICTED: calpain-type cysteine protease DEK1-like isoform X1 [Solanum tuberosum]
Solyc00g005000.2	7.16213	80.4627	0.815915	2.31985	0.0227139	0.169242	-1.50754	down	no	OK	gi|460415726|ref|XP_004253208.1|	PREDICTED: protein ASPARTIC PROTEASE IN GUARD CELL 2-like [Solanum lycopersicum]
Solyc00g005020.1	0	0	0	0	1	1	-1	down	no	NOTEST	gi|460416196|ref|XP_004253434.1|	PREDICTED: uncharacterized protein LOC101261800, partial [Solanum lycopersicum]
Solyc00g005040.2.1	2.73096	6.03217	2.29925	1.29651	0.443521	0.849981	0.82653	up	no	OK	gi|460415733|ref|XP_004253211.1|	PREDICTED: potassium channel KAT1-like [Solanum lycopersicum]
Solyc00g005050.2	202.492	1057.22	42.7158	56.9876	0.106759	0.435018	-0.415878	down	no	OK	gi|460415728|ref|XP_004253209.1|	PREDICTED: uncharacterized protein LOC101252472 [Solanum lycopersicum]
Solyc00g005060.1			0	0	1	1	-1	down	no	NOTEST	_	_
Solyc00g005070.1	7.93291	20.6514	1056.01	659.845	0.334041	0.758031	0.678424	up	no	OK	gi|460410488|ref|XP_004250659.1|	PREDICTED: uncharacterized protein LOC101261775 [Solanum lycopersicum]
Solyc00g005080.1	0.176901	1.01309	0.287185	0.420232	0.882554	0.991972	-0.549206	down	no	OK	gi|394831144|ref|YP_006503834.1|	hypothetical chloroplast RF2 (chloroplast) [Datura stramonium]
Solyc00g005090.1	0	0	0	0	1	1	-1	down	no	NOTEST	_	_
Solyc00g005100.1	0	0	0	0		1	-1	down	no	NOTEST	1	_
Solyc00g005110.1	0	2.3686	0	0.424941	0.0618991	0.317397	-2.08726	down	no	OK	_	_
Solyc00g005120.1	0	0.337696	0	0.590995	0.280581	0.705761	-2.56315	down	no	OK	_	_
Solyc00g005130.1	0	0	0	0	1		-1	down	no	NOTEST	gi|460391023|ref|XP_004241123.1|	PREDICTED: uncharacterized protein LOC101267316 [Solanum lycopersicum]
Solyc00g005140.1	0	0	0	0	1	1	-1	down	no	NOTEST	171	hypothetical protein EBH_0011770 [Eimeria brunetti]
Solyc00g005150.1	0.382346	7.26661	0.0720307	0.331187	0.360011	1	-2.20096	down	no	NOTEST	gi|460415735|ref|XP_004253212.1|	PREDICTED: uncharacterized protein LOC101255573 [Solanum lycopersicum]
Solyc00g005160.1	0.176901	2.64891	0.140593	0.509882	0.599845	0.934145	-1.85864	down	no	OK	gi|460411908|ref|XP_004251346.1|	PREDICTED: putative F-box protein At1g49610-like [Solanum lycopersicum]
Solyc00g005170.1	0.530704	8.32111	0.469942	1.85303	0.335957	0.760052	-1.97933	down	no	Solyc00g005170.1.1	_	_
Solyc00g005180.1	0	0	0	0	1	1	-1	down	no	NOTEST	_	_
Solyc00g005280.1	0	0	0	0	1	1	-1	down	no	NOTEST	_	_
Solyc00g005420.1	0	0	0	0	1	1	-1		no	NOTEST	gi|460416343|ref|XP_004253503.1|	PREDICTED: uncharacterized protein LOC101243694 [Solanum lycopersicum]
Solyc00g005430.1	1.2954	18.5203	13.661	49.5098	0.167329	0.553204	-1.85765	down	no	OK	_	_
Solyc00g005440.1	26.3584	50.5284	14.4886	7.1948	0.0461685	0.265441	1.00989	up	no	OK	gi|568214564|ref|NP_001274868.1|	40S ribosomal protein S9-2-like [Solanum tuberosum]
Solyc00g005450.1	0	0.337696	0	0.194309	0.280581	1	-0.958353	down	no	NOTEST	_	_
Solyc00g005460.1	0	0	0	0	1	1	-1	down	no	NOTEST	_	_
Solyc00g005470.1	0	0	0	0	1	1	-1	down	no	NOTEST	gi|146403788|gb|ABQ32300.1|	putative 40S ribosomal protein S9 [Artemisia annua]
Solyc00g005480.1	0	0	0	0	1	1	-1	down	no	NOTEST	gi|460394725|ref|XP_004242945.1|	PREDICTED: SUMO-conjugating enzyme SCE1-like [Solanum lycopersicum]
Solyc00g005490.1	0	0	0	0	1	1	-1	down	no	NOTEST	gi|460383967|ref|XP_004237687.1|	PREDICTED: transcriptional activator DEMETER-like [Solanum lycopersicum]
Solyc00g005840.2	349.886	998.738	61.8554	45.2504	0.0739432	0.351844	0.450969	up	no	OK	gi|460415741|ref|XP_004253215.1|	PREDICTED: thioredoxin-like 2, chloroplastic-like [Solanum lycopersicum]
Solyc00g005850.1	0	0	0	0	1	1	-1	down	no	NOTEST	gi|573944480|ref|XP_006654589.1|	PREDICTED: transcription elongation factor SPT6-like [Oryza brachyantha]
Solyc00g005860.1	2.75342	4.91714	4.14401	1.82924	0.285823	0.70959	1.17978	up	no	OK	gi|595819274|ref|XP_007204481.1|	down
Solyc00g005870.1	0.559248	5.29624	0.0905437	0.235786		1	-1.38079	down	no	NOTEST	gi|460414116|ref|XP_004252420.1|	PREDICTED: uncharacterized protein LOC101249054 [Solanum lycopersicum]
Solyc00g005880.1	0	0.676967	0	0.079053	0.205317	1	0.339108	up	no	NOTEST	_	_
Solyc00g005890.2	1.09604	0.339271	104.834	7.23721	0.173635	0.564009	3.85653	up	no	OK		_
Solyc00g005900.1	0.353803	0	0.574371	0	0.275984	1	2.52198	up	no	NOTEST	gi|460395209|ref|XP_004243178.1|	PREDICTED: oxygen-evolving enhancer protein 1, chloroplastic-like [Solanum lycopersicum]
Solyc00g005980.1	0	0	0	0	1	1	-1	down	no	NOTEST	gi|460396483|ref|XP_004243802.1|	PREDICTED: uncharacterized protein LOC101261248 [Solanum lycopersicum]
Solyc00g006010.1	0	0.318568	0	0.0348894	0.286235	1	1.51914	up	no	NOTEST	gi|460396810|ref|XP_004243963.1|	PREDICTED: uncharacterized protein LOC101266048 [Solanum lycopersicum]
Solyc00g006020.1	0	0	0	0	1	1	-1	down	no	NOTEST	gi|460365892|ref|XP_004228829.1|	PREDICTED: uncharacterized protein LOC101254124 [Solanum lycopersicum]
Solyc00g006050.1	0	0.339271	0	0.0335663	0.280125	1	1.57491	up	no	NOTEST	gi|551647787|ref|XP_005826677.1|	hypothetical protein GUITHDRAFT_114192 [Guillardia theta CCMP2712]
Solyc00g006090.1	0	0	0		1	1	-1	down	no	NOTEST	gi|460413657|ref|XP_004252199.1|	PREDICTED: uncharacterized protein LOC101262390 [Solanum lycopersicum]
Solyc00g006170.1	0	0	0	0	1	1	-1	down	no	NOTEST	gi|460396483|ref|XP_004243802.1|	PREDICTED: uncharacterized protein LOC101261248 [Solanum lycopersicum]
Solyc00g006250.1	0	0		0	1	1	-1	down	no	NOTEST	gi|460415755|ref|XP_004253222.1|	PREDICTED: uncharacterized protein LOC101266011 [Solanum lycopersicum]
Solyc00g006480.1	0		0	0	1	1	-1	down	no	NOTEST	gi|565392877|ref|XP_006362115.1|	PREDICTED: UDP-glycosyltransferase 85A2-like [Solanum tuberosum]
Solyc00g006490.2	177.749	909.92	11.0038	14.3828	0.140317	0.504466	-0.386343	down	no	OK	gi|460415770|ref|XP_004253228.1|	PREDICTED: serine/threonine-protein phosphatase 6 regulatory subunit 3-like [Solanum lycopersicum]
Solyc00g006500.1	0	0	0	0	1	1	-1	down	no	NOTEST	_	_
Solyc00g006510.1	0	0	0	0	1		-1	down	no	NOTEST	_	_
Solyc00g006520.1	0	0	0	0	1	1	-1	down	no	NOTEST	_	_
Solyc00g006530.1	0	0	0	0	1	1	-1	down	no	NOTEST	_	_
Solyc00g006540.1	0	0	0	0	1	1	-1	down	no	NOTEST	gi|565346015|ref|XP_006340066.1|	PREDICTED: uncharacterized protein LOC102588737 [Solanum tuberosum]
Solyc00g006550.1	0	0	0	0	1	1	-1	down	no	NOTEST	gi|460372355|ref|XP_004231996.1|	PREDICTED: UDP-glycosyltransferase 85A1-like [Solanum lycopersicum]
Solyc00g006560.1	0	0	0	0	1	1	-1	down	no	NOTEST	gi|460378689|ref|XP_004235101.1|	PREDICTED: UDP-glycosyltransferase 85A4-like [Solanum lycopersicum]
Solyc00g006570.1	0	0	0	0	1	1	-1	down	no	NOTEST	_	_
Solyc00g006590.1	0	0	0	0	1	1	-1		no	NOTEST	_	_
Solyc00g006600.1	0.368075	1.96879	0.0650262	0.0873013	0.869701	1	-0.424982	down	no	NOTEST	gi|460415735|ref|XP_004253212.1|	PREDICTED: uncharacterized protein LOC101255573 [Solanum lycopersicum]
Solyc00g006630.1	0.176901	0	0.0361686	0	0.337025	1	-1.46719	down	no	NOTEST	gi|565391789|ref|XP_006361594.1|	PREDICTED: protein notum homolog [Solanum tuberosum]
Solyc00g006650.1	0	0	0	0	1	1	-1	down	no	NOTEST	_	_
Solyc00g006660.1	0	0	0	0	1	1	-1	down	no	NOTEST	_
Solyc00g006690.2	301.308	646.628	329.542	180.253	0.00229011	0.0341347	0.870439	up	no	OK	gi|449506608|ref|XP_004162796.1|	PREDICTED: uncharacterized protein LOC101232191 [Cucumis sativus]
Solyc00g006700.1	0	0		0	1	1	-1	down	no	NOTEST	_	0
Solyc00g006800.2	392.596	2277.7	44.0987	64.129	0.029793	0.201493	-0.540241	down	no	OK	gi|350538673|ref|NP_001234354.1|	transaldolase [Solanum AF184164_1 transaldolase [Solanum lycopersicum]
Solyc00g006810.2	304.293	815.685	55.9136	37.6875	0.0248287	0.179245	0.569113	up	no	OK	gi|460415778|ref|XP_004253232.1|	PREDICTED: peptidyl-prolyl cis-trans isomerase FKBP19, chloroplastic-like [Solanum lycopersicum]
Solyc00g006820.2	126.55	605.234	9.93279	12.2201	0.28345	0.708027	-0.298985	down	no	OK		gi|460415780|ref|XP_004253233.1|
Solyc00g006830.2	186.845	933.359	9.44335	11.8257	0.212544	0.621016	-0.324555	down	no	OK	gi|460415782|ref|XP_004253234.1|	PREDICTED: uncharacterized protein LOC101250387 [Solanum lycopersicum]
Solyc00g006840.2	0	0	0	0	1	1	-1	down	no	NOTEST	_	_
Solyc00g006850.1	0	0	0	0	1	1	-1	down	no	NOTEST	_	_
Solyc00g006860.1	0	0		0	1	1	-1	down	no	NOTEST	gi|565374321|ref|XP_006353712.1|	PREDICTED: uncharacterized protein LOC102595244 [Solanum tuberosum]
Solyc00g006870.1	0	0	0	0	1	1	-1	down	no	NOTEST	_	_
Solyc00g006880.1	0	0	0	0	1	1	-1	down	no	NOTEST	gi|565367789|ref|XP_006350539.1|	PREDICTED: uncharacterized protein LOC102601162 isoform X1 [Solanum tuberosum]
Solyc00g006890.1	0	0	0	0	1	1	-1	down	no	NOTEST	gi|565367789|ref|XP_006350539.1|	PREDICTED: uncharacterized protein LOC102601162 isoform X1 [Solanum tuberosum]
Solyc00g006900.1	2.9446	24.2832	1.60191	3.56508	0.216158	0.626545	-1.15414	down	no	OK	gi|460367419|ref|XP_004229571.1|	PREDICTED: translocase of chloroplast 159, chloroplastic-like [Solanum lycopersicum]
Solyc00g007000.1	0	0.318568	0	1.16451	0.286235	0.70959	-0.219723	down	no	OK	_	_
Solyc00g007010.2	83.6796	454.405	6.57301	9.14574	0.120157	0.465195	-0.476546	down	no	OK	gi|460415788|ref|XP_004253236.1|	PREDICTED: phosphatidylinositide phosphatase SAC1-like [Solanum lycopersicum]
Solyc00g007020.1	0	0	0	0	1	1	-1	down	no	NOTEST	gi|460371775|ref|XP_004231710.1|	PREDICTED: uncharacterized protein LOC101258508 [Solanum lycopersicum]
Solyc00g007030.1	0.191173	0.656265	0.0628749	0.0523318	0.943699	1	0.264796	up	no	NOTEST	gi|460415817|ref|XP_004253250.1|	PREDICTED: glutathione S-transferase L1-like [Solanum lycopersicum]
Solyc00g007040.1	0	2.28736	0	0.186719	0.0652157	1	-0.900869	down	no	NOTEST	gi|460415817|ref|XP_004253250.1|	PREDICTED: glutathione S-transferase L1-like [Solanum lycopersicum]
Solyc00g007050.1	0.191173	0	1.96687	0	0.330971	0.754732	0.975902	up	no	OK	_	_
Solyc00g007060.2	118.033	546.302	11.5857	13.6814	0.39683	0.815846	-0.239871	down	no	OK	gi|460415791|ref|XP_004253237.1|	PREDICTED: probable serine/threonine-protein kinase Cx32, chloroplastic-like [Solanum lycopersicum]
Solyc00g007070.2	435.066	1567.1	70.1604	64.7629	0.640398	0.948177	0.115489	up	no	OK	gi|460415793|ref|XP_004253238.1|	PREDICTED: G-rich sequence factor 1-like [Solanum lycopersicum]
Solyc00g007090.2	92.1615	281.181	23.7326		0.328596	0.752795	0.306403	up	no	OK		PREDICTED: uncharacterized protein LOC101252969 [Solanum lycopersicum]
Solyc00g007100.2	54.8015	361.474	5.47054	9.39263	0.0253468	0.181724	-0.779846	down	no	OK	gi|460415799|ref|XP_004253241.1|	PREDICTED: SRSF protein kinase 1-like [Solanum lycopersicum]
Solyc00g007120.2	61.494	334.053	4.59458	6.38952	0.160569	0.541441	-0.475775	down	no	OK	gi|460415801|ref|XP_004253242.1|	PREDICTED: uncharacterized protein LOC101253573 [Solanum lycopersicum]
Solyc00g007130.2	1.99482	24.2051	0.2556	0.834349	0.120175	0.465241	-1.70676	down	no	OK	gi|460415803|ref|XP_004253243.1|	PREDICTED: proton-coupled amino acid transporter 1-like [Solanum lycopersicum]
Solyc00g007140.1	17.1795	30.2962	18.794	9.81286	0.11055	0.443883	0.937527	up	no	OK	_	_
Solyc00g007150.2	17.6755	33.7415	10.5949	5.13435	0.0673166	0.332907	1.04512	up	no	OK	_	_
Solyc00g007160.1	0	0	0	0		1	-1	1	no	NOTEST	gi|460410524|ref|XP_004250677.1|	PREDICTED: uncharacterized protein LOC101249234 [Solanum lycopersicum]
Solyc00g007170.1	0	0	0	0	1	1	-1	down	no	NOTEST	gi|565392578|ref|XP_006361971.1|	PREDICTED: uncharacterized protein LOC102596502 [Solanum tuberosum]
Solyc00g007180.1	0	0	0	0	1	1	-1	down	no	NOTEST	gi|460415821|ref|XP_004253252.1|	PREDICTED: gibberellin 3-beta-dioxygenase 1-like [Solanum lycopersicum]
Solyc00g007190.2	4.9455	13.8833	0.615871	0.435719	0.540889	0.908945	0.49923	up	no	OK	gi|460415823|ref|XP_004253253.1|	PREDICTED: probable protein phosphatase 2C 47-like [Solanum lycopersicum]
Solyc00g007200.2	94.8716	385.23	9.54068	9.80816	0.894852	0.993535	-0.0398904	down	no	OK	gi|460415805|ref|XP_004253244.1|	PREDICTED: MLO-like protein 8-like [Solanum lycopersicum]
Solyc00g007210.1	0	0.318568	0	0.699099	0.286235	0.70959	-2.8055	down	no	OK	_	_
Solyc00g007220.2	15.044	66.4716	3.41807	4.00041	0.680696	0.959046	-0.226966	down	no	OK	gi|460415807|ref|XP_004253245.1|	PREDICTED: RING-H2 finger protein ATL80-like [Solanum lycopersicum]
Solyc00g007230.1	0.544976	1.99107	0.184325	0.177899	0.981483	1	0.0511934	up	no	NOTEST	gi|460366546|ref|XP_004229142.1|	PREDICTED: uncharacterized protein LOC101267928 [Solanum lycopersicum]
Solyc00g007240.1	0	0	0	0	1	1	-1	down	no	NOTEST	gi|13540823|gb|AAK29467.1|	polyprotein-like [Solanum chilense]
Solyc00g007250.1	0	0	0	0	1	1	-1	down	no	NOTEST	gi|13540823|gb|AAK29467.1|	polyprotein-like [Solanum chilense]
Solyc00g007260.2	107.823	403.694	12.2296	11.6269	0.803732	0.983508	0.0729107	up	no	OK	gi|460415809|ref|XP_004253246.1|	PREDICTED: uncharacterized protein LOC101254774 [Solanum lycopersicum]
Solyc00g007270.2	1190.3	6325.46	176.148	235.422	0.118934	0.462554	-0.418461	down	no	OK	gi|460415811|ref|XP_004253247.1|	PREDICTED: eukaryotic translation initiation factor 6-2-like isoform 1 [Solanum PREDICTED: eukaryotic translation initi
Solyc00g007290.1	0	0	0	0	1	1	-1	down	no	NOTEST	gi|460366231|ref|XP_004228992.1|	PREDICTED: uncharacterized protein LOC101255426 [Solanum lycopersicum]
	50.8786	337.254	3.79977	6.44554	0.0327719	0.213688	-0.762389	down	no	OK	gi|460415815|ref|XP_004253249.1|	PREDICTED: leucine-rich repeat protein SHOC-2-like [Solanum lycopersicum]
Solyc00g007310.1	0	4.26245	0	5.91357	0.023201	0.171636	-2.56403	down	no	OK	_	_
Solyc00g007320.1	0	0	0	0	1	1	-1	down	no	NOTEST	gi|565398607|ref|XP_006364864.1|	PREDICTED: uncharacterized protein LOC102582612 isoform X1 [Solanum tuberosum]
Solyc00g007330.1	0	0		0	1	1	-1	down	no	NOTEST	gi|460415825|ref|XP_004253254.1|	0
Solyc00g007340.1	0	0	0	0	1	1	-1	down	no	NOTEST	_	_
Solyc00g007350.1	0	0	0	0	1	1	-1	down	no	NOTEST	gi|460415880|ref|XP_004253281.1|	PREDICTED: zinc finger CCCH domain-containing protein 6-like [Solanum lycopersicum]
Solyc00g007450.1	0	0	0	0	1	1	-1	down	no	NOTEST	gi|460415880|ref|XP_004253281.1|	PREDICTED: zinc finger CCCH domain-containing protein 6-like [Solanum lycopersicum]
Solyc00g007550.1	0.353803	0	14.3479	0	0.275984	0.705634	3.84277	up	no	OK	_	_
Solyc00g007560.1	0.176901	0.675393	0.0394585	0.0384925	0.992596	1	0.0357587	up	no	NOTEST	gi|565356994|ref|XP_006345340.1|	PREDICTED: serine/threonine-protein phosphatase 7 long form homolog [Solanum tuberosum]
Solyc00g007570.1	0	0	0	0	1	1	-1	down	no	NOTEST	gi|460368977|ref|XP_004230341.1|	PREDICTED: polygalacturonase At1g48100-like [Solanum lycopersicum]
Solyc00g007580.1	0	0	0	0	1	1	-1	down	no	NOTEST	gi|460366415|ref|XP_004229077.1|	PREDICTED: uncharacterized protein LOC101244610 [Solanum lycopersicum]
Solyc00g007590.1	0	0	0	0	1	1	-1	down	no	NOTEST	gi|460376906|ref|XP_004234237.1|	PREDICTED: uncharacterized protein LOC101244554 [Solanum lycopersicum]
Solyc00g007600.1	0.559248	5.95723	0.301661	0.79239	0.492698	0.882919	-1.39328	down	no	OK	gi|587929603|gb|EXC16754.1|	Meiotic recombination protein DMC1-like protein [Morus notabilis]
Solyc00g007610.1	0	0	0	0	1	1	-1	down	no	NOTEST	_	_
Solyc00g007910.1	0	0	0	0	1	1	-1	down	no	NOTEST	_	_
Solyc00g007920.1	0	0	0	0	1	1	-1	down	no	NOTEST	_	_
Solyc00g007930.1	0	0	0	0	1	1	-1	down	no	NOTEST	_	_
Solyc00g007940.1	0	0	0	0	1	1	-1	down	no	NOTEST	_	_
Solyc00g007950.1	0	0	0	0	1		-1	down	no	NOTEST	_	_
Solyc00g007960.1	0	0	0	0	1	1	-1	down	no	NOTEST	_	_
Solyc00g007970.1	0	0	0	0	1	1	-1	down	no	NOTEST	_	_
Solyc00g007980.1	0	0	0	0	1	1	-1		no	NOTEST	_	_
Solyc00g007990.1	0	0	0	0	1	1	-1	down	no	NOTEST	_	_
Solyc00g008000.1	0	0	0	0	1	1	-1	down	no	NOTEST	_	_
Solyc00g008010.1	0	0	0	0	1	1	-1	down	no	NOTEST	_	_
Solyc00g008020.1	0	0	0	0	1	1	-1	down	no	NOTEST	_	_
Solyc00g008030.1	0	0	0	0	1	1	-1	down	no	NOTEST	_	_
Solyc00g008040.1	0	0	0	0	1	1	-1	down	no	NOTEST	_	_
Solyc00g008050.1	0	0	0	0	1		-1		no	NOTEST	_	1
Solyc00g008060.1	0	0	0	0	1	1	-1	down	no	NOTEST	_	_
Solyc00g008070.1	0	0	0	0	1	1	-1	down	no	NOTEST	_	_
Solyc00g008080.1		0	0	0	1	1	-1	down	no	0	_	_
Solyc00g008090.1	0	0	0	0	1	1	-1	down	no	NOTEST	_	_
Solyc00g008100.1	0	0	0	0	1	1	-1	down	no	NOTEST	_	_
Solyc00g008110.1	0	0	0	0	1	1	-1	down	no	NOTEST	_	_
Solyc00g008120.1	0	0	0	0	1		-1	down	no	NOTEST	_	_
Solyc00g008130.1	0	0	0	0	1	1	-1	down	no	NOTEST	_	_
Solyc00g008140.1	0	0	0	0	1	1	-1	down	no	NOTEST	_	_
	0	0	0	0	1	1	-1	down	no	NOTEST	_	_
Solyc00g008160.1	0	0	0	0	1	1	-1	down	no	NOTEST	_	_
Solyc00g008260.1	0	0		0	1	1	-1	0	no	NOTEST	_	_
Solyc00g008270.1	0	0	0	0	1	1	-1	down	no	NOTEST	_	_
	621.219	2049.23	73.6971	62.358	0.330761	0.754732	0.241033	up	no	OK		PREDICTED: calumenin-B-like [Solanum lycopersicum]
Solyc00g008690.1	0	0	0	0	1	1	-1	down	no	NOTEST	gi|460378756|ref|XP_004235134.1|	PREDICTED: uncharacterized protein LOC101266103 [Solanum lycopersicum]
Solyc00g008800.1	0	0	0	0	1	1	-1	down	no	NOTEST	gi|460398607|ref|XP_004244849.1|	PREDICTED: uncharacterized protein LOC101262438 [Solanum lycopersicum]
Solyc00g008900.1	0	0	0	0	1	1	-1	down	no	NOTEST	_	_
Solyc00g008910.1	0	0	0	0	1	1	-1	down	no	NOTEST	_	_
Solyc00g008920.1	0	0	0	0	1	1	-1	down	no	NOTEST	_	_
Solyc00g009020.2	1073.79	3920.91	128.19	120.669	0.735711	0.971828	0.0872286	up	no	OK	gi|460415839|ref|XP_004253261.1|	PREDICTED: probable ATP synthase 24 kDa subunit, mitochondrial-like [Solanum lycopersicum]
Solyc00g009030.1	0	3.3243	0	0.138943	0.0341315	1	-0.474493	down	no	NOTEST	gi|629106939|gb|KCW72085.1|	hypothetical protein EUGRSUZ_E00531 [Eucalyptus grandis]
Solyc00g009040.2	6.60687	12.5485	0.529888	0.254832	0.189688	1	1.05614	up	no	NOTEST	gi|460415851|ref|XP_004253267.1|	PREDICTED: polyadenylate-binding protein 5-like [Solanum lycopersicum]
Solyc00g009050.1	12.6341	13.1172	2.20151	0.590782	0.00693792	0.0754719	1.8978	up	no	OK	gi|460415853|ref|XP_004253268.1|	PREDICTED: UPF0544 protein C5orf45-like [Solanum lycopersicum]
Solyc00g009060.2	82.606	335.76	20.2822	21.0599	0.862891	0.990308	-0.0542844	down	no	OK	gi|460415841|ref|XP_004253262.1|	PREDICTED: hypoxanthine-guanine phosphoribosyltransferase-like [Solanum lycopersicum]
Solyc00g009070.1	3.86982	7.24591	3.42077	1.62919	0.262214	0.689978	1.07017	up	no	OK	gi|565386518|ref|XP_006359058.1|	PREDICTED: uncharacterized protein LOC102590247 [Solanum tuberosum]
Solyc00g009080.2	78.9674	274.125	24.4804	21.3114	0.5381	0.907998	0.200002	up	no	OK	gi|460415843|ref|XP_004253263.1|	PREDICTED: uncharacterized protein LOC101262605 [Solanum lycopersicum]
Solyc00g009090.2	85.7294	484.952	4.60187	6.58984	0.0901387	0.395485	-0.518023	down	no	OK	gi|460415845|ref|XP_004253264.1|	PREDICTED: probable LRR receptor-like serine/threonine-protein kinase At1g34110-like [Solanum lycopersicum]
Solyc00g009100.2	356.596	1088.31	34.556	27.4584	0.183997	0.581934		up	no	OK	0.331689	PREDICTED: uncharacterized protein LOC101263198 [Solanum lycopersicum]
	55.1794	190.814	13.872	Solyc00g009120.2	0.611396	0.938574	0.18662	up	no	OK	gi|460415855|ref|XP_004253269.1|	PREDICTED: dehydrogenase/reductase SDR family member 12-like, partial [Solanum lycopersicum]
Solyc00g009130.2	22.8935	109.43	4.70979	5.9389	0.583633	0.92875	-0.334533		no	OK	gi|460415857|ref|XP_004253270.1|	PREDICTED: dehydrogenase/reductase SDR family member 12-like [Solanum lycopersicum]
Solyc00g009140.2	63.6158	205.302	14.5711	11.9304	0.450431	0.854941	0.288467	up	no	OK	gi|460415857|ref|XP_004253270.1|	PREDICTED: dehydrogenase/reductase SDR family member 12-like [Solanum lycopersicum]
Solyc00g009240.1	0	0	0	0	1	1	-1	down	no	NOTEST	gi|460378780|ref|XP_004235146.1|	PREDICTED: uncharacterized protein LOC101247895 [Solanum lycopersicum]
Solyc00g009440.1	0	1.31253	0	2.42673	0.125969	0.4758	-1.27901	down	no	OK	_	_
Solyc00g009540.1	0	0	0	0	1	1	-1	down	no	NOTEST	gi|242064150|ref|XP_002453364.1|	hypothetical protein SORBIDRAFT_04g004660 [Sorghum bicolor]
Solyc00g009650.1	0.368075	0.318568	0.508643	0.11085	0.528955	1	2.19804	up	no	NOTEST	_	_
Solyc00g009660.1	0	0	0	0	1	1	-1	down	no	NOTEST	_	_
Solyc00g009770.1	0	0	0	0	1	1	-1	down	no	NOTEST	_	_
Solyc00g009780.1	1.62674	2.68874	6.50659	2.48171	0.331864	0.755571	1.39057	up	no	OK	gi|643739008|gb|KDP44822.1|	hypothetical protein JCGZ_01322 [Jatropha curcas]
Solyc00g009790.1	0	0	0	0	1	1	-1	down	no	NOTEST	_	_
Solyc00g009800.1	0.176901	1.33323	0.706758	1.26642	0.817702	0.985155	-0.841468	down	no	OK	gi|643739008|gb|KDP44822.1|	hypothetical protein JCGZ_01322 [Jatropha curcas]
Solyc00g010100.1	0	0	0	0	1	1	-1	down	no	NOTEST	_	_
Solyc00g010110.1	0	0	0	0	1	1	-1	down	no	NOTEST	_	_
Solyc00g010210.1	0	0	0	0	1	1	-1	down	no		gi|645263780|ref|XP_008237389.1|	PREDICTED: uncharacterized protein LOC103336134, partial [Prunus mume]
Solyc00g010410.1	0	0	0	0	1	1	-1	down	no	NOTEST	_	_
Solyc00g010420.1	0	0	0	0	1	1	-1	down	no	NOTEST	_	_
Solyc00g010520.1	0	0	0	0	1	1	-1	down	no	NOTEST	_	_
	0	1.67093	0	0.0807817	0.0980671	1	0.3079	up	no	NOTEST	gi|460366546|ref|XP_004229142.1|	PREDICTED: uncharacterized protein LOC101267928 [Solanum lycopersicum]
Solyc00g010550.1	0.368075	0.657839	17.1757	9.07289	0.756523	0.976682	0.920735	up	no	OK	_	_
Solyc00g010750.1	11.5198	55.4235	4.19528	5.07474	0.644186	0.949167	-0.274567	down	no	OK	gi|460371287|ref|XP_004231472.1|	PREDICTED: uncharacterized protein LOC101251233 [Solanum lycopersicum]
Solyc00g010760.1	3.4732	4.91714	1.19319	0.440204	0.170806	0.558808	1.43858	up	no	OK	gi|460377924|ref|XP_004234736.1|	PREDICTED: ATP-dependent DNA helicase PIF1-like [Solanum lycopersicum]
Solyc00g010770.1	13.5942	86.6005	4.44537	7.09059	0.223753	0.637376		down	no	OK	gi|460371287|ref|XP_004231472.1|	PREDICTED: uncharacterized protein LOC101251233 [Solanum lycopersicum]
Solyc00g010780.1	0	0	0	0	1	1	-1	down	no	NOTEST	_	_
Solyc00g010790.1	0	0	0	0	1	1		down	no	NOTEST	_	_
Solyc00g010810.1	0	0	0	0	1	1	-1	down	no	NOTEST	gi|460413657|ref|XP_004252199.1|	PREDICTED: uncharacterized protein LOC101262390 [Solanum lycopersicum]
Solyc00g010930.1	0	0	0	0	1	1	-1	down	no	NOTEST	_	_
Solyc00g011130.1	0	0	0	0	1	1	-1	down	no	NOTEST	_	_
Solyc00g011140.1	0	0	0	0	1	1	-1	down	no	NOTEST	_	_
Solyc00g011180.1	0	0	0	0	1	1	-1	down	no	NOTEST	_	_
Solyc00g011310.1	0	0	0	0	1	1	-1	down	no	NOTEST	gi|460375573|ref|XP_004233579.1|	PREDICTED: uncharacterized protein LOC101260201 [Solanum lycopersicum]
Solyc00g011550.1	0.191173	0.678541	0.0892018	0.0810632	0.970526	1	0.138026	up	no	NOTEST	gi|460377867|ref|XP_004234708.1|	PREDICTED: B3 domain-containing transcription factor VRN1-like [Solanum lycopersicum]
Solyc00g011560.1	0.721877	2.33034	0.299382	0.253211	0.901038	1	0.241647	up	no	NOTEST	gi|460377865|ref|XP_004234707.1|	PREDICTED: E3 ubiquitin-protein ligase SINA-like 10-like [Solanum lycopersicum]
Solyc00g011660.1	0	1.33481	0	0.0805514	0.123976	1	0.312018	up	no		gi|460415873|ref|XP_004253278.1|	PREDICTED: B3 domain-containing transcription factor VRN1-like [Solanum lycopersicum]
Solyc00g011670.1	0	0	0	0	1	1	-1	down	no	NOTEST	_	_
Solyc00g011870.1	0	0	0	0	1	1	-1	down	no	NOTEST	gi|565377482|ref|XP_006355208.1|	PREDICTED: probable protein phosphatase 2C 60-like [Solanum tuberosum]
Solyc00g011880.2	84.0049	267.36	19.8286	15.9288	0.324845	0.749626	0.315945	up	no	OK	gi|460415875|ref|XP_004253279.1|	PREDICTED: AIG2-like protein-like [Solanum lycopersicum]
Solyc00g011890.2	505.667	3182.1	25.584	41.0773	0.00655042	0.0725795	-0.6831	down	no	OK	gi|460415877|ref|XP_004253280.1|	PREDICTED: L-arabinokinase-like [Solanum lycopersicum]
Solyc00g012090.1	0	0	0	0	1	1	-1	down	no	NOTEST	_	_
Solyc00g012310.1	0	0	0	0	1	1	-1	down	no	NOTEST	gi|332322087|emb|CCA65979.1|	hypothetical protein [Beta vulgaris subsp. vulgaris]
Solyc00g012540.1	0	0	0	0	1	1	-1	down	no	NOTEST	gi|460415880|ref|XP_004253281.1|	PREDICTED: zinc finger CCCH domain-containing protein 6-like [Solanum lycopersicum]
Solyc00g012640.1	0	0	0	0	1	1	-1	down	no	NOTEST	gi|460415884|ref|XP_004253283.1|	PREDICTED: DNA (cytosine-5)-methyltransferase DRM2-like [Solanum lycopersicum]
Solyc00g012650.1	0	0	0	0	1	1	-1	down	no	NOTEST	gi|357456239|ref|XP_003598400.1|	hypothetical protein MTR_3g011180 [Medicago truncatula]
Solyc00g012660.1	0	0	0	0	1	1	-1	down	no	NOTEST	gi|460415882|ref|XP_004253282.1|	PREDICTED: uncharacterized protein LOC101246813 [Solanum lycopersicum]
Solyc00g012670.1	0	0	0	0	1	1	-1	down	no	NOTEST	gi|357456245|ref|XP_003598403.1|	hypothetical protein MTR_3g011210 [Medicago truncatula]
[truncated: 32,727 more rows]

## Sheet: Supplementary Table S4B
Supplementary Table S4B The total genes detected in Tomato under the TOR inhibition with KU
gene_id	KU_count	DMSO_count	KU_fpkm	DMSO_fpkm	pvalue	FDR	log2FC(KU/DMSO)	up-down-regulation(KU/RAP_KU)	significant(FDR<=0.05,|logFC|>=1)	status	NR_tophit_name	NR_tophit_description
Solyc00g007080.2	39.9353	23.9772	5.83307	1.64675	0.00104549	0.019291	1.82463	up	yes	OK	gi|460415795|ref|XP_004253239.1|	PREDICTED: uncharacterized protein LOC101252673 [Solanum lycopersicum]
Solyc00g009110.2	136.636	581.725	5.71522	11.5516	0.00117482	0.0210444	-1.01521	down	yes	OK	gi|350537183|ref|NP_001234795.1|	inositol-1,4,5-triphosphate-5-phosphatase [Solanum lycopersicum]
Solyc00g009760.2	1076.41	1091.87	339.529	159.519	6.90706e-05	0.00239969	1.08981	up	yes	OK	gi|657370991|gb|KEH17022.1|	senescence-associated protein, putative [Medicago truncatula]
Solyc00g012430.1	222.788	238.205	953.42	458.617	0.00102	0.0189519	1.05582	up	yes	OK	gi|168068130|ref|XP_001785944.1|	predicted protein [Physcomitrella patens]
Solyc00g050430.2	97.0188	412.681	7.397	14.8501	0.00317557	0.0433189	-1.00546	down	yes	OK	gi|460416079|ref|XP_004253378.1|	PREDICTED: transcription factor bHLH93-like [Solanum lycopersicum]
Solyc00g075440.1	9.99334	148.93	1.88007	10.3046	0.000133515	0.00399738	-2.45443	down	yes	OK	gi|669303362|gb|KFD46974.1|	hypothetical protein M513_12164 [Trichuris suis]
Solyc00g102000.1	738.811	790.443	2453.37	1219.1	0.000301771	0.00749502	1.00895	up	yes	OK	gi|13359451|dbj|BAB33421.1|	putative senescence-associated protein [Pisum sativum]
Solyc00g136560.2	78.0959	632.448	16.454	61.4574	2.35934e-07	2.33789e-05	-1.90115	down	yes	OK	gi|414091095|gb|AFW98429.1|	cis-prenyltransferase 5 [Solanum lycopersicum]
Solyc00g140060.2	164.486	893.422	23.5421	59.1191	8.81106e-06	0.000468293	-1.32838	down	yes	OK	gi|460416264|ref|XP_004253466.1|	PREDICTED: tripeptidyl-peptidase 2-like, partial [Solanum lycopersicum]
Solyc00g164680.1	99.7809	506.546	7.46656	17.043	0.000402046	0.00935592	-1.19066	down	yes	OK	gi|460416285|ref|XP_004253476.1|	PREDICTED: ABC transporter G family member 11-like, partial [Solanum lycopersicum]
Solyc00g179640.1	146.75	124.477	294.024	119.984	0.000369486	0.00875952	1.29309	up	yes	OK	_	_
Solyc00g187050.2	6.69283	69.7618	0.374829	1.82062	0.00361896	0.0475658	-2.28013	down	yes	OK	gi|350540058|ref|NP_001233862.1|	leucine aminopeptidase 1, chloroplastic [Solanum lycopersicum]
Solyc00g196060.2	299.36	1579.09	28.3193	68.3255	2.24413e-06	0.000151943	-1.27064	down	yes	OK	gi|302030878|gb|ADK91822.1|	auxin response factor 6 [Solanum lycopersicum]
Solyc00g203660.1	3.63621	81.3878	0.851525	9.0014	9.2574e-05	0.00300133	-3.40203	down	yes	OK	gi|387767762|gb|AFJ96460.1|	ribulose-1,5-bisphosphate carboxylase/oxygenase large subunit, partial [Protium apiculatum]
Solyc00g230070.1	4.31866	59.5258	5.02427	33.6909	0.00121869	0.0216126	-2.74537	down	yes	OK	gi|667751903|gb|AIG89990.1|	hypothetical protein (mitochondrion) [Capsicum annuum]
Solyc00g230080.1	12.203	117.458	6.97756	31.4526	0.000372081	0.00880447	-2.17238	down	yes	OK	gi|45386420|gb|AAS60061.1|	photosystem II D2 protein [Agapanthus africanus]
Solyc00g247300.2	39.5332	374.823	2.49614	10.7376	1.29777e-06	9.62324e-05	-2.1049	down	yes	OK	gi|460416356|ref|XP_004253509.1|	PREDICTED: cytochrome P450 750A1-like [Solanum lycopersicum]
Solyc00g282510.1	87.7936	502.039	5.10824	13.2471	8.30907e-05	0.00275528	-1.37478	down	yes	OK	gi|460416376|ref|XP_004253518.1|	PREDICTED: phenylalanine ammonia-lyase-like, partial [Solanum lycopersicum]
Solyc01g005000.2	210.955	183.974	12.3854	4.98392	7.51456e-05	0.00255014	1.31329	up	yes	OK	gi|350538351|ref|NP_001233827.1|	glutamate decarboxylase isoform3 [Solanum lycopersicum]
Solyc01g005220.2	32.6887	221.223	1.4741	4.57452	0.000390055	0.00914276	-1.63379	down	yes	OK	gi|460365720|ref|XP_004228745.1|	PREDICTED: MACPF domain-containing protein At1g14780-like [Solanum lycopersicum]
Solyc01g005400.2	16.4945	116.496	1.84125	6.15739	0.00208179	0.0318779	-1.74163	down	yes	OK	gi|460365629|ref|XP_004228703.1|	PREDICTED: probable peroxygenase 4-like [Solanum lycopersicum]
Solyc01g005450.2	101.34	97.6627	10.3288	4.6199	0.00308159	0.0424728	1.16074	up	yes	OK	gi|565375171|ref|XP_006354108.1|	PREDICTED: F-box protein SKIP28-like [Solanum tuberosum]
Solyc01g006050.2	4.03883	128.978	0.345086	4.80051	1.34421e-05	0.000652398	-3.79816	down	yes	OK	gi|460365649|ref|XP_004228713.1|	PREDICTED: uncharacterized protein LOC101248128 [Solanum lycopersicum]
Solyc01g006100.2	297.297	277.055	11.1609	4.85326	5.80741e-05	0.00209092	1.20143	up	yes	OK	gi|460365413|ref|XP_004228597.1|	PREDICTED: DNA (cytosine-5)-methyltransferase 1-like [Solanum lycopersicum]
Solyc01g006160.2	2858.16	3103.4	479.633	236.855	0.000327387	0.00797555	1.01793	up	yes	OK	gi|460365661|ref|XP_004228719.1|	PREDICTED: uncharacterized protein LOC101249479 isoform 2 [Solanum lycopersicum]
Solyc01g006360.2	153.665	843.078	5.74896	14.7247	6.49597e-06	0.000365864	-1.35687	down	yes	OK	gi|565375352|ref|XP_006354195.1|	PREDICTED: callose synthase 9-like [Solanum tuberosum]
Solyc01g006400.2	829.934	672.683	80.7781	31.0911	2.13165e-07	2.13325e-05	1.37746	up	yes	OK	gi|525344815|ref|NP_001265976.1|	Hop-interacting protein THI101 precursor [Solanum lycopersicum]
Solyc01g006620.2	2.01854	74.3401	0.0749053	1.38284	0.000171553	0.00485094	-4.20642	down	yes	OK	gi|460365465|ref|XP_004228622.1|	PREDICTED: extended synaptotagmin-1-like [Solanum lycopersicum]
Solyc01g006640.1	13.5572	122.965	0.181552	0.757264	0.000631789	0.0131719	-2.06041	down	yes	OK	gi|565363686|ref|XP_006348564.1|	PREDICTED: uncharacterized protein LOC102582076 [Solanum tuberosum]
Solyc01g006650.1	101.67	566.014	4.79622	12.4838	3.27955e-05	0.00133086	-1.38009	down	yes	OK	gi|38045385|gb|AAR08677.1|	EIL1 [Petunia x hybrida]
Solyc01g006880.2	263.547	1300.2	4.64641	10.7311	9.76997e-06	0.000507394	-1.20761	down	yes	OK	gi|460366066|ref|XP_004228914.1|	PREDICTED: uncharacterized protein LOC101263241 [Solanum lycopersicum]
Solyc01g007070.2	334.835	1616.08	12.2886	27.4707	1.97913e-05	0.000886987	-1.16057	down	yes	OK	gi|460365445|ref|XP_004228612.1|	PREDICTED: BEL1-like homeodomain protein 1-like [Solanum lycopersicum]
Solyc01g007170.2	178.401	142.897	5.41096	2.00838	2.713e-05	0.0011452	1.42985	up	yes	OK	gi|460365401|ref|XP_004228591.1|	PREDICTED: uncharacterized protein LOC101263238 [Solanum lycopersicum]
Solyc01g007200.2	74.1065	51.5797	7.80371	2.53447	0.000366855	0.00871203	1.62248	up	yes	OK	gi|460365395|ref|XP_004228588.1|	PREDICTED: uncharacterized protein LOC101262337 [Solanum lycopersicum]
Solyc01g007330.2	1047.22	13747.4	56.9844	350.592	3.4639e-14	2.59631e-11	-2.62115	down	yes	OK	gi|544163621|ref|YP_008563096.1|	ribulose-1,5-bisphosphate carboxylase/oxygenase large subunit (chloroplast) [Solanum ribulose 1,5-bisphosphate carboxylase
Solyc01g007490.2	85.9197	56.5245	14.2647	4.44977	0.000166639	0.00474279	1.68065	up	yes	OK	gi|460365373|ref|XP_004228577.1|	PREDICTED: ATP-dependent Clp protease proteolytic subunit-like [Solanum lycopersicum]
Solyc01g007500.2	260.708	3234.56	13.7643	81.2514	0	0	-2.56146	down	yes	OK	gi|527209892|gb|EPS74501.1|	hypothetical protein M569_00218, partial [Genlisea aurea]
Solyc01g007520.2	31.9411	355.444	6.05936	30.5264	0.000115148	0.00356074	-2.33282	down	yes	OK	gi|11465987|ref|NP_054529.1|	photosystem II protein H [Nicotiana photosystem II protein H [Atropa belladonna]
Solyc01g007530.2	59.3477	735.206	6.47429	37.3627	6.42863e-09	1.08314e-06	-2.5288	down	yes	OK	gi|28261747|ref|NP_783261.1|	cytochrome b6 [Atropa belladonna]
Solyc01g007540.2	19.3696	184.855	4.16536	17.0823	0.000199092	0.00543983	-2.03599	down	yes	OK	gi|127706198|ref|YP_398359.2|	cytochrome b6/f complex subunit IV [Lactuca sativa]
Solyc01g007670.2	1331.29	1023.33	208.738	75.4099	1.11932e-06	8.48136e-05	1.46887	up	yes	OK	gi|11466006|ref|NP_054548.1|	ribosomal protein S7 [Nicotiana ribosomal protein S7 [Nicotiana tabacum]
Solyc01g007810.1	66.0106	39.4612	8.9131	2.59896	0.000222353	0.00592946	1.77799	up	yes	OK	gi|565363537|ref|XP_006348493.1|	PREDICTED: uncharacterized protein LOC102586488 [Solanum tuberosum]
Solyc01g008600.2	313.879	299.221	14.751	6.51781	5.66298e-05	0.00205176	1.17835	up	yes	OK	gi|460365243|ref|XP_004228513.1|	PREDICTED: zinc finger CCCH domain-containing protein 23-like [Solanum lycopersicum]
Solyc01g008650.2	4.28985	172.077	0.253973	4.83057	1.23743e-07	1.35428e-05	-4.24945	down	yes	OK	gi|460365237|ref|XP_004228510.1|	PREDICTED: premnaspirodiene oxygenase-like [Solanum lycopersicum]
Solyc01g008800.1	85.3908	476.457	2.0585	5.3484	9.78105e-05	0.00313611	-1.37751	down	yes	OK	gi|460365215|ref|XP_004228499.1|	PREDICTED: TMV resistance protein N-like [Solanum lycopersicum]
Solyc01g009040.2	615.485	492.617	34.514	12.8979	1.3856e-07	1.48941e-05	1.42005	up	yes	OK	gi|460365172|ref|XP_004228478.1|	PREDICTED: G2/mitotic-specific cyclin-2-like [Solanum lycopersicum]
Solyc01g009120.2	21.2112	135.53	4.29735	12.5339	0.00303042	0.0419749	-1.54432	down	yes	OK	gi|460365160|ref|XP_004228472.1|	PREDICTED: histone deacetylase 14-like [Solanum lycopersicum]
Solyc01g009170.2	1055.95	4988.1	39.7797	86.9924	3.38276e-05	0.00136159	-1.12886	down	yes	OK	gi|350539597|ref|NP_001234721.1|	EIL2 protein [Solanum AF328785_1 EIL2 [Solanum lycopersicum]
Solyc01g009850.2	374.618	361.605	19.362	9.06287	0.000128602	0.00387325	1.09519	up	yes	OK	gi|460365081|ref|XP_004228434.1|	PREDICTED: uncharacterized protein LOC101264851 [Solanum lycopersicum]
Solyc01g010080.2	91.2516	643.769	4.36224	14.0606	8.49367e-07	6.76644e-05	-1.68852	down	yes	OK	gi|460365059|ref|XP_004228423.1|	PREDICTED: potassium channel KAT3-like [Solanum lycopersicum]
Solyc01g010310.2	163.298	129.534	25.6145	9.3377	4.02295e-05	0.00156301	1.45582	up	yes	OK	gi|460365031|ref|XP_004228409.1|	PREDICTED: glucan endo-1,3-beta-glucosidase-like protein 2-like [Solanum lycopersicum]
Solyc01g011010.2	25.193	12.6902	11.3378	2.66313	0.00151688	0.0252262	2.08995	up	yes	OK	_	_
Solyc01g014280.2	24.7087	227.652	1.95508	9.0561	2.28889e-05	0.00100185	-2.21166	down	yes	OK	gi|565403470|ref|XP_006367182.1|	PREDICTED: glycine-rich cell wall structural protein 1.8-like [Solanum tuberosum]
Solyc01g014840.2	22.4273	157.401	0.533235	1.70957	0.00147091	0.0246695	-1.68079	down	yes	OK	gi|460365849|ref|XP_004228809.1|	PREDICTED: TMV resistance protein N-like [Solanum lycopersicum]
Solyc01g017300.1	17.1306	292.844	2.32705	19.3578	5.2425e-08	6.4848e-06	-3.05634	down	yes	OK	gi|372484780|gb|AEX96030.1|	photosystem I P700 apoprotein A1 (chloroplast) [Hemiphylacus alatostylus]
Solyc01g017320.1	12.0084	198.891	30.9954	242.972	8.22123e-07	6.58192e-05	-2.97066	down	yes	OK	gi|22091506|emb|CAC87909.1|	photosystem1 subunit A [Enkianthus chinensis]
Solyc01g017330.1	19.6246	308.167	8.4705	61.6742	3.35123e-08	4.42566e-06	-2.86415	down	yes	OK	gi|116617108|ref|YP_817482.1|	photosystem I P700 apoprotein A1 [Coffea arabica]
Solyc01g017740.1	3.96303	69.4638	3.65407	30.1556	0.0003508	0.00841288	-3.04485	down	yes	OK	gi|428697316|ref|YP_007025498.1|	cytochrome b6 (chloroplast) [Fragaria virginiana]
Solyc01g018090.1	9.02583	186.019	7.7588	75.9307	5.24929e-07	4.51543e-05	-3.29078	down	yes	OK	gi|169142701|ref|YP_001687128.1|	photosystem I P700 apoprotein A1 [Oenothera argillicola]
Solyc01g044240.2	326.972	370.18	13.9605	6.87709	0.000402147	0.00935626	1.02148	up	yes	OK	_	_
Solyc01g044250.1	9.66303	86.4818	20.2469	87.4866	0.00144801	0.0244118	-2.11136	down	yes	OK	gi|94502487|ref|YP_588113.1|	photosystem II 44 kDa protein (chloroplast) [Helianthus annuus]
Solyc01g056940.2	6650.7	7286.18	1056.16	520.738	0.00298329	0.0414893	1.0202	up	yes	OK	gi|460366357|ref|XP_004229050.1|	PREDICTED: ubiquitin-40S ribosomal protein S27a-like [Solanum lycopersicum]
Solyc01g057850.2	62.9493	292.55	3.03017	6.66314	0.00329607	0.0444771	-1.1368	down	yes	OK	gi|460366316|ref|XP_004229033.1|	PREDICTED: nuclear export mediator factor NEMF homolog [Solanum lycopersicum]
Solyc01g058500.2	2318.49	2485.3	1921.8	953.851	0.000651629	0.013514	1.01062	up	yes	OK	gi|13359451|dbj|BAB33421.1|	putative senescence-associated protein [Pisum sativum]
Solyc01g060260.2	5.68705	138.21	0.769285	8.36464	6.37059e-06	0.000359825	-3.44271	down	yes	OK	gi|460366241|ref|XP_004228997.1|	PREDICTED: uncharacterized protein LOC101258403 [Solanum lycopersicum]
Solyc01g060410.2	243.847	258.135	7.74835	3.80016	0.000680887	0.0139873	1.02783	up	yes	OK	gi|460366395|ref|XP_004229067.1|	PREDICTED: uncharacterized protein LOC101265765, partial [Solanum lycopersicum]
Solyc01g065510.2	186.224	144.655	24.7289	8.93477	1.50871e-05	0.000714494	1.4687	up	yes	OK	gi|255556284|ref|XP_002519176.1|	nutrient reservoir, putative [Ricinus communis]
Solyc01g066760.2	71.1922	51.3869	18.1343	6.05693	0.000529224	0.0115439	1.58206	up	yes	OK	_	_
Solyc01g066880.2	301.381	302.24	28.0366	13.3246	0.000256237	0.00660156	1.07322	up	yes	OK	gi|460366740|ref|XP_004229237.1|	PREDICTED: uncharacterized protein LOC101253123 [Solanum lycopersicum]
Solyc01g066900.2	180.639	171.545	20.486	8.97682	0.000331802	0.0080548	1.19036	up	yes	OK	gi|460366738|ref|XP_004229236.1|	PREDICTED: uncharacterized protein LOC101252812 [Solanum lycopersicum]
Solyc01g067300.2	82.4216	1317.14	11.0698	79.2134	2.22045e-16	2.82473e-13	-2.83912	down	yes	OK	gi|460366703|ref|XP_004229219.1|	PREDICTED: CASP-like protein POPTRDRAFT_820933-like [Solanum lycopersicum]
Solyc01g067330.2	42.9636	236.836	6.203	15.8015	0.0016896	0.0273668	-1.34902	down	yes	OK	gi|460366699|ref|XP_004229217.1|	PREDICTED: CASP-like protein 6-like [Solanum lycopersicum]
Solyc01g067370.2	53.5173	22.5787	4.71762	0.899012	1.04386e-05	0.000534711	2.39165	up	yes	OK	gi|350535807|ref|NP_001234726.1|	TSB [Solanum lycopersicum]
Solyc01g067600.2	198.139	1398.84	3.27378	10.921	1.28299e-09	2.7625e-07	-1.73808	down	yes	OK	gi|460366870|ref|XP_004229300.1|	PREDICTED: uncharacterized protein LOC101248911 [Solanum lycopersicum]
Solyc01g067660.2	318.067	1542.86	15.2737	33.9672	1.56729e-05	0.000736451	-1.15309	down	yes	OK	gi|350537747|ref|NP_001234052.1|	1,4-alpha-glucan-maltohydrolase [Solanum lycopersicum]
Solyc01g068380.2	59.3613	291.281	3.12524	6.99381	0.0029346	0.040961	-1.16211	down	yes	OK	gi|460366588|ref|XP_004229163.1|	PREDICTED: probable inactive purple acid phosphatase 27-like, partial [Solanum lycopersicum]
Solyc01g068600.2	29.1841	236.709	3.69827	13.7333	0.000436437	0.00997825	-1.89276	down	yes	OK	gi|460366568|ref|XP_004229153.1|	PREDICTED: paladin-like [Solanum lycopersicum]
Solyc01g073640.2	1048.6	983.028	81.4832	36.1186	1.09022e-05	0.000553956	1.17376	up	yes	OK	gi|350538977|ref|NP_001233856.1|	yfe37 protein [Solanum putative alcohol dehydrogenase [Solanum lycopersicum]
Solyc01g073750.2	700.621	3876.32	11.8394	30.3768	3.5168e-07	3.24886e-05	-1.35937	down	yes	OK	gi|460366992|ref|XP_004229359.1|	PREDICTED: callose synthase 2-like [Solanum lycopersicum]
Solyc01g073970.2	50.3866	40.5618	11.6847	4.05777	0.00247374	0.0362682	1.52586	up	yes	OK	gi|15232146|ref|NP_189372.1|	histone H3 [Arabidopsis thaliana]
Solyc01g074000.2	1182.88	855.593	232.362	73.167	7.5211e-09	1.22551e-06	1.66711	up	yes	OK	gi|15232146|ref|NP_189372.1|	histone H3 [Arabidopsis thaliana]
Solyc01g079110.2	1424.96	858.898	294.308	79.7188	6.16767e-11	1.95508e-08	1.88433	up	yes	OK	gi|460367008|ref|XP_004229367.1|	PREDICTED: histone H3.2-like [Solanum lycopersicum]
Solyc01g079500.2	426.481	417.677	16.2662	7.33161	4.85538e-05	0.00181798	1.14968	up	yes	OK	gi|460367064|ref|XP_004229395.1|	PREDICTED: protein PROLIFERA-like [Solanum lycopersicum]
Solyc01g079970.2	5.27322	69.6171	0.397764	2.4493	0.00220844	0.033286	-2.62238	down	yes	OK	gi|460367140|ref|XP_004229433.1|	PREDICTED: basic 7S globulin-like [Solanum lycopersicum]
Solyc01g080010.2	361.84	2441.42	26.2698	81.1285	3.34132e-09	6.30368e-07	-1.6268	down	yes	OK	gi|350536487|ref|NP_001234249.1|	xyloglucan-specific fungal endoglucanase inhibitor protein precursor [Solanum lycopersicum]
Solyc01g080260.2	0.979881	163.505	0.0345262	2.52008	2.76026e-05	0.00115914	-6.18963	down	yes	OK	gi|460367409|ref|XP_004229566.1|	PREDICTED: uncharacterized protein LOC101247158 [Solanum lycopersicum]
Solyc01g080460.2	189.291	1324.07	5.07462	16.7731	3.32883e-09	6.28868e-07	-1.72478	down	yes	OK	gi|460367224|ref|XP_004229475.1|	PREDICTED: pyruvate, phosphate dikinase, chloroplastic-like [Solanum lycopersicum]
Solyc01g080480.2	15.7845	122.53	0.914287	3.28773	0.00169058	0.0273763	-1.84637	down	yes	OK	gi|460367228|ref|XP_004229477.1|	PREDICTED: uncharacterized protein LOC101267932 [Solanum lycopersicum]
Solyc01g080570.2	63.1655	341.133	2.19601	5.4544	0.00120333	0.0214059	-1.31254	down	yes	OK	gi|460367244|ref|XP_004229485.1|	PREDICTED: uncharacterized protein LOC101244900 [Solanum lycopersicum]
Solyc01g080600.2	833.661	514.026	154.719	43.4296	8.69946e-08	9.99421e-06	1.8329	up	yes	OK	gi|15232146|ref|NP_189372.1|	histone H3 [Arabidopsis thaliana]
Solyc01g080610.2	354.651	191.159	21.1293	5.37	0.000242445	0.00632042	1.97625	up	yes	OK	gi|460367415|ref|XP_004229569.1|	PREDICTED: pentatricopeptide repeat-containing protein At3g06920-like [Solanum lycopersicum]
Solyc01g080750.2	619.091	495.986	63.1467	23.6128	1.60059e-07	1.68267e-05	1.41914	up	yes	OK	gi|460367266|ref|XP_004229496.1|	PREDICTED: uncharacterized protein LOC101248135 [Solanum lycopersicum]
Solyc01g080870.2	29.6004	201.703	1.35216	4.19046	0.000555968	0.0119838	-1.63184	down	yes	OK	gi|460367286|ref|XP_004229506.1|	PREDICTED: nitrate transporter 1.5-like [Solanum lycopersicum]
Solyc01g081060.2	457.396	1980.51	35.8817	72.5304	0.000154457	0.00448127	-1.01534	down	yes	OK	gi|350535805|ref|NP_001234470.1|	xyloglucan endotransglucosylase-hydrolase XTH5 precursor [Solanum xyloglucan endotransglucosylase-hydrolase XTH5 [Solanum lyc
Solyc01g081420.1	7.97014	78.1808	1.56436	7.14405	0.00158179	0.0260557	-2.19117	down	yes	OK	gi|565386760|ref|XP_006359177.1|	PREDICTED: uncharacterized protein LOC102603779 [Solanum tuberosum]
Solyc01g081540.2	126.667	558.126	2.2712	4.6901	0.000977583	0.0183456	-1.04616	down	yes	OK	gi|460367368|ref|XP_004229546.1|	PREDICTED: myosin-H heavy chain-like [Solanum lycopersicum]
Solyc01g081600.2	38.936	694.835	7.8126	61.7937	1.33205e-12	6.57319e-10	-2.98359	down	yes	OK	gi|460367378|ref|XP_004229551.1|	PREDICTED: non-specific lipid-transfer protein 3-like [Solanum lycopersicum]
Solyc01g086810.2	128.838	595.111	3.87603	8.32022	0.000547403	0.0118435	-1.10204	down	yes	OK	gi|565402069|ref|XP_006366513.1|	PREDICTED: disease resistance protein RPM1-like [Solanum tuberosum]
Solyc01g086820.2	2046.86	1240.54	342.886	93.2516	3.38571e-10	8.64597e-08	1.87853	up	yes	OK	gi|15232146|ref|NP_189372.1|	histone H3 [Arabidopsis thaliana]
Solyc01g086930.2	81.8444	69.6602	3.64799	1.42337	0.00153285	0.0254248	1.35779	up	yes	OK	gi|460370543|ref|XP_004231112.1|	PREDICTED: protein gamma response 1-like [Solanum lycopersicum]
Solyc01g087080.2	213.333	157.319	14.4068	4.90983	2.45198e-06	0.000163148	1.553	up	yes	OK	gi|460367520|ref|XP_004229621.1|	PREDICTED: uncharacterized protein LOC101244228 [Solanum lycopersicum]
Solyc01g087140.2	95.1255	79.2191	7.67132	2.97328	0.000910151	0.0173741	1.36742	up	yes	OK	gi|460367528|ref|XP_004229625.1|	PREDICTED: uncharacterized protein LOC101245398 [Solanum lycopersicum]
Solyc01g087390.2	34.8572	210.353	3.05482	8.48195	0.0010944	0.0199322	-1.47331	down	yes	OK	gi|460370562|ref|XP_004231121.1|	PREDICTED: uncharacterized protein LOC101265489 [Solanum lycopersicum]
Solyc01g087410.2	54.9063	385.199	3.56889	11.6152	1.53915e-05	0.000725958	-1.70247	down	yes	OK	gi|460370562|ref|XP_004231121.1|	PREDICTED: uncharacterized protein LOC101265489 [Solanum lycopersicum]
Solyc01g087800.2	1406.87	6581.43	60.0241	126.658	0.000182039	0.00508097	-1.07732	down	yes	OK	gi|460367607|ref|XP_004229664.1|	PREDICTED: subtilisin-like protease-like [Solanum lycopersicum]
Solyc01g087820.2	273.846	1513.05	10.2263	26.0541	3.87263e-06	0.000238029	-1.34923	down	yes	OK	gi|460367611|ref|XP_004229666.1|	PREDICTED: subtilisin-like protease-like [Solanum lycopersicum]
Solyc01g087850.2	1120.54	6509.26	35.6704	94.06	6.87158e-07	5.6582e-05	-1.39885	down	yes	OK	gi|350536739|ref|NP_001234774.1|	subtilisin-like protease precursor [Solanum lycopersicum]
Solyc01g088230.2	30.3304	235.574	0.666352	2.4126	8.25037e-05	0.00273888	-1.85623	down	yes	OK	gi|350535489|ref|NP_001234453.1|	aldehyde oxidase [Solanum AF258809_1 aldehyde oxidase [Solanum lycopersicum]
Solyc01g090340.2	85.4588	61.5715	9.6068	3.26777	0.000363866	0.00865142	1.55575	up	yes	OK	gi|460367786|ref|XP_004229751.1|	PREDICTED: ethylene-responsive transcription factor 1-like [Solanum lycopersicum]
Solyc01g090610.2	14.5218	144.443	1.16059	5.39163	0.00015255	0.00443557	-2.21586	down	yes	OK	gi|460367820|ref|XP_004229768.1|	PREDICTED: gibberellin 2-beta-dioxygenase 7-like [Solanum lycopersicum]
Solyc01g090780.2	779.823	3846.48	9.87355	21.9827	1.23584e-05	0.000612463	-1.15473	down	yes	OK	gi|460367844|ref|XP_004229780.1|	PREDICTED: CCR4-NOT transcription complex subunit 1-like [Solanum lycopersicum]
Solyc01g090860.2	173.725	1109.56	3.2703	9.67248	1.07175e-07	1.19177e-05	-1.56446	down	yes	OK	gi|565362333|ref|XP_006347902.1|	PREDICTED: uncharacterized protein LOC102580618 isoform X1 [Solanum tuberosum]
Solyc01g091010.2	341.492	327.796	36.1874	15.9228	3.76127e-05	0.00147832	1.18439	up	yes	OK	gi|460367870|ref|XP_004229793.1|	PREDICTED: axial regulator YABBY 1-like [Solanum lycopersicum]
Solyc01g091160.2	165.927	924.837	11.2445	28.9303	4.07069e-06	0.000248114	-1.36336	down	yes	OK	gi|350538013|ref|NP_001234578.1|	arginase 1 [Solanum arginase 1 [Solanum lycopersicum]
Solyc01g091230.2	371.303	395.191	15.531	7.69804	0.000334206	0.00810147	1.01259	up	yes	OK	gi|460367898|ref|XP_004229807.1|	PREDICTED: probable LRR receptor-like serine/threonine-protein kinase At1g34110-like [Solanum lycopersicum]
Solyc01g091320.2	148.057	145.402	11.8709	5.62068	0.00211711	0.0323026	1.07861	up	yes	OK	gi|460370649|ref|XP_004231163.1|	PREDICTED: uncharacterized protein LOC101255250 [Solanum lycopersicum]
Solyc01g091360.2	227.311	205.302	25.7594	10.6401	5.3323e-05	0.00195919	1.27559	up	yes	OK	gi|460367916|ref|XP_004229816.1|	PREDICTED: uncharacterized protein LOC101253424 [Solanum lycopersicum]
Solyc01g091660.2	71.7446	57.9415	7.52729	2.79756	0.00171803	0.0277453	1.42796	up	yes	OK	gi|460367958|ref|XP_004229837.1|	PREDICTED: short-chain dehydrogenase reductase 3b-like isoform 2 [Solanum lycopersicum]
Solyc01g094050.1	81.3342	598.227	2.13161	7.25353	6.06976e-07	5.10404e-05	-1.76674	down	yes	OK	gi|565344848|ref|XP_006339515.1|	PREDICTED: uncharacterized protein LOC102605679 [Solanum tuberosum]
Solyc01g094470.2	629.241	607.692	146.748	65.2873	1.05054e-05	0.000537338	1.16847	up	yes	OK	gi|629113098|gb|KCW78058.1|	hypothetical protein EUGRSUZ_D02281, partial [Eucalyptus grandis]
Solyc01g094660.2	245.247	1098.57	7.37549	15.3946	0.000125963	0.00381414	-1.06161	down	yes	OK	gi|460368061|ref|XP_004229888.1|	PREDICTED: U-box domain-containing protein 33-like [Solanum lycopersicum]
Solyc01g094900.1	2.64279	44.0141	0.644149	4.89099	0.00308901	0.0425397	-2.92466	down	yes	OK	gi|350538147|ref|NP_001234329.1|	ferric-chelate reductase [Solanum lycopersicum]
Solyc01g094910.2	125.576	761.189	5.47819	15.1063	3.84338e-06	0.000236441	-1.46338	down	yes	OK	gi|350538147|ref|NP_001234329.1|	ferric-chelate reductase [Solanum lycopersicum]
Solyc01g095320.2	333.038	6783.85	7.84637	76.8849	5.23137e-13	2.90161e-10	-3.2926	down	yes	OK	gi|460368215|ref|XP_004229963.1|	PREDICTED: BAG family molecular chaperone regulator 6-like [Solanum lycopersicum]
Solyc01g095330.2	146.583	1614.65	15.7912	74.7977	0.00350169	0.0464828	-2.24387	down	yes	OK	_	_
Solyc01g095530.2	406.68	397.809	101.639	47.4551	0.000121301	0.00370651	1.09882	up	yes	OK	gi|565345179|ref|XP_006339675.1|	PREDICTED: uncharacterized protein LOC102599207 [Solanum tuberosum]
Solyc01g095720.2	17.2516	156.5	0.752906	3.1261	0.000163606	0.00468047	-2.05382	down	yes	OK	gi|460370749|ref|XP_004231212.1|	PREDICTED: uncharacterized protein LOC101245704 [Solanum lycopersicum]
Solyc01g095750.2	28.5323	532.406	1.25665	10.9542	8.19789e-12	3.19312e-09	-3.12383	down	yes	OK	gi|565345224|ref|XP_006339697.1|	PREDICTED: long chain acyl-CoA synthetase 4-like [Solanum tuberosum]
Solyc01g095980.2	211.996	215.811	17.0194	8.21434	0.00084736	0.0164494	1.05096	up	yes	OK	gi|460368255|ref|XP_004229983.1|	PREDICTED: uncharacterized membrane protein YuiD-like isoform 1 [Solanum lycopersicum]
Solyc01g096090.2	1022.03	770.604	278.829	100.308	1.73258e-08	2.51934e-06	1.47494	up	yes	OK	gi|460368279|ref|XP_004229995.1|	PREDICTED: uncharacterized protein LOC101255923 [Solanum lycopersicum]
Solyc01g096290.2	3080.14	3101.46	523.382	236.626	5.87636e-05	0.00210934	1.14526	up	yes	OK	gi|224120992|ref|XP_002318470.1|	UBIQUITIN EXTENSION protein 1 [Populus trichocarpa]
Solyc01g096320.2	1.66233	42.9784	0.156054	1.82152	0.00251422	0.0366942	-3.54503	down	yes	OK	gi|460368324|ref|XP_004230017.1|	PREDICTED: homeobox-leucine zipper protein ATHB-7-like isoform 2 [Solanum lycopersicum]
Solyc01g096450.2	2764.45	1945.99	157.885	51.7009	7.796e-09	1.26141e-06	1.61061	up	yes	OK	gi|460368352|ref|XP_004230031.1|	PREDICTED: protein ASPARTIC PROTEASE IN GUARD CELL 2-like [Solanum lycopersicum]
Solyc01g096580.2	2680.57	2670.24	418.791	192.048	7.14151e-05	0.00245521	1.12476	up	yes	OK	gi|460368374|ref|XP_004230042.1|	PREDICTED: 40S ribosomal protein S20-1-like [Solanum lycopersicum]
Solyc01g096590.2	2492.28	2498.93	483.498	220.346	5.33199e-05	0.00195919	1.13374	up	yes	OK	gi|460368376|ref|XP_004230043.1|	PREDICTED: 40S ribosomal protein S20-1-like [Solanum lycopersicum]
Solyc01g096810.2	937.233	4171.91	42.349	88.2289	7.27325e-05	0.0024896	-1.05892	down	yes	OK	gi|350537359|ref|NP_001234546.1|	EIL3 protein [Solanum AF328786_1 EIL3 [Solanum lycopersicum]
Solyc01g096840.2	116.853	98.5069	5.82483	2.26044	0.000370895	0.00878542	1.36561	up	yes	OK	gi|460370785|ref|XP_004231230.1|	PREDICTED: uncharacterized protein LOC101250937 [Solanum lycopersicum]
Solyc01g096880.2	425.006	2225.46	21.6972	52.1391	2.3186e-06	0.000156299	-1.26486	down	yes	OK	gi|460368414|ref|XP_004230062.1|	PREDICTED: nitrate transporter 1.4-like [Solanum lycopersicum]
Solyc01g096930.2	145.1	697.549	3.66742	8.21805	0.00014815	0.00432942	-1.16403	down	yes	OK	gi|460368424|ref|XP_004230067.1|	PREDICTED: phospholipid-transporting ATPase 1-like [Solanum lycopersicum]
Solyc01g096940.2	144.378	140.652	5.50792	2.50775	0.00132403	0.0228636	1.13511	up	yes	OK	gi|460368426|ref|XP_004230068.1|	PREDICTED: probable inactive leucine-rich repeat receptor-like protein kinase At3g03770-like [Solanum lycopersicum]
Solyc01g097040.2	135.199	628.615	3.99163	8.73753	0.000288503	0.00723417	-1.13025	down	yes	OK	gi|460368445|ref|XP_004230077.1|	PREDICTED: uncharacterized protein LOC101255631 [Solanum lycopersicum]
Solyc01g097470.2	14.623	156.853	1.98525	9.66268	5.6172e-05	0.00203795	-2.2831	down	yes	OK	gi|460368499|ref|XP_004230103.1|	PREDICTED: uncharacterized protein LOC101263938 [Solanum lycopersicum]
Solyc01g097970.2	166.448	126.444	28.9583	10.3263	3.71672e-05	0.00146413	1.48765	up	yes	OK	gi|460370817|ref|XP_004231245.1|	PREDICTED: deoxyuridine 5'-triphosphate nucleotidohydrolase-like [Solanum lycopersicum]
Solyc01g098120.2	224.57	1155.17	18.8262	44.3456	1.14934e-05	0.000577224	-1.23605	down	yes	OK	gi|565362179|ref|XP_006347828.1|	PREDICTED: adhesive plaque matrix protein-like [Solanum tuberosum]
Solyc01g098980.2	389.669	386.006	7.08454	3.23004	4.97189e-05	0.00185329	1.13312	up	yes	OK	gi|460370871|ref|XP_004231272.1|	PREDICTED: kinesin-4-like [Solanum lycopersicum]
Solyc01g099100.2	433.917	1966.41	15.9685	33.4015	5.16561e-05	0.00190704	-1.06468	down	yes	OK	gi|460368696|ref|XP_004230201.1|	PREDICTED: long chain acyl-CoA synthetase 7, peroxisomal-like [Solanum lycopersicum]
Solyc01g099150.2	22.3144	248.439	0.784012	4.06786	2.12937e-06	0.000145309	-2.37532	down	yes	OK	gi|350538669|ref|NP_001234098.1|	lipoxygenase [Solanum lipoxygenase [Solanum lycopersicum]
Solyc01g099160.2	108.225	1274.53	3.48791	19.1542	2.62013e-14	2.02971e-11	-2.45723	down	yes	OK	gi|350538669|ref|NP_001234098.1|	lipoxygenase [Solanum lipoxygenase [Solanum lycopersicum]
Solyc01g099220.2	158.257	829.583	2.41103	5.8581	1.67692e-05	0.00077925	-1.28078	down	yes	OK	gi|565355506|ref|XP_006344627.1|	PREDICTED: DNA polymerase zeta catalytic subunit-like isoform X1 [Solanum tuberosum]
Solyc01g099410.2	5584.78	4514.37	964.148	350.588	1.47464e-05	0.00070244	1.45948	up	yes	OK	gi|374428670|dbj|BAL49713.1|	fusion protein of histone 2A and enhanced yellow fluorescence protein [Cloning vector pSolycp00001]
Solyc01g100030.2	519.296	457.108	55.283	22.9534	8.16828e-06	0.000439692	1.26813	up	yes	OK	gi|350539233|ref|NP_001233870.1|	deoxyuridine 5'-triphosphate nucleotidohydrolase [Solanum lycopersicum]
Solyc01g100440.1	8.60618	77.3914	0.569111	2.37665	0.00315212	0.043105	-2.06215	down	yes	OK	gi|565355967|ref|XP_006344846.1|	PREDICTED: uncharacterized protein LOC102579073 [Solanum tuberosum]
Solyc01g101070.2	253.564	1470.61	5.36486	14.4348	1.98374e-07	2.0093e-05	-1.42794	down	yes	OK	gi|460368995|ref|XP_004230350.1|	PREDICTED: pleiotropic drug resistance protein 3-like isoform 1 [Solanum lycopersicum]
Solyc01g101140.2	281.44	1353.04	12.494	28.0877	1.92108e-05	0.000866008	-1.1687	down	yes	OK	gi|565385274|ref|XP_006358537.1|	PREDICTED: uncharacterized protein LOC102584209 [Solanum tuberosum]
Solyc01g101240.2	1485.34	7107.08	81.8852	181.655	5.55277e-05	0.00202198	-1.14953	down	yes	OK	gi|350535356|ref|NP_001234702.1|	aspartic protease precursor [Solanum lycopersicum]
Solyc01g102380.2	7.61742	152.39	1.02253	9.32995	3.64558e-06	0.000226483	-3.18973	down	yes	OK	gi|350539073|ref|NP_001233861.1|	germin-like protein precursor [Solanum lycopersicum]
Solyc01g102390.2	135.404	696.593	14.1042	33.404	5.74301e-05	0.00207275	-1.2439	down	yes	OK	gi|460369043|ref|XP_004230374.1|	PREDICTED: nectarin-1-like [Solanum lycopersicum]
Solyc01g102400.2	137.409	661.425	14.7404	32.3914	0.000236602	0.00620428	-1.13584	down	yes	OK	gi|460369045|ref|XP_004230375.1|	PREDICTED: nectarin-1-like [Solanum lycopersicum]
Solyc01g102680.2	14.0457	456.678	0.448804	6.62004	6.3749e-12	2.54014e-09	-3.88268	down	yes	OK	gi|460369067|ref|XP_004230385.1|	PREDICTED: probable leucine-rich repeat receptor-like protein kinase At5g49770-like [Solanum lycopersicum]
Solyc01g102700.2	174.542	801.467	5.39128	11.4218	0.000219076	0.00585656	-1.08309	down	yes	OK	gi|460369079|ref|XP_004230391.1|	PREDICTED: probable leucine-rich repeat receptor-like protein kinase At5g49770-like [Solanum lycopersicum]
Solyc01g102710.2	409.211	2237.11	12.1408	30.2958	5.54393e-07	4.74751e-05	-1.31925	down	yes	OK	gi|460369081|ref|XP_004230392.1|	PREDICTED: probable leucine-rich repeat receptor-like protein kinase At5g49770-like [Solanum lycopersicum]
Solyc01g102830.2	423.206	437.579	61.9382	30.4306	0.000197905	0.00541323	1.02531	up	yes	OK	gi|460369095|ref|XP_004230399.1|	PREDICTED: NADH dehydrogenase [ubiquinone]
Solyc01g102910.2	0	15.6912	0	0.890421	0.000842929	0.0163887	-3.15449	down	yes	OK	gi|460369107|ref|XP_004230405.1|	PREDICTED: germin-like protein subfamily 1 member 14-like [Solanum lycopersicum]
Solyc01g102980.2	104.602	96.4474	7.86201	3.36983	0.00180936	0.0288317	1.22222	up	yes	OK	gi|460369117|ref|XP_004230410.1|	PREDICTED: ZF-HD homeobox protein At4g24660-like [Solanum lycopersicum]
Solyc01g103060.2	17.2246	124.242	3.23133	10.8503	0.00185293	0.0293639	-1.74753	down	yes	OK	gi|460369129|ref|XP_004230416.1|	PREDICTED: lipid transfer-like protein VAS-like [Solanum lycopersicum]
Solyc01g103280.2	0	17.0419	0	2.2436	0.000930955	0.0177005	-1.16582	down	yes	OK	_	_
Solyc01g103390.2	111.709	1260.17	8.076	42.0406	1.54765e-13	1.02192e-10	-2.38007	down	yes	OK	gi|350539197|ref|NP_001233868.1|	12-oxophytodienoate reductase-like protein [Solanum lycopersicum]
Solyc01g104030.2	268.424	1205.16	9.30014	19.2289	0.000119319	0.00365965	-1.04795	down	yes	OK	gi|460369268|ref|XP_004230485.1|	PREDICTED: potassium channel AKT2/3-like [Solanum lycopersicum]
Solyc01g104230.2	164.49	139.408	13.3999	5.26477	9.98337e-05	0.00318018	1.34778	up	yes	OK	gi|460369304|ref|XP_004230503.1|	PREDICTED: F-box protein At1g10780-like [Solanum lycopersicum]
Solyc01g104370.2	3129.74	2726.1	595.43	235.98	4.34129e-06	0.00026183	1.33527	up	yes	OK	gi|460369324|ref|XP_004230513.1|	PREDICTED: 60S acidic ribosomal protein P1-2-like isoform 2 [Solanum lycopersicum]
Solyc01g105000.2	17.6649	7.33187	2.24611	0.43613	0.00249935	0.036531	2.3646	up	yes	OK	gi|460369582|ref|XP_004230641.1|	PREDICTED: uncharacterized protein LOC101246479 [Solanum lycopersicum]
Solyc01g105010.2	428.462	422.405	58.1164	27.0993	8.54618e-05	0.0028202	1.10069	up	yes	OK	gi|460369570|ref|XP_004230635.1|	PREDICTED: non-specific lipid-transfer protein-like protein At2g13820-like [Solanum lycopersicum]
Solyc01g105380.1	8.38688	73.6887	30.0512	127.378	0.00319139	0.0434681	-2.08362	down	yes	OK	gi|565370306|ref|XP_006351762.1|	PREDICTED: phospho-2-dehydro-3-deoxyheptonate aldolase 2, chloroplastic-like [Solanum tuberosum]
[truncated: 34,552 more rows]

## Sheet: Supplementary Table S4C 
Supplementary Table S4C The DEGs detected in Tomato after the treatment of rapamycin
[truncated: 1,792 more rows]

## Sheet: Supplementary Table S4D
Supplementary Table S4D The DEGs detected in Tomato after the treatment of KU
[truncated: 1,551 more rows]

[truncated: 1 more sheets: Supplementary Table S4E]
