# Supplementary material for: Tomato FK506 Binding Protein 12KD (FKBP12) Mediates the Interaction between Rapamycin and Target of Rapamycin (TOR)
Source: Front Plant Sci. 2016 Nov 18;7:1746. doi: 10.3389/fpls.2016.01746 (PMC5114585; doi:10.3389/fpls.2016.01746)
Supplement: Table S5 — The top 15 up or down-regulated genes in tomato after treating with TOR inhibitors. (A,B) The top 15 up-regulated genes in tomato after treating with rapamycin. (C,D) The top 15 up-regulated genes in tomato after treating with KU63794. Red text indicates the overlapped up-regulated genes and blue shows the overlapped down-regulated genes. [file Table5.XLS]

## Sheet: Supplementary Table S4 A-D
Supplementary Table S5A The top 15 up-regulated genes in Tomato after treating with rapamycin
gene_id	FDR	log2FC(RAP/DMSO)	NR_tophit_description
Solyc03g115880.1	0.0335297	2.92434	unknown protein
Solyc06g075460.2	2.85232e-09	2.95289	nitrate excretion transporter 1-like [Solanum tuberosum]
Solyc12g036440.1	0.0156388	3.00794	unknown protein
Solyc04g007830.2	0.0155539	3.01033	kirola-like [Solanum lycopersicum]
Solyc08g067940.2	0.00179781	3.05265	unknown protein
Solyc09g062960.2	0.0117653	3.07477	ras-associated and pleckstrin homology domains-containing protein 1-like, partial [Astyanax mexicanus]
Solyc04g057790.1	0.00569382	3.17002	HAT-family dimerisation domain containing protein
Solyc06g066750.2	5.63836e-06	3.21595	thionin-like protein 2-like [Solanum lycopersicum]
Solyc11g068970.1	0.00211027	3.35392	aluminum-activated malate transporter 2-like [Solanum lycopersicum]
Solyc07g019520.1	0.0295087	3.35928	unknown protein
Solyc03g063550.1	0.00151418	3.42339	unknown protein
Solyc12g056390.1	0.00250663	3.4374	pathogenesis-related protein R major form-like [Solanum tuberosum]
Solyc03g119590.1	0.000693462	3.98109	NIMIN2c protein
Solyc02g076900.2	0	5.16104	dual specificity protein phosphatase 12-like [Solanum lycopersicum]
Solyc09g064580.2	0.00426657	5.77507	photosystem II reaction center protein M (chloroplast) [Oryza rufipogon]
Supplementary Table S5B The top 15 UP-regulated genes in Tomato after treating with KU
gene_id	FDR	log2FC(KU/DMSO)	NR_tophit_description
Solyc08g067940.2	0.00647353	2.74548	unknown protein
Solyc09g091550.2	8.63049e-09	2.86132	S-adenosyl-L-methionine: salicylic acid carboxyl methyltransferase [Solanum lycopersicum]
Solyc03g115880.1	0.0383046	2.87032	unknown protein
Solyc03g063550.1	0.0111608	2.89537	unknown protein
Solyc06g075460.2	5.78032e-09	2.91533	PREDICTED: nitrate excretion transporter 1-like [Solanum tuberosum]
Solyc04g009590.2	6.1481e-09	3.0131	PREDICTED: defensin-like protein 6-like isoform X2 [Cicer arietinum]
Solyc02g076890.1	0.0123902	3.15262	unknown protein
Solyc07g045530.1	0.00438918	3.17898	unknown protein
Solyc04g057790.1	0.00200685	3.33257	HAT-family dimerisation domain containing protein
Solyc07g044900.1	0.00494728	3.41418	unknown protein
Solyc12g044520.1	0.00235762	3.45174	glutathione S-transferase L1-like [Solanum lycopersicum]
Solyc04g008470.2	0.0356998	4.17584	defensin J1-2-like [Solanum lycopersicum]
Solyc02g076900.2	0	5.09269	dual specificity protein phosphatase 12-like [Solanum lycopersicum]
Solyc09g064580.2	0.0131486	5.21105	photosystem II reaction center protein M (chloroplast) [Oryza rufipogon]
Solyc09g089990.2	0.000366438	8.18488	germin-like protein subfamily 1 member 15-like [Solanum lycopersicum]
Supplementary Table S5C The top 15 down-regulated genes in Tomato after treating with rapamycin
gene_id	FDR	log2FC(RAP/DMSO)	NR_tophit_description
Solyc12g098800.1	0.0322857	-4.97609	extensin-2-like [Solanum tuberosum]
Solyc04g025520.1	0.0421076	-4.9695	copia-type polyprotein, putative [Arabidopsis thaliana]
Solyc05g007940.2	0.00960765	-4.94817	intracellular ribonuclease LX precursor [Solanum lycopersicum]
Solyc12g098790.1	0.00272559	-4.83109	unknown protein
Solyc06g082240.2	0.00113747	-4.75631	laccase-3-like [Solanum lycopersicum]
Solyc04g011600.2	0.000143546	-4.73472	glycerol-3-phosphate acyltransferase 5-like [Solanum lycopersicum]
Solyc02g011810.1	0.0450851	-4.72662	NAD(P)H-quinone oxidoreductase subunit H
Solyc02g070110.1	0.00819494	-4.67222	cannabidiolic acid synthase-like [Solanum lycopersicum]
Solyc08g014390.1	0.00702544	-4.67008	DNA-directed RNA polymerase subunit beta'
Solyc10g081970.1	0.00461381	-4.58238	putative syntaxin-24-like, partial [Solanum lycopersicum]
Solyc10g080410.1	0.0366511	-4.57418	transcription factor HBP-1b(c38)-like [Solanum lycopersicum]
Solyc04g014300.1	0.0365901	-4.55061	glycine, alanine and asparagine-rich protein-like [Solanum tuberosum]
Solyc07g062630.1	0.0119842	-4.54241	ABC transporter G family member 10-like [Solanum tuberosum]
Solyc07g052150.2	1.00837e-06	-4.53266	sesquiterpene synthase
Solyc12g098780.1	5.06849e-05	-4.45284	Pistil extensin like protein (fragment)
Supplementary Table S5D The top 15 down-regulated genes in Tomato after treating with KU
gene_id	FDR	log2FC(KU/DMSO)	NR_tophit_description
Solyc01g080260.2	0.00115914	-6.18963	At4g14280 (ARM repeat superfamily protein)-like protein
Solyc02g024060.1	0.0333509	-6.09414	probable leucine-rich repeat receptor-like protein kinase At5g49770-like [Solanum lycopersicum]
Solyc02g086310.1	6.97753e-10	-5.83157	non-specific lipid-transfer protein 2-like [Solanum lycopersicum]
Solyc06g076760.1	0.00286957	-5.72263	laccase-4-like [Solanum lycopersicum]
Solyc12g096920.1	0.0249769	-5.68351	probable disease resistance protein RF9-like [Solanum lycopersicum]
Solyc05g052360.1	0.0101343	-5.18487	laccase-12-like [Solanum lycopersicum]
Solyc03g019690.1	0	-5.02109	serine protease inhibitor 1-like [Solanum lycopersicum]
Solyc12g098800.1	0.0322857	-4.97609	extensin-2-like [Solanum tuberosum]
Solyc07g043240.2	0.0001151	-4.90618	probable pectinesterase 8-like [Solanum lycopersicum]
Solyc02g070110.1	0.000294921	-4.89894	cannabidiolic acid synthase-like [Solanum lycopersicum]
Solyc12g098790.1	0.00272559	-4.83109	unknown protein
Solyc10g078670.1	0.0293328	-4.80993	transcription factor HBP-1b(c1)-like [Solanum lycopersicum]
Solyc07g062630.1	0.00315314	-4.68182	ABC transporter G family member 10-like [Solanum tuberosum]
Solyc10g081970.1	8.32222e-05	-4.60642	putative syntaxin-24-like, partial [Solanum lycopersicum]
Solyc11g069870.1	0.00328715	-4.59872	kiwellin-like [Solanum lycopersicum]
Red: the overlapped up-regulated genes;blue: the overlapped down-regulated genes
