# Supplementary material for: Tomato FK506 Binding Protein 12KD (FKBP12) Mediates the Interaction between Rapamycin and Target of Rapamycin (TOR)
Source: Front Plant Sci. 2016 Nov 18;7:1746. doi: 10.3389/fpls.2016.01746 (PMC5114585; doi:10.3389/fpls.2016.01746)
Supplement: Table S6 — GO enrichment. (A) The enriched GO terms in tomato under the TOR inhibition with rapamycin. (B) The enriched GO terms in tomato under the TOR inhibition with KU63794. [file Table6.XLS]

## Sheet: Supplementary Table S6A
Supplementary Table S6A The enriched GO terms in Tomato under the TOR inhibition with rapamycin
id	enrichment	description	ratio_in_study	ratio_in_pop	p_uncorrected	p_bonferroni	type	diff_genes
GO:0004619	e	phosphoglycerate mutase activity	11/1801	15/34725	7.98e-12	2.16e-08	molecular_function	Solyc04g011390.1.1;Solyc05g054610.1.1;Solyc06g005420.1.1;Solyc06g005430.1.1;Solyc06g072240.1.1;Solyc06g075830.1.1;Solyc06g075850.1.1;Solyc06g075930.1.1;Solyc11g066160.1.1;Solyc11g072840.1.1;Solyc11g072860.1.1
GO:0015979	e	photosynthesis	31/1801	114/34725	2.29e-11	6.17e-08	biological_process	Solyc01g007380.1.1;Solyc01g007520.2.1;Solyc01g007530.2.1;Solyc01g017300.1.1;Solyc01g017320.1.1;Solyc01g017330.1.1;Solyc01g017740.1.1;Solyc01g018090.1.1;Solyc02g020960.1.1;Solyc02g036320.1.1;Solyc04g016170.1.1;Solyc05g020010.1.1;Solyc06g009940.1.1;Solyc06g009950.1.1;Solyc07g021230.1.1;Solyc07g021240.1.1;Solyc09g015300.1.1;Solyc09g015320.1.1;Solyc09g059640.1.1;Solyc10g017890.1.1;Solyc10g017900.1.1;…
GO:0018298	e	protein-chromophore linkage	31/1801	91/34725	2.55e-11	6.88e-08	biological_process	Solyc01g007500.2.1;Solyc01g017300.1.1;Solyc01g017330.1.1;Solyc01g018090.1.1;Solyc01g044250.1.1;Solyc02g020960.1.1;Solyc02g036320.1.1;Solyc02g070990.1.1;Solyc03g005790.2.1;Solyc04g016170.1.1;Solyc05g020010.1.1;Solyc06g009940.1.1;Solyc06g009950.1.1;Solyc06g069730.2.1;Solyc07g021230.1.1;Solyc07g021240.1.1;Solyc09g015300.1.1;Solyc09g059640.1.1;Solyc10g017890.1.1;Solyc10g017900.1.1;Solyc10g017910.1.1;…
GO:0032993	e	protein-DNA complex	36/1801	91/34725	2.55e-11	6.88e-08	cellular_component	Solyc01g079110.2.1;Solyc01g095650.2.1;Solyc01g099410.2.1;Solyc02g038690.1.1;Solyc03g005220.2.1;Solyc03g071620.1.1;Solyc04g007890.2.1;Solyc04g011390.1.1;Solyc05g051290.2.1;Solyc05g054610.1.1;Solyc05g055440.1.1;Solyc06g005420.1.1;Solyc06g005430.1.1;Solyc06g072240.1.1;Solyc06g074790.1.1;Solyc06g075800.1.1;Solyc06g075830.1.1;Solyc06g075850.1.1;Solyc06g075930.1.1;Solyc06g084090.2.1;Solyc06g084430.2.1;…
GO:0015934	e	large ribosomal subunit	31/1801	140/34725	2.72e-11	7.35e-08	cellular_component	Solyc01g096290.2.1;Solyc02g070640.2.1;Solyc02g070650.2.1;Solyc02g092430.1.1;Solyc03g025520.2.1;Solyc03g082570.2.1;Solyc03g096360.2.1;Solyc03g120780.2.1;Solyc04g008460.2.1;Solyc05g053440.2.1;Solyc06g008170.2.1;Solyc06g008260.2.1;Solyc06g062500.2.1;Solyc06g064630.2.1;Solyc06g066660.2.1;Solyc06g075180.1.1;Solyc06g083780.2.1;Solyc07g005050.2.1;Solyc07g043360.1.1;Solyc07g063890.2.1;Solyc08g006900.2.1;…
GO:0046982	e	protein heterodimerization activity	38/1801	149/34725	2.86e-11	7.72e-08	molecular_function	Solyc01g007070.2.1;Solyc01g079110.2.1;Solyc01g095650.2.1;Solyc01g099410.2.1;Solyc02g038690.1.1;Solyc03g005220.2.1;Solyc03g071620.1.1;Solyc04g011390.1.1;Solyc04g076280.2.1;Solyc05g005360.1.1;Solyc05g015330.1.1;Solyc05g054610.1.1;Solyc05g055440.1.1;Solyc06g005420.1.1;Solyc06g005430.1.1;Solyc06g016750.2.1;Solyc06g072240.1.1;Solyc06g074790.1.1;Solyc06g075800.1.1;Solyc06g075830.1.1;Solyc06g075850.1.1;…
GO:0000287	e	magnesium ion binding	40/1801	186/34725	3.12e-11	8.43e-08	molecular_function	Solyc00g203660.1.1;Solyc01g007330.2.1;Solyc01g017300.1.1;Solyc01g017330.1.1;Solyc01g018090.1.1;Solyc01g096930.2.1;Solyc01g097970.2.1;Solyc01g100030.2.1;Solyc02g020960.1.1;Solyc02g036320.1.1;Solyc02g077240.2.1;Solyc02g077860.1.1;Solyc04g006940.2.1;Solyc04g016170.1.1;Solyc05g006640.2.1;Solyc05g010120.2.1;Solyc05g020010.1.1;Solyc06g009940.1.1;Solyc06g009950.1.1;Solyc07g021230.1.1;Solyc07g021240.1.1;…
GO:0034728	e	nucleosome organization	37/1801	100/34725	3.53e-11	9.53e-08	biological_process	Solyc01g079110.2.1;Solyc01g095650.2.1;Solyc01g099410.2.1;Solyc02g038690.1.1;Solyc03g005220.2.1;Solyc03g071620.1.1;Solyc03g116170.2.1;Solyc04g007890.2.1;Solyc04g011390.1.1;Solyc05g051290.2.1;Solyc05g054610.1.1;Solyc05g055440.1.1;Solyc06g005420.1.1;Solyc06g005430.1.1;Solyc06g072240.1.1;Solyc06g074790.1.1;Solyc06g075800.1.1;Solyc06g075830.1.1;Solyc06g075850.1.1;Solyc06g075930.1.1;Solyc06g084090.2.1;…
GO:0006334	e	nucleosome assembly	37/1801	100/34725	3.53e-11	9.53e-08	biological_process	Solyc01g079110.2.1;Solyc01g095650.2.1;Solyc01g099410.2.1;Solyc02g038690.1.1;Solyc03g005220.2.1;Solyc03g071620.1.1;Solyc03g116170.2.1;Solyc04g007890.2.1;Solyc04g011390.1.1;Solyc05g051290.2.1;Solyc05g054610.1.1;Solyc05g055440.1.1;Solyc06g005420.1.1;Solyc06g005430.1.1;Solyc06g072240.1.1;Solyc06g074790.1.1;Solyc06g075800.1.1;Solyc06g075830.1.1;Solyc06g075850.1.1;Solyc06g075930.1.1;Solyc06g084090.2.1;…
GO:0016998	e	cell wall macromolecule catabolic process	14/1801	29/34725	3.6e-11	9.73e-08	biological_process	Solyc02g082920.2.1;Solyc02g082930.2.1;Solyc02g089720.1.1;Solyc04g072000.2.1;Solyc05g050130.2.1;Solyc07g005090.2.1;Solyc07g005100.2.1;Solyc10g055810.1.1;Solyc10g055820.1.1;Solyc10g074390.1.1;Solyc10g074400.1.1;Solyc10g074440.1.1;Solyc10g074460.1.1;Solyc11g066270.1.1
GO:0022625	e	cytosolic large ribosomal subunit	31/1801	118/34725	5.37e-11	1.45e-07	cellular_component	Solyc01g096290.2.1;Solyc02g070640.2.1;Solyc02g070650.2.1;Solyc02g092430.1.1;Solyc03g025520.2.1;Solyc03g082570.2.1;Solyc03g096360.2.1;Solyc03g120780.2.1;Solyc04g008460.2.1;Solyc05g053440.2.1;Solyc06g008170.2.1;Solyc06g008260.2.1;Solyc06g062500.2.1;Solyc06g064630.2.1;Solyc06g066660.2.1;Solyc06g075180.1.1;Solyc06g083780.2.1;Solyc07g005050.2.1;Solyc07g043360.1.1;Solyc07g063890.2.1;Solyc08g006900.2.1;…
GO:0065004	e	protein-DNA complex assembly	37/1801	102/34725	5.62e-11	1.52e-07	biological_process	Solyc01g079110.2.1;Solyc01g095650.2.1;Solyc01g099410.2.1;Solyc02g038690.1.1;Solyc03g005220.2.1;Solyc03g071620.1.1;Solyc03g116170.2.1;Solyc04g007890.2.1;Solyc04g011390.1.1;Solyc05g051290.2.1;Solyc05g054610.1.1;Solyc05g055440.1.1;Solyc06g005420.1.1;Solyc06g005430.1.1;Solyc06g072240.1.1;Solyc06g074790.1.1;Solyc06g075800.1.1;Solyc06g075830.1.1;Solyc06g075850.1.1;Solyc06g075930.1.1;Solyc06g084090.2.1;…
GO:0071824	e	protein-DNA complex subunit organization	37/1801	102/34725	5.62e-11	1.52e-07	biological_process	Solyc01g079110.2.1;Solyc01g095650.2.1;Solyc01g099410.2.1;Solyc02g038690.1.1;Solyc03g005220.2.1;Solyc03g071620.1.1;Solyc03g116170.2.1;Solyc04g007890.2.1;Solyc04g011390.1.1;Solyc05g051290.2.1;Solyc05g054610.1.1;Solyc05g055440.1.1;Solyc06g005420.1.1;Solyc06g005430.1.1;Solyc06g072240.1.1;Solyc06g074790.1.1;Solyc06g075800.1.1;Solyc06g075830.1.1;Solyc06g075850.1.1;Solyc06g075930.1.1;Solyc06g084090.2.1;…
GO:0051276	e	chromosome organization	47/1801	291/34725	5.66e-11	1.53e-07	biological_process	Solyc01g079110.2.1;Solyc01g095650.2.1;Solyc01g099410.2.1;Solyc02g038690.1.1;Solyc03g005220.2.1;Solyc03g071620.1.1;Solyc03g082860.2.1;Solyc03g093260.2.1;Solyc03g116170.2.1;Solyc04g007890.2.1;Solyc04g011390.1.1;Solyc04g082840.2.1;Solyc05g008480.2.1;Solyc05g023680.2.1;Solyc05g051290.2.1;Solyc05g054610.1.1;Solyc05g055440.1.1;Solyc06g005420.1.1;Solyc06g005430.1.1;Solyc06g072240.1.1;Solyc06g074790.1.1;…
GO:0009521	e	photosystem	40/1801	127/34725	6.07e-11	1.64e-07	cellular_component	Solyc00g230080.1.1;Solyc01g007500.2.1;Solyc01g007520.2.1;Solyc01g017300.1.1;Solyc01g017320.1.1;Solyc01g017330.1.1;Solyc01g018090.1.1;Solyc01g044250.1.1;Solyc02g011990.1.1;Solyc02g020960.1.1;Solyc02g036320.1.1;Solyc02g070990.1.1;Solyc03g005790.2.1;Solyc04g016170.1.1;Solyc05g020010.1.1;Solyc06g009940.1.1;Solyc06g009950.1.1;Solyc06g069730.2.1;Solyc07g021230.1.1;Solyc07g021240.1.1;Solyc09g015300.1.1;…
GO:0044445	e	cytosolic part	53/1801	346/34725	6.09e-11	1.64e-07	cellular_component	Solyc01g006450.2.1;Solyc01g096290.2.1;Solyc01g104370.2.1;Solyc02g069850.2.1;Solyc02g070640.2.1;Solyc02g070650.2.1;Solyc02g092430.1.1;Solyc03g025520.2.1;Solyc03g045110.2.1;Solyc03g078290.2.1;Solyc03g082570.2.1;Solyc03g096360.2.1;Solyc03g115360.2.1;Solyc03g117980.2.1;Solyc03g120780.2.1;Solyc04g008460.2.1;Solyc04g008810.2.1;Solyc04g026100.1.1;Solyc05g005690.1.1;Solyc05g007250.2.1;Solyc05g053440.2.1;…
GO:0016168	e	chlorophyll binding	31/1801	87/34725	6.25e-11	1.69e-07	molecular_function	Solyc01g007500.2.1;Solyc01g017300.1.1;Solyc01g017330.1.1;Solyc01g018090.1.1;Solyc01g044250.1.1;Solyc02g020960.1.1;Solyc02g036320.1.1;Solyc02g070990.1.1;Solyc03g005790.2.1;Solyc04g016170.1.1;Solyc05g020010.1.1;Solyc06g009940.1.1;Solyc06g009950.1.1;Solyc06g069730.2.1;Solyc07g021230.1.1;Solyc07g021240.1.1;Solyc09g015300.1.1;Solyc09g059640.1.1;Solyc10g017890.1.1;Solyc10g017900.1.1;Solyc10g017910.1.1;…
GO:0006979	e	response to oxidative stress	58/1801	426/34725	6.38e-11	1.72e-07	biological_process	Solyc01g006290.2.1;Solyc01g067860.2.1;Solyc01g095320.2.1;Solyc01g100490.2.1;Solyc01g106080.2.1;Solyc01g108010.2.1;Solyc01g108320.2.1;Solyc02g064970.2.1;Solyc02g079500.2.1;Solyc02g084780.2.1;Solyc02g084800.2.1;Solyc02g084870.2.1;Solyc02g087070.2.1;Solyc02g087090.2.1;Solyc02g088180.2.1;Solyc02g089400.2.1;Solyc02g089620.2.1;Solyc02g090450.2.1;Solyc02g090470.2.1;Solyc02g094180.2.1;Solyc03g006700.2.1;…
GO:0006325	e	chromatin organization	44/1801	220/34725	6.5e-11	1.75e-07	biological_process	Solyc01g079110.2.1;Solyc01g095650.2.1;Solyc01g099410.2.1;Solyc02g038690.1.1;Solyc03g005220.2.1;Solyc03g071620.1.1;Solyc03g082860.2.1;Solyc03g116170.2.1;Solyc04g007890.2.1;Solyc04g011390.1.1;Solyc04g082840.2.1;Solyc05g008480.2.1;Solyc05g023680.2.1;Solyc05g051290.2.1;Solyc05g054610.1.1;Solyc05g055440.1.1;Solyc06g005420.1.1;Solyc06g005430.1.1;Solyc06g072240.1.1;Solyc06g074790.1.1;Solyc06g075800.1.1;…
GO:0051536	e	iron-sulfur cluster binding	37/1801	145/34725	6.87e-11	1.85e-07	molecular_function	Solyc01g017300.1.1;Solyc01g017330.1.1;Solyc01g018090.1.1;Solyc01g088230.2.1;Solyc02g020960.1.1;Solyc02g036320.1.1;Solyc03g007030.2.1;Solyc03g083440.2.1;Solyc04g016170.1.1;Solyc05g020010.1.1;Solyc06g006080.2.1;Solyc06g009940.1.1;Solyc06g009950.1.1;Solyc07g021230.1.1;Solyc07g021240.1.1;Solyc08g044270.2.1;Solyc09g015300.1.1;Solyc09g059640.1.1;Solyc10g017890.1.1;Solyc10g017900.1.1;Solyc10g017910.1.1;…
GO:0051540	e	metal cluster binding	37/1801	145/34725	6.87e-11	1.85e-07	molecular_function	Solyc01g017300.1.1;Solyc01g017330.1.1;Solyc01g018090.1.1;Solyc01g088230.2.1;Solyc02g020960.1.1;Solyc02g036320.1.1;Solyc03g007030.2.1;Solyc03g083440.2.1;Solyc04g016170.1.1;Solyc05g020010.1.1;Solyc06g006080.2.1;Solyc06g009940.1.1;Solyc06g009950.1.1;Solyc07g021230.1.1;Solyc07g021240.1.1;Solyc08g044270.2.1;Solyc09g015300.1.1;Solyc09g059640.1.1;Solyc10g017890.1.1;Solyc10g017900.1.1;Solyc10g017910.1.1;…
GO:0051539	e	4 iron, 4 sulfur cluster binding	27/1801	66/34725	7.31e-11	1.98e-07	molecular_function	Solyc01g017300.1.1;Solyc01g017330.1.1;Solyc01g018090.1.1;Solyc02g020960.1.1;Solyc02g036320.1.1;Solyc04g016170.1.1;Solyc05g020010.1.1;Solyc06g009940.1.1;Solyc06g009950.1.1;Solyc07g021230.1.1;Solyc07g021240.1.1;Solyc09g015300.1.1;Solyc09g059640.1.1;Solyc10g017890.1.1;Solyc10g017900.1.1;Solyc10g017910.1.1;Solyc10g050890.1.1;Solyc10g052740.1.1;Solyc12g005860.1.1;Solyc12g032960.1.1;Solyc12g032980.1.1;…
GO:0006412	e	translation	69/1801	460/34725	7.7e-11	2.08e-07	biological_process	Solyc01g007600.2.1;Solyc01g007610.2.1;Solyc01g007670.2.1;Solyc01g017400.1.1;Solyc01g056940.2.1;Solyc01g096290.2.1;Solyc01g096580.2.1;Solyc01g096590.2.1;Solyc01g099830.2.1;Solyc02g070640.2.1;Solyc02g070650.2.1;Solyc02g086740.1.1;Solyc02g092430.1.1;Solyc03g025520.2.1;Solyc03g045110.2.1;Solyc03g078290.2.1;Solyc03g082570.2.1;Solyc03g096360.2.1;Solyc03g115360.2.1;Solyc03g120780.2.1;Solyc04g008460.2.1;…
GO:0000786	e	nucleosome	36/1801	88/34725	8.04e-11	2.17e-07	cellular_component	Solyc01g079110.2.1;Solyc01g095650.2.1;Solyc01g099410.2.1;Solyc02g038690.1.1;Solyc03g005220.2.1;Solyc03g071620.1.1;Solyc04g007890.2.1;Solyc04g011390.1.1;Solyc05g051290.2.1;Solyc05g054610.1.1;Solyc05g055440.1.1;Solyc06g005420.1.1;Solyc06g005430.1.1;Solyc06g072240.1.1;Solyc06g074790.1.1;Solyc06g075800.1.1;Solyc06g075830.1.1;Solyc06g075850.1.1;Solyc06g075930.1.1;Solyc06g084090.2.1;Solyc06g084430.2.1;…
GO:0034622	e	cellular macromolecular complex assembly	43/1801	273/34725	8.23e-11	2.22e-07	biological_process	Solyc01g009990.2.1;Solyc01g079110.2.1;Solyc01g095650.2.1;Solyc01g099410.2.1;Solyc02g038690.1.1;Solyc02g087880.2.1;Solyc03g005220.2.1;Solyc03g062700.2.1;Solyc03g071620.1.1;Solyc03g116170.2.1;Solyc04g007890.2.1;Solyc04g011390.1.1;Solyc04g055120.2.1;Solyc05g051290.2.1;Solyc05g054610.1.1;Solyc05g055440.1.1;Solyc06g005420.1.1;Solyc06g005430.1.1;Solyc06g072240.1.1;Solyc06g074790.1.1;Solyc06g075800.1.1;…
GO:0042254	e	ribosome biogenesis	71/1801	475/34725	8.46e-11	2.28e-07	biological_process	Solyc01g007600.2.1;Solyc01g007610.2.1;Solyc01g007670.2.1;Solyc01g017400.1.1;Solyc01g056940.2.1;Solyc01g096290.2.1;Solyc01g096580.2.1;Solyc01g096590.2.1;Solyc01g099830.2.1;Solyc01g104370.2.1;Solyc02g070640.2.1;Solyc02g070650.2.1;Solyc02g086740.1.1;Solyc02g092430.1.1;Solyc03g025520.2.1;Solyc03g045110.2.1;Solyc03g078290.2.1;Solyc03g082570.2.1;Solyc03g096360.2.1;Solyc03g115360.2.1;Solyc03g120780.2.1;…
GO:0005198	e	structural molecule activity	75/1801	535/34725	8.46e-11	2.29e-07	molecular_function	Solyc01g007600.2.1;Solyc01g007610.2.1;Solyc01g007670.2.1;Solyc01g017400.1.1;Solyc01g056940.2.1;Solyc01g096290.2.1;Solyc01g096580.2.1;Solyc01g096590.2.1;Solyc01g099830.2.1;Solyc01g104370.2.1;Solyc02g070640.2.1;Solyc02g070650.2.1;Solyc02g078040.2.1;Solyc02g081170.2.1;Solyc02g086740.1.1;Solyc02g087880.2.1;Solyc02g092430.1.1;Solyc03g025520.2.1;Solyc03g045110.2.1;Solyc03g078290.2.1;Solyc03g082570.2.1;…
GO:0009522	e	photosystem I	28/1801	74/34725	9.81e-11	2.65e-07	cellular_component	Solyc01g017300.1.1;Solyc01g017320.1.1;Solyc01g017330.1.1;Solyc01g018090.1.1;Solyc02g020960.1.1;Solyc02g036320.1.1;Solyc02g070990.1.1;Solyc03g005790.2.1;Solyc04g016170.1.1;Solyc05g020010.1.1;Solyc06g009940.1.1;Solyc06g009950.1.1;Solyc07g021230.1.1;Solyc07g021240.1.1;Solyc09g015300.1.1;Solyc09g059640.1.1;Solyc10g017890.1.1;Solyc10g017900.1.1;Solyc10g017910.1.1;Solyc10g052740.1.1;Solyc12g032960.1.1;…
GO:0065003	e	macromolecular complex assembly	47/1801	307/34725	1.03e-10	2.79e-07	biological_process	Solyc01g009990.2.1;Solyc01g079110.2.1;Solyc01g095650.2.1;Solyc01g099410.2.1;Solyc02g038690.1.1;Solyc02g087880.2.1;Solyc03g005220.2.1;Solyc03g062700.2.1;Solyc03g071620.1.1;Solyc03g116170.2.1;Solyc03g117950.2.1;Solyc03g121420.2.1;Solyc04g007890.2.1;Solyc04g011390.1.1;Solyc04g055120.2.1;Solyc05g050120.2.1;Solyc05g051290.2.1;Solyc05g054610.1.1;Solyc05g055440.1.1;Solyc06g005420.1.1;Solyc06g005430.1.1;…
GO:0009055	e	electron carrier activity	55/1801	244/34725	1.08e-10	2.91e-07	molecular_function	Solyc00g230080.1.1;Solyc01g007380.1.1;Solyc01g007530.2.1;Solyc01g007540.2.1;Solyc01g017300.1.1;Solyc01g017330.1.1;Solyc01g017740.1.1;Solyc01g018090.1.1;Solyc01g044250.1.1;Solyc01g088230.2.1;Solyc01g090120.2.1;Solyc01g104400.2.1;Solyc02g011990.1.1;Solyc02g020960.1.1;Solyc02g036320.1.1;Solyc03g117560.2.1;Solyc04g016170.1.1;Solyc05g020010.1.1;Solyc06g009940.1.1;Solyc06g009950.1.1;Solyc07g008110.2.1;…
GO:0044391	e	ribosomal subunit	56/1801	286/34725	1.09e-10	2.95e-07	cellular_component	Solyc01g007610.2.1;Solyc01g007670.2.1;Solyc01g017400.1.1;Solyc01g096290.2.1;Solyc01g096580.2.1;Solyc01g096590.2.1;Solyc02g069850.2.1;Solyc02g070640.2.1;Solyc02g070650.2.1;Solyc02g092430.1.1;Solyc03g025520.2.1;Solyc03g045110.2.1;Solyc03g078290.2.1;Solyc03g082570.2.1;Solyc03g096360.2.1;Solyc03g115360.2.1;Solyc03g120780.2.1;Solyc04g008460.2.1;Solyc04g008810.2.1;Solyc04g026100.1.1;Solyc05g005690.1.1;…
GO:0044085	e	cellular component biogenesis	79/1801	558/34725	1.16e-10	3.12e-07	biological_process	Solyc01g007600.2.1;Solyc01g007610.2.1;Solyc01g007670.2.1;Solyc01g017400.1.1;Solyc01g056940.2.1;Solyc01g096290.2.1;Solyc01g096580.2.1;Solyc01g096590.2.1;Solyc01g099830.2.1;Solyc01g104370.2.1;Solyc02g070640.2.1;Solyc02g070650.2.1;Solyc02g072240.2.1;Solyc02g078040.2.1;Solyc02g086740.1.1;Solyc02g092430.1.1;Solyc03g025520.2.1;Solyc03g045110.2.1;Solyc03g078290.2.1;Solyc03g082570.2.1;Solyc03g096360.2.1;…
GO:0003735	e	structural constituent of ribosome	70/1801	453/34725	1.17e-10	3.15e-07	molecular_function	Solyc01g007600.2.1;Solyc01g007610.2.1;Solyc01g007670.2.1;Solyc01g017400.1.1;Solyc01g056940.2.1;Solyc01g096290.2.1;Solyc01g096580.2.1;Solyc01g096590.2.1;Solyc01g099830.2.1;Solyc01g104370.2.1;Solyc02g070640.2.1;Solyc02g070650.2.1;Solyc02g086740.1.1;Solyc02g092430.1.1;Solyc03g025520.2.1;Solyc03g045110.2.1;Solyc03g078290.2.1;Solyc03g082570.2.1;Solyc03g096360.2.1;Solyc03g115360.2.1;Solyc03g120780.2.1;…
GO:0022613	e	ribonucleoprotein complex biogenesis	71/1801	480/34725	1.23e-10	3.33e-07	biological_process	Solyc01g007600.2.1;Solyc01g007610.2.1;Solyc01g007670.2.1;Solyc01g017400.1.1;Solyc01g056940.2.1;Solyc01g096290.2.1;Solyc01g096580.2.1;Solyc01g096590.2.1;Solyc01g099830.2.1;Solyc01g104370.2.1;Solyc02g070640.2.1;Solyc02g070650.2.1;Solyc02g086740.1.1;Solyc02g092430.1.1;Solyc03g025520.2.1;Solyc03g045110.2.1;Solyc03g078290.2.1;Solyc03g082570.2.1;Solyc03g096360.2.1;Solyc03g115360.2.1;Solyc03g120780.2.1;…
GO:0006118	e	electron transport	63/1801	376/34725	1.31e-10	3.53e-07	biological_process	Solyc00g230080.1.1;Solyc01g007380.1.1;Solyc01g007530.2.1;Solyc01g007540.2.1;Solyc01g017300.1.1;Solyc01g017330.1.1;Solyc01g017740.1.1;Solyc01g018090.1.1;Solyc01g044250.1.1;Solyc01g088230.2.1;Solyc01g090120.2.1;Solyc01g104400.2.1;Solyc02g011990.1.1;Solyc02g020960.1.1;Solyc02g036320.1.1;Solyc03g083440.2.1;Solyc03g117560.2.1;Solyc04g016170.1.1;Solyc05g006870.2.1;Solyc05g020010.1.1;Solyc06g009940.1.1;…
GO:0043933	e	macromolecular complex subunit organization	47/1801	321/34725	1.44e-10	3.9e-07	biological_process	Solyc01g009990.2.1;Solyc01g079110.2.1;Solyc01g095650.2.1;Solyc01g099410.2.1;Solyc02g038690.1.1;Solyc02g087880.2.1;Solyc03g005220.2.1;Solyc03g062700.2.1;Solyc03g071620.1.1;Solyc03g116170.2.1;Solyc03g117950.2.1;Solyc03g121420.2.1;Solyc04g007890.2.1;Solyc04g011390.1.1;Solyc04g055120.2.1;Solyc05g050120.2.1;Solyc05g051290.2.1;Solyc05g054610.1.1;Solyc05g055440.1.1;Solyc06g005420.1.1;Solyc06g005430.1.1;…
GO:0005576	e	extracellular region	80/1801	598/34725	1.57e-10	4.23e-07	cellular_component	Solyc00g174340.1.1;Solyc01g005120.2.1;Solyc01g006290.2.1;Solyc01g088300.2.1;Solyc01g102390.2.1;Solyc01g102400.2.1;Solyc01g102900.2.1;Solyc01g104400.2.1;Solyc01g108320.2.1;Solyc02g064970.2.1;Solyc02g067750.2.1;Solyc02g070990.1.1;Solyc02g076830.1.1;Solyc02g079500.2.1;Solyc02g080160.2.1;Solyc02g081210.2.1;Solyc02g084780.2.1;Solyc02g084800.2.1;Solyc02g085110.2.1;Solyc02g085120.2.1;Solyc03g005790.2.1;…
GO:0030529	e	ribonucleoprotein complex	87/1801	766/34725	1.66e-10	4.48e-07	cellular_component	Solyc01g007600.2.1;Solyc01g007610.2.1;Solyc01g007670.2.1;Solyc01g017400.1.1;Solyc01g056940.2.1;Solyc01g096290.2.1;Solyc01g096580.2.1;Solyc01g096590.2.1;Solyc01g099830.2.1;Solyc01g104370.2.1;Solyc02g069850.2.1;Solyc02g070640.2.1;Solyc02g070650.2.1;Solyc02g086740.1.1;Solyc02g092430.1.1;Solyc03g025520.2.1;Solyc03g045110.2.1;Solyc03g062700.2.1;Solyc03g078290.2.1;Solyc03g082570.2.1;Solyc03g096360.2.1;…
GO:0046914	e	transition metal ion binding	97/1801	809/34725	1.76e-10	4.75e-07	molecular_function	Solyc00g230080.1.1;Solyc00g247300.2.1;Solyc01g006450.2.1;Solyc01g007380.1.1;Solyc01g007530.2.1;Solyc01g008650.2.1;Solyc01g017740.1.1;Solyc01g073640.2.1;Solyc01g088230.2.1;Solyc01g088300.2.1;Solyc01g090120.2.1;Solyc01g091160.2.1;Solyc01g099150.2.1;Solyc01g099160.2.1;Solyc01g102390.2.1;Solyc01g102400.2.1;Solyc01g102900.2.1;Solyc01g104400.2.1;Solyc01g105660.2.1;Solyc01g106080.2.1;Solyc01g108860.2.1;…
GO:1901565	e	organonitrogen compound catabolic process	74/1801	582/34725	1.76e-10	4.76e-07	biological_process	Solyc00g164680.1.1;Solyc00g282510.1.1;Solyc01g088230.2.1;Solyc01g091160.2.1;Solyc01g095710.2.1;Solyc01g101070.2.1;Solyc01g106080.2.1;Solyc01g109110.2.1;Solyc02g071350.2.1;Solyc02g082920.2.1;Solyc02g082930.2.1;Solyc02g087410.2.1;Solyc02g087880.2.1;Solyc02g089620.2.1;Solyc03g007530.2.1;Solyc03g007690.1.1;Solyc03g078270.1.1;Solyc03g113070.2.1;Solyc03g113690.1.1;Solyc03g114950.2.1;Solyc03g117950.2.1;…
GO:0046906	e	tetrapyrrole binding	92/1801	520/34725	1.81e-10	4.89e-07	molecular_function	Solyc00g247300.2.1;Solyc01g006290.2.1;Solyc01g007380.1.1;Solyc01g007500.2.1;Solyc01g007530.2.1;Solyc01g008650.2.1;Solyc01g017300.1.1;Solyc01g017330.1.1;Solyc01g017740.1.1;Solyc01g018090.1.1;Solyc01g044250.1.1;Solyc01g067860.2.1;Solyc01g108320.2.1;Solyc01g109140.2.1;Solyc02g014730.2.1;Solyc02g020960.1.1;Solyc02g036320.1.1;Solyc02g064970.2.1;Solyc02g070580.1.1;Solyc02g070990.1.1;Solyc02g079500.2.1;…
GO:0030312	e	external encapsulating structure	81/1801	637/34725	1.89e-10	5.11e-07	cellular_component	Solyc01g005120.2.1;Solyc01g079570.2.1;Solyc01g096450.2.1;Solyc01g098940.2.1;Solyc01g102390.2.1;Solyc01g102400.2.1;Solyc02g072240.2.1;Solyc02g075620.2.1;Solyc02g076830.1.1;Solyc02g078040.2.1;Solyc02g080160.2.1;Solyc02g081210.2.1;Solyc02g082920.2.1;Solyc02g082930.2.1;Solyc03g045110.2.1;Solyc03g078290.2.1;Solyc03g083560.1.1;Solyc03g093080.2.1;Solyc03g093120.2.1;Solyc03g093130.2.1;Solyc03g097840.2.1;…
GO:0005618	e	cell wall	81/1801	637/34725	1.89e-10	5.11e-07	cellular_component	Solyc01g005120.2.1;Solyc01g079570.2.1;Solyc01g096450.2.1;Solyc01g098940.2.1;Solyc01g102390.2.1;Solyc01g102400.2.1;Solyc02g072240.2.1;Solyc02g075620.2.1;Solyc02g076830.1.1;Solyc02g078040.2.1;Solyc02g080160.2.1;Solyc02g081210.2.1;Solyc02g082920.2.1;Solyc02g082930.2.1;Solyc03g045110.2.1;Solyc03g078290.2.1;Solyc03g083560.1.1;Solyc03g093080.2.1;Solyc03g093120.2.1;Solyc03g093130.2.1;Solyc03g097840.2.1;…
GO:0009056	e	catabolic process	140/1801	1361/34725	1.92e-10	5.18e-07	biological_process	Solyc00g009110.2.1;Solyc00g164680.1.1;Solyc00g282510.1.1;Solyc01g006290.2.1;Solyc01g067660.2.1;Solyc01g088230.2.1;Solyc01g091160.2.1;Solyc01g095710.2.1;Solyc01g095720.2.1;Solyc01g098940.2.1;Solyc01g101070.2.1;Solyc01g106080.2.1;Solyc01g109110.2.1;Solyc02g068070.2.1;Solyc02g071350.2.1;Solyc02g077000.2.1;Solyc02g077420.2.1;Solyc02g077430.2.1;Solyc02g079500.2.1;Solyc02g082920.2.1;Solyc02g082930.2.1;…
GO:0006952	e	defense response	87/1801	773/34725	2e-10	5.39e-07	biological_process	Solyc00g102400.2.1;Solyc00g174340.1.1;Solyc00g323130.2.1;Solyc01g006950.2.1;Solyc01g008800.1.1;Solyc01g014840.2.1;Solyc01g073640.2.1;Solyc01g086810.2.1;Solyc01g091160.2.1;Solyc01g095320.2.1;Solyc01g097280.2.1;Solyc01g097980.2.1;Solyc01g102880.1.1;Solyc01g109110.2.1;Solyc02g027080.1.1;Solyc02g067750.2.1;Solyc02g068070.2.1;Solyc02g072240.2.1;Solyc02g082920.2.1;Solyc02g082930.2.1;Solyc02g084890.1.1;…
GO:0044248	e	cellular catabolic process	105/1801	987/34725	2.01e-10	5.43e-07	biological_process	Solyc00g164680.1.1;Solyc00g282510.1.1;Solyc01g006290.2.1;Solyc01g088230.2.1;Solyc01g091160.2.1;Solyc01g095710.2.1;Solyc01g101070.2.1;Solyc01g106080.2.1;Solyc01g109110.2.1;Solyc02g071350.2.1;Solyc02g079500.2.1;Solyc02g082920.2.1;Solyc02g082930.2.1;Solyc02g085110.2.1;Solyc02g085120.2.1;Solyc02g087070.2.1;Solyc02g087410.2.1;Solyc02g087880.2.1;Solyc02g089620.2.1;Solyc02g089720.1.1;Solyc02g090630.2.1;…
GO:0020037	e	heme binding	61/1801	433/34725	2.04e-10	5.52e-07	molecular_function	Solyc00g247300.2.1;Solyc01g006290.2.1;Solyc01g007380.1.1;Solyc01g007530.2.1;Solyc01g008650.2.1;Solyc01g017740.1.1;Solyc01g067860.2.1;Solyc01g108320.2.1;Solyc01g109140.2.1;Solyc02g014730.2.1;Solyc02g064970.2.1;Solyc02g070580.1.1;Solyc02g079500.2.1;Solyc02g084570.2.1;Solyc02g084780.2.1;Solyc02g084800.2.1;Solyc02g087070.2.1;Solyc02g087090.2.1;Solyc02g090450.2.1;Solyc02g090470.2.1;Solyc02g092860.2.1;…
GO:0005730	e	nucleolus	63/1801	490/34725	2.07e-10	5.58e-07	cellular_component	Solyc01g096290.2.1;Solyc01g099410.2.1;Solyc02g062240.2.1;Solyc02g092430.1.1;Solyc03g005220.2.1;Solyc03g078290.2.1;Solyc03g082570.2.1;Solyc03g093680.2.1;Solyc03g115360.2.1;Solyc03g121580.2.1;Solyc04g008460.2.1;Solyc04g011390.1.1;Solyc04g026100.1.1;Solyc04g082960.1.1;Solyc05g005690.1.1;Solyc05g007250.2.1;Solyc05g053440.2.1;Solyc05g054610.1.1;Solyc06g005110.2.1;Solyc06g005420.1.1;Solyc06g005430.1.1;…
GO:1901575	e	organic substance catabolic process	135/1801	1320/34725	2.44e-10	6.59e-07	biological_process	Solyc00g009110.2.1;Solyc00g164680.1.1;Solyc00g282510.1.1;Solyc01g067660.2.1;Solyc01g088230.2.1;Solyc01g091160.2.1;Solyc01g095710.2.1;Solyc01g095720.2.1;Solyc01g098940.2.1;Solyc01g101070.2.1;Solyc01g106080.2.1;Solyc01g109110.2.1;Solyc02g068070.2.1;Solyc02g071350.2.1;Solyc02g077000.2.1;Solyc02g077420.2.1;Solyc02g077430.2.1;Solyc02g082920.2.1;Solyc02g082930.2.1;Solyc02g085110.2.1;Solyc02g085120.2.1;…
GO:0005506	e	iron ion binding	59/1801	464/34725	2.45e-10	6.61e-07	molecular_function	Solyc00g230080.1.1;Solyc00g247300.2.1;Solyc01g007380.1.1;Solyc01g007530.2.1;Solyc01g008650.2.1;Solyc01g017740.1.1;Solyc01g088230.2.1;Solyc01g099150.2.1;Solyc01g099160.2.1;Solyc01g105660.2.1;Solyc01g108860.2.1;Solyc01g109140.2.1;Solyc02g011990.1.1;Solyc02g014730.2.1;Solyc02g070580.1.1;Solyc02g084570.2.1;Solyc02g092860.2.1;Solyc03g083440.2.1;Solyc03g114940.2.1;Solyc04g071780.2.1;Solyc04g078340.2.1;…
GO:0055114	e	oxidation-reduction process	219/1801	2111/34725	2.55e-10	6.88e-07	biological_process	Solyc00g068970.2.1;Solyc00g203660.1.1;Solyc00g230080.1.1;Solyc00g247300.2.1;Solyc01g006290.2.1;Solyc01g006450.2.1;Solyc01g007330.2.1;Solyc01g007380.1.1;Solyc01g007500.2.1;Solyc01g007530.2.1;Solyc01g007540.2.1;Solyc01g008650.2.1;Solyc01g017300.1.1;Solyc01g017330.1.1;Solyc01g017740.1.1;Solyc01g018090.1.1;Solyc01g044250.1.1;Solyc01g067860.2.1;Solyc01g073640.2.1;Solyc01g088230.2.1;Solyc01g094260.2.1;…
GO:0051704	e	multi-organism process	160/1801	1772/34725	2.71e-10	7.31e-07	biological_process	Solyc00g174340.1.1;Solyc01g006950.2.1;Solyc01g007070.2.1;Solyc01g009990.2.1;Solyc01g010080.2.1;Solyc01g073640.2.1;Solyc01g079110.2.1;Solyc01g091160.2.1;Solyc01g094890.2.1;Solyc01g094910.2.1;Solyc01g095320.2.1;Solyc01g095650.2.1;Solyc01g096930.2.1;Solyc01g097280.2.1;Solyc01g097980.2.1;Solyc01g098940.2.1;Solyc01g099410.2.1;Solyc01g100490.2.1;Solyc01g104400.2.1;Solyc01g105370.2.1;Solyc01g109110.2.1;…
GO:0071840	e	cellular component organization or biogenesis	181/1801	1781/34725	2.87e-10	7.76e-07	biological_process	Solyc01g007070.2.1;Solyc01g007600.2.1;Solyc01g007610.2.1;Solyc01g007670.2.1;Solyc01g009990.2.1;Solyc01g017400.1.1;Solyc01g056940.2.1;Solyc01g079110.2.1;Solyc01g095650.2.1;Solyc01g096290.2.1;Solyc01g096580.2.1;Solyc01g096590.2.1;Solyc01g096930.2.1;Solyc01g098940.2.1;Solyc01g099410.2.1;Solyc01g099830.2.1;Solyc01g100490.2.1;Solyc01g104370.2.1;Solyc02g038690.1.1;Solyc02g064690.2.1;Solyc02g067100.2.1;…
GO:0006950	e	response to stress	221/1801	2316/34725	3.04e-10	8.2e-07	biological_process	Solyc00g102400.2.1;Solyc00g174340.1.1;Solyc00g323130.2.1;Solyc01g006290.2.1;Solyc01g006950.2.1;Solyc01g008800.1.1;Solyc01g014840.2.1;Solyc01g067860.2.1;Solyc01g073640.2.1;Solyc01g086810.2.1;Solyc01g091160.2.1;Solyc01g095320.2.1;Solyc01g096880.2.1;Solyc01g097280.2.1;Solyc01g097970.2.1;Solyc01g097980.2.1;Solyc01g100030.2.1;Solyc01g100490.2.1;Solyc01g102880.1.1;Solyc01g106080.2.1;Solyc01g108010.2.1;…
GO:1901361	e	organic cyclic compound catabolic process	63/1801	501/34725	3.06e-10	8.25e-07	biological_process	Solyc00g164680.1.1;Solyc00g282510.1.1;Solyc01g095710.2.1;Solyc01g101070.2.1;Solyc01g109110.2.1;Solyc02g071350.2.1;Solyc02g085110.2.1;Solyc02g085120.2.1;Solyc02g087410.2.1;Solyc02g087880.2.1;Solyc02g089620.2.1;Solyc03g007530.2.1;Solyc03g007690.1.1;Solyc03g078270.1.1;Solyc03g113070.2.1;Solyc03g113690.1.1;Solyc03g114950.2.1;Solyc03g117510.2.1;Solyc03g117950.2.1;Solyc03g120980.2.1;Solyc04g014210.2.1;…
GO:0016491	e	oxidoreductase activity	213/1801	2032/34725	3.35e-10	9.06e-07	molecular_function	Solyc00g068970.2.1;Solyc00g203660.1.1;Solyc00g230080.1.1;Solyc00g247300.2.1;Solyc01g006290.2.1;Solyc01g006450.2.1;Solyc01g007330.2.1;Solyc01g007530.2.1;Solyc01g007540.2.1;Solyc01g008650.2.1;Solyc01g017300.1.1;Solyc01g017330.1.1;Solyc01g017740.1.1;Solyc01g018090.1.1;Solyc01g067860.2.1;Solyc01g073640.2.1;Solyc01g088230.2.1;Solyc01g094260.2.1;Solyc01g094890.2.1;Solyc01g094910.2.1;Solyc01g098380.2.1;…
GO:0032991	e	macromolecular complex	272/1801	2964/34725	3.69e-10	9.98e-07	cellular_component	Solyc00g203660.1.1;Solyc00g230080.1.1;Solyc01g005460.2.1;Solyc01g006360.2.1;Solyc01g006450.2.1;Solyc01g006650.1.1;Solyc01g007070.2.1;Solyc01g007330.2.1;Solyc01g007500.2.1;Solyc01g007520.2.1;Solyc01g007600.2.1;Solyc01g007610.2.1;Solyc01g007670.2.1;Solyc01g009170.2.1;Solyc01g010080.2.1;Solyc01g017300.1.1;Solyc01g017320.1.1;Solyc01g017330.1.1;Solyc01g017400.1.1;Solyc01g018090.1.1;Solyc01g044250.1.1;…
GO:0050896	e	response to stimulus	327/1801	3748/34725	3.74e-10	1.01e-06	biological_process	Solyc00g102400.2.1;Solyc00g174340.1.1;Solyc00g196060.2.1;Solyc00g323130.2.1;Solyc01g006290.2.1;Solyc01g006950.2.1;Solyc01g007070.2.1;Solyc01g008800.1.1;Solyc01g010080.2.1;Solyc01g014840.2.1;Solyc01g067860.2.1;Solyc01g073640.2.1;Solyc01g086810.2.1;Solyc01g091160.2.1;Solyc01g094890.2.1;Solyc01g094910.2.1;Solyc01g095320.2.1;Solyc01g096880.2.1;Solyc01g097280.2.1;Solyc01g097970.2.1;Solyc01g097980.2.1;…
GO:0019439	e	aromatic compound catabolic process	61/1801	490/34725	3.77e-10	1.02e-06	biological_process	Solyc00g164680.1.1;Solyc00g282510.1.1;Solyc01g095710.2.1;Solyc01g101070.2.1;Solyc01g109110.2.1;Solyc02g071350.2.1;Solyc02g085110.2.1;Solyc02g085120.2.1;Solyc02g087410.2.1;Solyc02g087880.2.1;Solyc03g007530.2.1;Solyc03g007690.1.1;Solyc03g078270.1.1;Solyc03g113070.2.1;Solyc03g113690.1.1;Solyc03g114950.2.1;Solyc03g117510.2.1;Solyc03g117950.2.1;Solyc03g120980.2.1;Solyc04g014210.2.1;Solyc04g055120.2.1;…
GO:0046872	e	metal ion binding	212/1801	2046/34725	3.78e-10	1.02e-06	molecular_function	Solyc00g203660.1.1;Solyc00g230080.1.1;Solyc00g247300.2.1;Solyc01g006290.2.1;Solyc01g006450.2.1;Solyc01g007330.2.1;Solyc01g007380.1.1;Solyc01g007530.2.1;Solyc01g008600.2.1;Solyc01g008650.2.1;Solyc01g017300.1.1;Solyc01g017320.1.1;Solyc01g017330.1.1;Solyc01g017740.1.1;Solyc01g018090.1.1;Solyc01g056940.2.1;Solyc01g066880.2.1;Solyc01g067860.2.1;Solyc01g073640.2.1;Solyc01g088230.2.1;Solyc01g088300.2.1;…
GO:0031224	e	intrinsic to membrane	175/1801	2049/34725	3.89e-10	1.05e-06	cellular_component	Solyc00g230080.1.1;Solyc01g005140.2.1;Solyc01g007380.1.1;Solyc01g007500.2.1;Solyc01g007520.2.1;Solyc01g007530.2.1;Solyc01g007540.2.1;Solyc01g008650.2.1;Solyc01g017300.1.1;Solyc01g017320.1.1;Solyc01g017330.1.1;Solyc01g017740.1.1;Solyc01g018090.1.1;Solyc01g044250.1.1;Solyc01g067020.2.1;Solyc01g067300.2.1;Solyc01g067330.2.1;Solyc01g080680.2.1;Solyc01g091230.2.1;Solyc01g094890.2.1;Solyc01g094910.2.1;…
GO:0097159	e	organic cyclic compound binding	481/1801	6598/34725	4.21e-10	1.14e-06	molecular_function	Solyc00g102400.2.1;Solyc00g164680.1.1;Solyc00g196060.2.1;Solyc00g247300.2.1;Solyc01g006100.2.1;Solyc01g006290.2.1;Solyc01g007070.2.1;Solyc01g007380.1.1;Solyc01g007500.2.1;Solyc01g007530.2.1;Solyc01g007600.2.1;Solyc01g007610.2.1;Solyc01g007670.2.1;Solyc01g008600.2.1;Solyc01g008650.2.1;Solyc01g008800.1.1;Solyc01g014840.2.1;Solyc01g017300.1.1;Solyc01g017330.1.1;Solyc01g017400.1.1;Solyc01g017740.1.1;…
GO:0016021	e	integral to membrane	169/1801	1986/34725	4.21e-10	1.14e-06	cellular_component	Solyc00g230080.1.1;Solyc01g005140.2.1;Solyc01g007380.1.1;Solyc01g007500.2.1;Solyc01g007520.2.1;Solyc01g007530.2.1;Solyc01g007540.2.1;Solyc01g008650.2.1;Solyc01g017300.1.1;Solyc01g017320.1.1;Solyc01g017330.1.1;Solyc01g017740.1.1;Solyc01g018090.1.1;Solyc01g044250.1.1;Solyc01g067020.2.1;Solyc01g067300.2.1;Solyc01g067330.2.1;Solyc01g080680.2.1;Solyc01g091230.2.1;Solyc01g094890.2.1;Solyc01g094910.2.1;…
GO:0044446	e	intracellular organelle part	316/1801	4217/34725	4.24e-10	1.15e-06	cellular_component	Solyc00g203660.1.1;Solyc00g230080.1.1;Solyc01g005460.2.1;Solyc01g006100.2.1;Solyc01g006450.2.1;Solyc01g006650.1.1;Solyc01g007070.2.1;Solyc01g007330.2.1;Solyc01g007380.1.1;Solyc01g007490.2.1;Solyc01g007500.2.1;Solyc01g007520.2.1;Solyc01g007530.2.1;Solyc01g007540.2.1;Solyc01g007610.2.1;Solyc01g007670.2.1;Solyc01g009170.2.1;Solyc01g009990.2.1;Solyc01g017300.1.1;Solyc01g017330.1.1;Solyc01g017400.1.1;…
GO:0044422	e	organelle part	316/1801	4229/34725	4.42e-10	1.19e-06	cellular_component	Solyc00g203660.1.1;Solyc00g230080.1.1;Solyc01g005460.2.1;Solyc01g006100.2.1;Solyc01g006450.2.1;Solyc01g006650.1.1;Solyc01g007070.2.1;Solyc01g007330.2.1;Solyc01g007380.1.1;Solyc01g007490.2.1;Solyc01g007500.2.1;Solyc01g007520.2.1;Solyc01g007530.2.1;Solyc01g007540.2.1;Solyc01g007610.2.1;Solyc01g007670.2.1;Solyc01g009170.2.1;Solyc01g009990.2.1;Solyc01g017300.1.1;Solyc01g017330.1.1;Solyc01g017400.1.1;…
GO:0043169	e	cation binding	256/1801	3276/34725	4.46e-10	1.2e-06	molecular_function	Solyc00g203660.1.1;Solyc00g230080.1.1;Solyc00g247300.2.1;Solyc01g006290.2.1;Solyc01g006450.2.1;Solyc01g007330.2.1;Solyc01g007380.1.1;Solyc01g007530.2.1;Solyc01g008600.2.1;Solyc01g008650.2.1;Solyc01g017300.1.1;Solyc01g017320.1.1;Solyc01g017330.1.1;Solyc01g017740.1.1;Solyc01g018090.1.1;Solyc01g056940.2.1;Solyc01g066880.2.1;Solyc01g067860.2.1;Solyc01g073640.2.1;Solyc01g088230.2.1;Solyc01g088300.2.1;…
GO:0044238	e	primary metabolic process	509/1801	7161/34725	4.51e-10	1.22e-06	biological_process	Solyc00g009110.2.1;Solyc00g164680.1.1;Solyc00g203660.1.1;Solyc00g282510.1.1;Solyc01g005120.2.1;Solyc01g006100.2.1;Solyc01g006360.2.1;Solyc01g006450.2.1;Solyc01g007330.2.1;Solyc01g007490.2.1;Solyc01g007500.2.1;Solyc01g007600.2.1;Solyc01g007610.2.1;Solyc01g007670.2.1;Solyc01g009990.2.1;Solyc01g017300.1.1;Solyc01g017330.1.1;Solyc01g017400.1.1;Solyc01g018090.1.1;Solyc01g044250.1.1;Solyc01g056850.2.1;…
GO:0006804	e	peroxidase reaction	30/1801	156/34725	4.51e-10	1.22e-06	biological_process	Solyc01g006290.2.1;Solyc01g067860.2.1;Solyc01g108320.2.1;Solyc02g064970.2.1;Solyc02g079500.2.1;Solyc02g084780.2.1;Solyc02g084800.2.1;Solyc02g087070.2.1;Solyc02g087090.2.1;Solyc02g090450.2.1;Solyc02g090470.2.1;Solyc02g094180.2.1;Solyc03g006700.2.1;Solyc03g006810.2.1;Solyc03g117980.2.1;Solyc04g071900.2.1;Solyc05g010330.2.1;Solyc05g046020.2.1;Solyc05g052280.2.1;Solyc06g050440.2.1;Solyc06g068680.2.1;…
GO:0016684	e	oxidoreductase activity, acting on peroxide as acceptor	30/1801	156/34725	4.51e-10	1.22e-06	molecular_function	Solyc01g006290.2.1;Solyc01g067860.2.1;Solyc01g108320.2.1;Solyc02g064970.2.1;Solyc02g079500.2.1;Solyc02g084780.2.1;Solyc02g084800.2.1;Solyc02g087070.2.1;Solyc02g087090.2.1;Solyc02g090450.2.1;Solyc02g090470.2.1;Solyc02g094180.2.1;Solyc03g006700.2.1;Solyc03g006810.2.1;Solyc03g117980.2.1;Solyc04g071900.2.1;Solyc05g010330.2.1;Solyc05g046020.2.1;Solyc05g052280.2.1;Solyc06g050440.2.1;Solyc06g068680.2.1;…
GO:0004601	e	peroxidase activity	30/1801	156/34725	4.51e-10	1.22e-06	molecular_function	Solyc01g006290.2.1;Solyc01g067860.2.1;Solyc01g108320.2.1;Solyc02g064970.2.1;Solyc02g079500.2.1;Solyc02g084780.2.1;Solyc02g084800.2.1;Solyc02g087070.2.1;Solyc02g087090.2.1;Solyc02g090450.2.1;Solyc02g090470.2.1;Solyc02g094180.2.1;Solyc03g006700.2.1;Solyc03g006810.2.1;Solyc03g117980.2.1;Solyc04g071900.2.1;Solyc05g010330.2.1;Solyc05g046020.2.1;Solyc05g052280.2.1;Solyc06g050440.2.1;Solyc06g068680.2.1;…
GO:0005488	e	binding	683/1801	9954/34725	4.98e-10	1.35e-06	molecular_function	Solyc00g050430.2.1;Solyc00g102400.2.1;Solyc00g164680.1.1;Solyc00g196060.2.1;Solyc00g203660.1.1;Solyc00g230080.1.1;Solyc00g247300.2.1;Solyc01g006100.2.1;Solyc01g006290.2.1;Solyc01g006450.2.1;Solyc01g006950.2.1;Solyc01g007070.2.1;Solyc01g007330.2.1;Solyc01g007380.1.1;Solyc01g007500.2.1;Solyc01g007520.2.1;Solyc01g007530.2.1;Solyc01g007600.2.1;Solyc01g007610.2.1;Solyc01g007670.2.1;Solyc01g008600.2.1;…
GO:1901363	e	heterocyclic compound binding	481/1801	6596/34725	5.17e-10	1.4e-06	molecular_function	Solyc00g102400.2.1;Solyc00g164680.1.1;Solyc00g196060.2.1;Solyc00g247300.2.1;Solyc01g006100.2.1;Solyc01g006290.2.1;Solyc01g007070.2.1;Solyc01g007380.1.1;Solyc01g007500.2.1;Solyc01g007530.2.1;Solyc01g007600.2.1;Solyc01g007610.2.1;Solyc01g007670.2.1;Solyc01g008600.2.1;Solyc01g008650.2.1;Solyc01g008800.1.1;Solyc01g014840.2.1;Solyc01g017300.1.1;Solyc01g017330.1.1;Solyc01g017400.1.1;Solyc01g017740.1.1;…
GO:0003824	e	catalytic activity	659/1801	9307/34725	5.19e-10	1.4e-06	molecular_function	Solyc00g009110.2.1;Solyc00g068970.2.1;Solyc00g136560.2.1;Solyc00g164680.1.1;Solyc00g203660.1.1;Solyc00g230080.1.1;Solyc00g247300.2.1;Solyc00g282510.1.1;Solyc01g005120.2.1;Solyc01g006100.2.1;Solyc01g006290.2.1;Solyc01g006360.2.1;Solyc01g006450.2.1;Solyc01g006660.1.1;Solyc01g007330.2.1;Solyc01g007490.2.1;Solyc01g007530.2.1;Solyc01g007540.2.1;Solyc01g008650.2.1;Solyc01g009990.2.1;Solyc01g017300.1.1;…
GO:0071704	e	organic substance metabolic process	560/1801	7833/34725	5.37e-10	1.45e-06	biological_process	Solyc00g009110.2.1;Solyc00g164680.1.1;Solyc00g203660.1.1;Solyc00g282510.1.1;Solyc01g005120.2.1;Solyc01g006100.2.1;Solyc01g006360.2.1;Solyc01g006450.2.1;Solyc01g007330.2.1;Solyc01g007490.2.1;Solyc01g007500.2.1;Solyc01g007600.2.1;Solyc01g007610.2.1;Solyc01g007670.2.1;Solyc01g009990.2.1;Solyc01g017300.1.1;Solyc01g017330.1.1;Solyc01g017400.1.1;Solyc01g018090.1.1;Solyc01g044250.1.1;Solyc01g056850.2.1;…
GO:0043167	e	ion binding	469/1801	6123/34725	5.37e-10	1.45e-06	molecular_function	Solyc00g102400.2.1;Solyc00g164680.1.1;Solyc00g203660.1.1;Solyc00g230080.1.1;Solyc00g247300.2.1;Solyc01g006290.2.1;Solyc01g006450.2.1;Solyc01g007330.2.1;Solyc01g007380.1.1;Solyc01g007520.2.1;Solyc01g007530.2.1;Solyc01g008600.2.1;Solyc01g008650.2.1;Solyc01g008800.1.1;Solyc01g014840.2.1;Solyc01g017300.1.1;Solyc01g017320.1.1;Solyc01g017330.1.1;Solyc01g017740.1.1;Solyc01g018090.1.1;Solyc01g056850.2.1;…
GO:0009987	e	cellular process	710/1801	9473/34725	5.45e-10	1.47e-06	biological_process	Solyc00g007080.2.1;Solyc00g009110.2.1;Solyc00g164680.1.1;Solyc00g196060.2.1;Solyc00g203660.1.1;Solyc00g230080.1.1;Solyc00g282510.1.1;Solyc01g005120.2.1;Solyc01g005460.2.1;Solyc01g006100.2.1;Solyc01g006290.2.1;Solyc01g006360.2.1;Solyc01g006450.2.1;Solyc01g006950.2.1;Solyc01g007070.2.1;Solyc01g007330.2.1;Solyc01g007380.1.1;Solyc01g007500.2.1;Solyc01g007520.2.1;Solyc01g007530.2.1;Solyc01g007540.2.1;…
GO:0046348	e	amino sugar catabolic process	12/1801	24/34725	5.52e-10	1.49e-06	biological_process	Solyc02g082920.2.1;Solyc02g082930.2.1;Solyc04g072000.2.1;Solyc05g050130.2.1;Solyc07g005090.2.1;Solyc07g005100.2.1;Solyc10g055810.1.1;Solyc10g055820.1.1;Solyc10g074390.1.1;Solyc10g074400.1.1;Solyc10g074440.1.1;Solyc10g074460.1.1
GO:0006030	e	chitin metabolic process	12/1801	24/34725	5.52e-10	1.49e-06	biological_process	Solyc02g082920.2.1;Solyc02g082930.2.1;Solyc04g072000.2.1;Solyc05g050130.2.1;Solyc07g005090.2.1;Solyc07g005100.2.1;Solyc10g055810.1.1;Solyc10g055820.1.1;Solyc10g074390.1.1;Solyc10g074400.1.1;Solyc10g074440.1.1;Solyc10g074460.1.1
GO:0006032	e	chitin catabolic process	12/1801	24/34725	5.52e-10	1.49e-06	biological_process	Solyc02g082920.2.1;Solyc02g082930.2.1;Solyc04g072000.2.1;Solyc05g050130.2.1;Solyc07g005090.2.1;Solyc07g005100.2.1;Solyc10g055810.1.1;Solyc10g055820.1.1;Solyc10g074390.1.1;Solyc10g074400.1.1;Solyc10g074440.1.1;Solyc10g074460.1.1
GO:1901072	e	glucosamine-containing compound catabolic process	12/1801	24/34725	5.52e-10	1.49e-06	biological_process	Solyc02g082920.2.1;Solyc02g082930.2.1;Solyc04g072000.2.1;Solyc05g050130.2.1;Solyc07g005090.2.1;Solyc07g005100.2.1;Solyc10g055810.1.1;Solyc10g055820.1.1;Solyc10g074390.1.1;Solyc10g074400.1.1;Solyc10g074440.1.1;Solyc10g074460.1.1
GO:0004568	e	chitinase activity	12/1801	24/34725	5.52e-10	1.49e-06	molecular_function	Solyc02g082920.2.1;Solyc02g082930.2.1;Solyc04g072000.2.1;Solyc05g050130.2.1;Solyc07g005090.2.1;Solyc07g005100.2.1;Solyc10g055810.1.1;Solyc10g055820.1.1;Solyc10g074390.1.1;Solyc10g074400.1.1;Solyc10g074440.1.1;Solyc10g074460.1.1
GO:0044237	e	cellular metabolic process	529/1801	7260/34725	5.52e-10	1.49e-06	biological_process	Solyc00g009110.2.1;Solyc00g164680.1.1;Solyc00g203660.1.1;Solyc00g230080.1.1;Solyc00g282510.1.1;Solyc01g005120.2.1;Solyc01g006100.2.1;Solyc01g006290.2.1;Solyc01g006360.2.1;Solyc01g006450.2.1;Solyc01g007330.2.1;Solyc01g007380.1.1;Solyc01g007500.2.1;Solyc01g007520.2.1;Solyc01g007530.2.1;Solyc01g007540.2.1;Solyc01g007600.2.1;Solyc01g007610.2.1;Solyc01g007670.2.1;Solyc01g009990.2.1;Solyc01g017300.1.1;…
GO:0008150	e	biological_process	1113/1801	15425/34725	5.83e-10	1.57e-06	biological_process	Solyc00g007080.2.1;Solyc00g009110.2.1;Solyc00g068970.2.1;Solyc00g102400.2.1;Solyc00g136560.2.1;Solyc00g164680.1.1;Solyc00g174340.1.1;Solyc00g196060.2.1;Solyc00g203660.1.1;Solyc00g230080.1.1;Solyc00g247300.2.1;Solyc00g282510.1.1;Solyc00g323130.2.1;Solyc01g005120.2.1;Solyc01g005450.2.1;Solyc01g005460.2.1;Solyc01g006100.2.1;Solyc01g006290.2.1;Solyc01g006360.2.1;Solyc01g006450.2.1;Solyc01g006650.1.1;…
GO:0044710	e	single-organism metabolic process	679/1801	9018/34725	5.89e-10	1.59e-06	biological_process	Solyc00g009110.2.1;Solyc00g068970.2.1;Solyc00g164680.1.1;Solyc00g203660.1.1;Solyc00g230080.1.1;Solyc00g247300.2.1;Solyc00g282510.1.1;Solyc01g005120.2.1;Solyc01g006100.2.1;Solyc01g006290.2.1;Solyc01g006360.2.1;Solyc01g006450.2.1;Solyc01g007330.2.1;Solyc01g007380.1.1;Solyc01g007490.2.1;Solyc01g007500.2.1;Solyc01g007530.2.1;Solyc01g007540.2.1;Solyc01g007600.2.1;Solyc01g007610.2.1;Solyc01g007670.2.1;…
GO:0003674	e	molecular_function	1071/1801	15505/34725	5.96e-10	1.61e-06	molecular_function	Solyc00g009110.2.1;Solyc00g050430.2.1;Solyc00g068970.2.1;Solyc00g102400.2.1;Solyc00g136560.2.1;Solyc00g164680.1.1;Solyc00g196060.2.1;Solyc00g203660.1.1;Solyc00g230080.1.1;Solyc00g247300.2.1;Solyc00g282510.1.1;Solyc01g005120.2.1;Solyc01g006100.2.1;Solyc01g006290.2.1;Solyc01g006360.2.1;Solyc01g006450.2.1;Solyc01g006650.1.1;Solyc01g006660.1.1;Solyc01g006950.2.1;Solyc01g007070.2.1;Solyc01g007330.2.1;…
GO:0008152	e	metabolic process	783/1801	10783/34725	6.33e-10	1.71e-06	biological_process	Solyc00g009110.2.1;Solyc00g068970.2.1;Solyc00g136560.2.1;Solyc00g164680.1.1;Solyc00g203660.1.1;Solyc00g230080.1.1;Solyc00g247300.2.1;Solyc00g282510.1.1;Solyc01g005120.2.1;Solyc01g006100.2.1;Solyc01g006290.2.1;Solyc01g006360.2.1;Solyc01g006450.2.1;Solyc01g007330.2.1;Solyc01g007380.1.1;Solyc01g007490.2.1;Solyc01g007500.2.1;Solyc01g007520.2.1;Solyc01g007530.2.1;Solyc01g007540.2.1;Solyc01g007600.2.1;…
GO:0044464	e	cell part	636/1801	9605/34725	6.44e-10	1.74e-06	cellular_component	Solyc00g196060.2.1;Solyc00g203660.1.1;Solyc00g230080.1.1;Solyc00g282510.1.1;Solyc01g005120.2.1;Solyc01g005340.2.1;Solyc01g005460.2.1;Solyc01g006100.2.1;Solyc01g006360.2.1;Solyc01g006450.2.1;Solyc01g006650.1.1;Solyc01g006950.2.1;Solyc01g007070.2.1;Solyc01g007330.2.1;Solyc01g007380.1.1;Solyc01g007490.2.1;Solyc01g007500.2.1;Solyc01g007520.2.1;Solyc01g007530.2.1;Solyc01g007540.2.1;Solyc01g007600.2.1;…
GO:0005575	e	cellular_component	791/1801	11382/34725	6.77e-10	1.83e-06	cellular_component	Solyc00g164680.1.1;Solyc00g174340.1.1;Solyc00g196060.2.1;Solyc00g203660.1.1;Solyc00g230080.1.1;Solyc00g282510.1.1;Solyc01g005120.2.1;Solyc01g005140.2.1;Solyc01g005340.2.1;Solyc01g005460.2.1;Solyc01g006100.2.1;Solyc01g006290.2.1;Solyc01g006360.2.1;Solyc01g006450.2.1;Solyc01g006620.2.1;Solyc01g006650.1.1;Solyc01g006950.2.1;Solyc01g007070.2.1;Solyc01g007330.2.1;Solyc01g007380.1.1;Solyc01g007490.2.1;…
GO:1901071	e	glucosamine-containing compound metabolic process	12/1801	25/34725	1.01e-09	2.73e-06	biological_process	Solyc02g082920.2.1;Solyc02g082930.2.1;Solyc04g072000.2.1;Solyc05g050130.2.1;Solyc07g005090.2.1;Solyc07g005100.2.1;Solyc10g055810.1.1;Solyc10g055820.1.1;Solyc10g074390.1.1;Solyc10g074400.1.1;Solyc10g074440.1.1;Solyc10g074460.1.1
GO:0016020	e	membrane	237/1801	3093/34725	1.06e-09	2.86e-06	cellular_component	Solyc00g164680.1.1;Solyc00g230080.1.1;Solyc01g005340.2.1;Solyc01g006950.2.1;Solyc01g007380.1.1;Solyc01g007500.2.1;Solyc01g007520.2.1;Solyc01g007530.2.1;Solyc01g007540.2.1;Solyc01g009990.2.1;Solyc01g017300.1.1;Solyc01g017330.1.1;Solyc01g017740.1.1;Solyc01g018090.1.1;Solyc01g044250.1.1;Solyc01g067300.2.1;Solyc01g067330.2.1;Solyc01g080490.2.1;Solyc01g095750.2.1;Solyc01g096090.2.1;Solyc01g096930.2.1;…
GO:0042221	e	response to chemical stimulus	141/1801	1613/34725	1.17e-09	3.15e-06	biological_process	Solyc00g196060.2.1;Solyc01g006290.2.1;Solyc01g006950.2.1;Solyc01g007070.2.1;Solyc01g095320.2.1;Solyc01g096880.2.1;Solyc01g097980.2.1;Solyc01g100490.2.1;Solyc01g101070.2.1;Solyc01g104030.2.1;Solyc01g105370.2.1;Solyc01g107730.2.1;Solyc01g107910.2.1;Solyc01g109110.2.1;Solyc02g011990.1.1;Solyc02g032950.2.1;Solyc02g064690.2.1;Solyc02g067750.2.1;Solyc02g068490.2.1;Solyc02g068900.2.1;Solyc02g070110.1.1;…
GO:0048046	e	apoplast	45/1801	319/34725	1.19e-09	3.21e-06	cellular_component	Solyc01g005120.2.1;Solyc01g104400.2.1;Solyc02g067750.2.1;Solyc02g070990.1.1;Solyc02g076830.1.1;Solyc02g080160.2.1;Solyc02g085110.2.1;Solyc02g085120.2.1;Solyc03g005790.2.1;Solyc03g025720.2.1;Solyc03g093080.2.1;Solyc03g093120.2.1;Solyc03g093130.2.1;Solyc04g011440.2.1;Solyc04g072280.2.1;Solyc04g076190.1.1;Solyc05g046290.2.1;Solyc05g052280.2.1;Solyc05g052360.1.1;Solyc05g052370.2.1;Solyc06g050440.2.1;…
GO:0006040	e	amino sugar metabolic process	23/1801	101/34725	1.55e-09	4.19e-06	biological_process	Solyc02g070090.1.1;Solyc02g070110.1.1;Solyc02g070130.1.1;Solyc02g070180.1.1;Solyc02g079440.1.1;Solyc02g079460.1.1;Solyc02g082920.2.1;Solyc02g082930.2.1;Solyc04g072000.2.1;Solyc05g050130.2.1;Solyc07g005090.2.1;Solyc07g005100.2.1;Solyc09g072660.2.1;Solyc10g055810.1.1;Solyc10g055820.1.1;Solyc10g074390.1.1;Solyc10g074400.1.1;Solyc10g074440.1.1;Solyc10g074460.1.1;Solyc11g065920.1.1;Solyc11g065930.1.1;…
GO:0006996	e	organelle organization	73/1801	665/34725	1.71e-09	4.61e-06	biological_process	Solyc01g007070.2.1;Solyc01g079110.2.1;Solyc01g095650.2.1;Solyc01g099410.2.1;Solyc02g038690.1.1;Solyc02g067100.2.1;Solyc03g005220.2.1;Solyc03g007130.2.1;Solyc03g071620.1.1;Solyc03g082860.2.1;Solyc03g093260.2.1;Solyc03g096760.1.1;Solyc03g096770.1.1;Solyc03g114520.2.1;Solyc03g116170.2.1;Solyc03g123570.2.1;Solyc04g007890.2.1;Solyc04g011390.1.1;Solyc04g055120.2.1;Solyc04g082840.2.1;Solyc05g005080.2.1;…
GO:0044267	e	cellular protein metabolic process	194/1801	2437/34725	1.96e-09	5.29e-06	biological_process	Solyc01g007500.2.1;Solyc01g007600.2.1;Solyc01g007610.2.1;Solyc01g007670.2.1;Solyc01g009990.2.1;Solyc01g017300.1.1;Solyc01g017330.1.1;Solyc01g017400.1.1;Solyc01g018090.1.1;Solyc01g044250.1.1;Solyc01g056940.2.1;Solyc01g067020.2.1;Solyc01g088610.2.1;Solyc01g091230.2.1;Solyc01g094660.2.1;Solyc01g096290.2.1;Solyc01g096580.2.1;Solyc01g096590.2.1;Solyc01g096940.2.1;Solyc01g097980.2.1;Solyc01g099830.2.1;…
GO:0016209	e	antioxidant activity	31/1801	179/34725	3.38e-09	9.13e-06	molecular_function	Solyc01g006290.2.1;Solyc01g067860.2.1;Solyc01g108320.2.1;Solyc02g064970.2.1;Solyc02g079500.2.1;Solyc02g084780.2.1;Solyc02g084800.2.1;Solyc02g087070.2.1;Solyc02g087090.2.1;Solyc02g090450.2.1;Solyc02g090470.2.1;Solyc02g094180.2.1;Solyc03g006700.2.1;Solyc03g006810.2.1;Solyc03g117980.2.1;Solyc04g071900.2.1;Solyc05g010330.2.1;Solyc05g046020.2.1;Solyc05g052280.2.1;Solyc06g050440.2.1;Solyc06g068680.2.1;…
GO:0043168	e	anion binding	241/1801	3211/34725	4.31e-09	1.16e-05	molecular_function	Solyc00g102400.2.1;Solyc00g164680.1.1;Solyc01g007520.2.1;Solyc01g008800.1.1;Solyc01g014840.2.1;Solyc01g056850.2.1;Solyc01g067020.2.1;Solyc01g079500.2.1;Solyc01g080460.2.1;Solyc01g081540.2.1;Solyc01g086810.2.1;Solyc01g088230.2.1;Solyc01g091230.2.1;Solyc01g091540.1.1;Solyc01g094660.2.1;Solyc01g095710.2.1;Solyc01g096930.2.1;Solyc01g096940.2.1;Solyc01g097980.2.1;Solyc01g098380.2.1;Solyc01g098980.2.1;…
GO:0046274	e	lignin catabolic process	12/1801	28/34725	5.11e-09	1.38e-05	biological_process	Solyc02g085110.2.1;Solyc02g085120.2.1;Solyc04g072280.2.1;Solyc05g052360.1.1;Solyc05g052370.2.1;Solyc06g050530.2.1;Solyc07g049460.2.1;Solyc09g011000.2.1;Solyc09g011050.2.1;Solyc09g011960.1.1;Solyc09g014240.2.1;Solyc10g011930.1.1
GO:0046271	e	phenylpropanoid catabolic process	12/1801	28/34725	5.11e-09	1.38e-05	biological_process	Solyc02g085110.2.1;Solyc02g085120.2.1;Solyc04g072280.2.1;Solyc05g052360.1.1;Solyc05g052370.2.1;Solyc06g050530.2.1;Solyc07g049460.2.1;Solyc09g011000.2.1;Solyc09g011050.2.1;Solyc09g011960.1.1;Solyc09g014240.2.1;Solyc10g011930.1.1
GO:0030554	e	adenyl nucleotide binding	198/1801	2545/34725	7.38e-09	1.99e-05	molecular_function	Solyc00g102400.2.1;Solyc00g164680.1.1;Solyc01g008800.1.1;Solyc01g014840.2.1;Solyc01g056850.2.1;Solyc01g067020.2.1;Solyc01g079500.2.1;Solyc01g080460.2.1;Solyc01g081540.2.1;Solyc01g086810.2.1;Solyc01g091230.2.1;Solyc01g091540.1.1;Solyc01g094660.2.1;Solyc01g095710.2.1;Solyc01g096930.2.1;Solyc01g096940.2.1;Solyc01g097980.2.1;Solyc01g098980.2.1;Solyc01g101070.2.1;Solyc01g102710.2.1;Solyc01g102880.1.1;…
GO:0032559	e	adenyl ribonucleotide binding	195/1801	2498/34725	9.35e-09	2.53e-05	molecular_function	Solyc00g102400.2.1;Solyc00g164680.1.1;Solyc01g008800.1.1;Solyc01g014840.2.1;Solyc01g056850.2.1;Solyc01g067020.2.1;Solyc01g079500.2.1;Solyc01g080460.2.1;Solyc01g081540.2.1;Solyc01g086810.2.1;Solyc01g091230.2.1;Solyc01g091540.1.1;Solyc01g094660.2.1;Solyc01g095710.2.1;Solyc01g096930.2.1;Solyc01g096940.2.1;Solyc01g097980.2.1;Solyc01g098980.2.1;Solyc01g101070.2.1;Solyc01g102710.2.1;Solyc01g102880.1.1;…
GO:0016868	e	intramolecular transferase activity, phosphotransferases	11/1801	24/34725	9.45e-09	2.55e-05	molecular_function	Solyc04g011390.1.1;Solyc05g054610.1.1;Solyc06g005420.1.1;Solyc06g005430.1.1;Solyc06g072240.1.1;Solyc06g075830.1.1;Solyc06g075850.1.1;Solyc06g075930.1.1;Solyc11g066160.1.1;Solyc11g072840.1.1;Solyc11g072860.1.1
GO:0019538	e	protein metabolic process	234/1801	3132/34725	1.03e-08	2.79e-05	biological_process	Solyc01g007490.2.1;Solyc01g007500.2.1;Solyc01g007600.2.1;Solyc01g007610.2.1;Solyc01g007670.2.1;Solyc01g009990.2.1;Solyc01g017300.1.1;Solyc01g017330.1.1;Solyc01g017400.1.1;Solyc01g018090.1.1;Solyc01g044250.1.1;Solyc01g056940.2.1;Solyc01g067020.2.1;Solyc01g079960.2.1;Solyc01g080010.2.1;Solyc01g087800.2.1;Solyc01g087810.2.1;Solyc01g087820.2.1;Solyc01g087840.2.1;Solyc01g087850.2.1;Solyc01g088610.2.1;…
GO:0043232	e	intracellular non-membrane-bounded organelle	94/1801	988/34725	1.49e-08	4.02e-05	cellular_component	Solyc01g007600.2.1;Solyc01g056940.2.1;Solyc01g096290.2.1;Solyc01g099410.2.1;Solyc01g099830.2.1;Solyc01g104370.2.1;Solyc01g104770.2.1;Solyc02g062240.2.1;Solyc02g067100.2.1;Solyc02g086740.1.1;Solyc02g092430.1.1;Solyc03g005220.2.1;Solyc03g078290.2.1;Solyc03g082570.2.1;Solyc03g093680.2.1;Solyc03g114060.2.1;Solyc03g115360.2.1;Solyc03g117980.2.1;Solyc03g121580.2.1;Solyc04g008460.2.1;Solyc04g010100.1.1;…
GO:0043228	e	non-membrane-bounded organelle	94/1801	988/34725	1.49e-08	4.02e-05	cellular_component	Solyc01g007600.2.1;Solyc01g056940.2.1;Solyc01g096290.2.1;Solyc01g099410.2.1;Solyc01g099830.2.1;Solyc01g104370.2.1;Solyc01g104770.2.1;Solyc02g062240.2.1;Solyc02g067100.2.1;Solyc02g086740.1.1;Solyc02g092430.1.1;Solyc03g005220.2.1;Solyc03g078290.2.1;Solyc03g082570.2.1;Solyc03g093680.2.1;Solyc03g114060.2.1;Solyc03g115360.2.1;Solyc03g117980.2.1;Solyc03g121580.2.1;Solyc04g008460.2.1;Solyc04g010100.1.1;…
GO:0009535	e	chloroplast thylakoid membrane	52/1801	430/34725	1.71e-08	4.62e-05	cellular_component	Solyc00g230080.1.1;Solyc01g007380.1.1;Solyc01g007500.2.1;Solyc01g007520.2.1;Solyc01g007530.2.1;Solyc01g007540.2.1;Solyc01g009990.2.1;Solyc01g017300.1.1;Solyc01g017330.1.1;Solyc01g017740.1.1;Solyc01g018090.1.1;Solyc01g044250.1.1;Solyc02g011990.1.1;Solyc02g020960.1.1;Solyc02g036320.1.1;Solyc02g067750.2.1;Solyc02g070990.1.1;Solyc02g081170.2.1;Solyc02g086740.1.1;Solyc03g005790.2.1;Solyc04g016170.1.1;…
GO:0044425	e	membrane part	194/1801	2507/34725	1.74e-08	4.69e-05	cellular_component	Solyc00g230080.1.1;Solyc01g005140.2.1;Solyc01g006360.2.1;Solyc01g007380.1.1;Solyc01g007500.2.1;Solyc01g007520.2.1;Solyc01g007530.2.1;Solyc01g007540.2.1;Solyc01g008650.2.1;Solyc01g010080.2.1;Solyc01g017300.1.1;Solyc01g017320.1.1;Solyc01g017330.1.1;Solyc01g017740.1.1;Solyc01g018090.1.1;Solyc01g044250.1.1;Solyc01g067020.2.1;Solyc01g067300.2.1;Solyc01g067330.2.1;Solyc01g073750.2.1;Solyc01g080680.2.1;…
GO:0006026	e	aminoglycan catabolic process	14/1801	43/34725	1.83e-08	4.95e-05	biological_process	Solyc02g082920.2.1;Solyc02g082930.2.1;Solyc03g121540.2.1;Solyc04g072000.2.1;Solyc05g050130.2.1;Solyc07g005090.2.1;Solyc07g005100.2.1;Solyc10g055810.1.1;Solyc10g055820.1.1;Solyc10g074390.1.1;Solyc10g074400.1.1;Solyc10g074440.1.1;Solyc10g074460.1.1;Solyc12g008840.1.1
GO:0055035	e	plastid thylakoid membrane	52/1801	432/34725	1.93e-08	5.22e-05	cellular_component	Solyc00g230080.1.1;Solyc01g007380.1.1;Solyc01g007500.2.1;Solyc01g007520.2.1;Solyc01g007530.2.1;Solyc01g007540.2.1;Solyc01g009990.2.1;Solyc01g017300.1.1;Solyc01g017330.1.1;Solyc01g017740.1.1;Solyc01g018090.1.1;Solyc01g044250.1.1;Solyc02g011990.1.1;Solyc02g020960.1.1;Solyc02g036320.1.1;Solyc02g067750.2.1;Solyc02g070990.1.1;Solyc02g081170.2.1;Solyc02g086740.1.1;Solyc03g005790.2.1;Solyc04g016170.1.1;…
GO:1901136	e	carbohydrate derivative catabolic process	52/1801	435/34725	2.35e-08	6.33e-05	biological_process	Solyc00g164680.1.1;Solyc01g095710.2.1;Solyc01g101070.2.1;Solyc01g109110.2.1;Solyc02g071350.2.1;Solyc02g082920.2.1;Solyc02g082930.2.1;Solyc02g087410.2.1;Solyc02g087880.2.1;Solyc03g007530.2.1;Solyc03g007690.1.1;Solyc03g113070.2.1;Solyc03g113690.1.1;Solyc03g114950.2.1;Solyc03g117950.2.1;Solyc03g120980.2.1;Solyc03g121540.2.1;Solyc04g014210.2.1;Solyc04g055120.2.1;Solyc04g072000.2.1;Solyc05g014380.2.1;…
GO:0022607	e	cellular component assembly	51/1801	422/34725	2.42e-08	6.54e-05	biological_process	Solyc01g009990.2.1;Solyc01g079110.2.1;Solyc01g095650.2.1;Solyc01g099410.2.1;Solyc02g038690.1.1;Solyc02g087880.2.1;Solyc03g005220.2.1;Solyc03g062700.2.1;Solyc03g071620.1.1;Solyc03g116170.2.1;Solyc03g117950.2.1;Solyc03g119220.2.1;Solyc03g121420.2.1;Solyc04g007890.2.1;Solyc04g011390.1.1;Solyc04g055120.2.1;Solyc05g023680.2.1;Solyc05g050120.2.1;Solyc05g051290.2.1;Solyc05g054610.1.1;Solyc05g055440.1.1;…
GO:0009607	e	response to biotic stimulus	67/1801	624/34725	2.48e-08	6.69e-05	biological_process	Solyc00g174340.1.1;Solyc00g323130.2.1;Solyc01g006950.2.1;Solyc01g007070.2.1;Solyc01g010080.2.1;Solyc01g073640.2.1;Solyc01g091160.2.1;Solyc01g094890.2.1;Solyc01g094910.2.1;Solyc01g095320.2.1;Solyc01g097280.2.1;Solyc01g097980.2.1;Solyc01g105370.2.1;Solyc01g109110.2.1;Solyc01g111310.2.1;Solyc02g067750.2.1;Solyc02g068070.2.1;Solyc02g072240.2.1;Solyc02g082920.2.1;Solyc02g082930.2.1;Solyc02g086740.1.1;…
GO:0052716	e	hydroquinone:oxygen oxidoreductase activity	11/1801	26/34725	2.66e-08	7.17e-05	molecular_function	Solyc02g085110.2.1;Solyc02g085120.2.1;Solyc04g072280.2.1;Solyc05g052360.1.1;Solyc05g052370.2.1;Solyc06g050530.2.1;Solyc07g049460.2.1;Solyc09g011000.2.1;Solyc09g011050.2.1;Solyc09g011960.1.1;Solyc09g014240.2.1
GO:0043229	e	intracellular organelle	328/1801	4746/34725	2.95e-08	7.96e-05	cellular_component	Solyc00g196060.2.1;Solyc01g006100.2.1;Solyc01g006650.1.1;Solyc01g006950.2.1;Solyc01g007070.2.1;Solyc01g007600.2.1;Solyc01g007610.2.1;Solyc01g007670.2.1;Solyc01g009040.2.1;Solyc01g009170.2.1;Solyc01g010080.2.1;Solyc01g017320.1.1;Solyc01g017400.1.1;Solyc01g056940.2.1;Solyc01g060150.2.1;Solyc01g067300.2.1;Solyc01g073970.2.1;Solyc01g074000.2.1;Solyc01g079110.2.1;Solyc01g079500.2.1;Solyc01g080490.2.1;…
GO:0043226	e	organelle	328/1801	4750/34725	3.01e-08	8.12e-05	cellular_component	Solyc00g196060.2.1;Solyc01g006100.2.1;Solyc01g006650.1.1;Solyc01g006950.2.1;Solyc01g007070.2.1;Solyc01g007600.2.1;Solyc01g007610.2.1;Solyc01g007670.2.1;Solyc01g009040.2.1;Solyc01g009170.2.1;Solyc01g010080.2.1;Solyc01g017320.1.1;Solyc01g017400.1.1;Solyc01g056940.2.1;Solyc01g060150.2.1;Solyc01g067300.2.1;Solyc01g073970.2.1;Solyc01g074000.2.1;Solyc01g079110.2.1;Solyc01g079500.2.1;Solyc01g080490.2.1;…
GO:0032787	e	monocarboxylic acid metabolic process	54/1801	464/34725	3.46e-08	9.36e-05	biological_process	Solyc00g203660.1.1;Solyc00g282510.1.1;Solyc01g006450.2.1;Solyc01g007330.2.1;Solyc01g080460.2.1;Solyc01g099150.2.1;Solyc01g099160.2.1;Solyc01g100490.2.1;Solyc02g014730.2.1;Solyc02g077860.1.1;Solyc02g086880.2.1;Solyc02g087070.2.1;Solyc03g005320.2.1;Solyc03g025720.2.1;Solyc03g078270.1.1;Solyc03g097500.2.1;Solyc03g116610.2.1;Solyc03g116730.2.1;Solyc03g118410.2.1;Solyc03g122120.2.1;Solyc04g005160.1.1;…
GO:0009698	e	phenylpropanoid metabolic process	27/1801	157/34725	3.96e-08	0.000107	biological_process	Solyc00g282510.1.1;Solyc01g107590.2.1;Solyc01g107910.2.1;Solyc02g014730.2.1;Solyc02g085110.2.1;Solyc02g085120.2.1;Solyc03g078270.1.1;Solyc03g097500.2.1;Solyc04g011600.2.1;Solyc04g072280.2.1;Solyc05g052360.1.1;Solyc05g052370.2.1;Solyc05g056170.2.1;Solyc06g050530.2.1;Solyc06g068650.2.1;Solyc06g076800.2.1;Solyc07g049460.2.1;Solyc08g076930.1.1;Solyc09g007890.1.1;Solyc09g007900.2.1;Solyc09g011000.2.1;…
GO:0042651	e	thylakoid membrane	52/1801	441/34725	5.14e-08	0.000139	cellular_component	Solyc00g230080.1.1;Solyc01g007380.1.1;Solyc01g007500.2.1;Solyc01g007520.2.1;Solyc01g007530.2.1;Solyc01g007540.2.1;Solyc01g009990.2.1;Solyc01g017300.1.1;Solyc01g017330.1.1;Solyc01g017740.1.1;Solyc01g018090.1.1;Solyc01g044250.1.1;Solyc02g011990.1.1;Solyc02g020960.1.1;Solyc02g036320.1.1;Solyc02g067750.2.1;Solyc02g070990.1.1;Solyc02g081170.2.1;Solyc02g086740.1.1;Solyc03g005790.2.1;Solyc04g016170.1.1;…
GO:0034357	e	photosynthetic membrane	52/1801	443/34725	5.52e-08	0.000149	cellular_component	Solyc00g230080.1.1;Solyc01g007380.1.1;Solyc01g007500.2.1;Solyc01g007520.2.1;Solyc01g007530.2.1;Solyc01g007540.2.1;Solyc01g009990.2.1;Solyc01g017300.1.1;Solyc01g017330.1.1;Solyc01g017740.1.1;Solyc01g018090.1.1;Solyc01g044250.1.1;Solyc02g011990.1.1;Solyc02g020960.1.1;Solyc02g036320.1.1;Solyc02g067750.2.1;Solyc02g070990.1.1;Solyc02g081170.2.1;Solyc02g086740.1.1;Solyc03g005790.2.1;Solyc04g016170.1.1;…
GO:0019748	e	secondary metabolic process	30/1801	193/34725	7.61e-08	0.000205	biological_process	Solyc00g282510.1.1;Solyc01g107590.2.1;Solyc01g107910.2.1;Solyc02g014730.2.1;Solyc02g085110.2.1;Solyc02g085120.2.1;Solyc03g078270.1.1;Solyc03g097500.2.1;Solyc03g120980.2.1;Solyc04g011600.2.1;Solyc04g055120.2.1;Solyc04g072280.2.1;Solyc05g052360.1.1;Solyc05g052370.2.1;Solyc05g056170.2.1;Solyc06g050530.2.1;Solyc06g068650.2.1;Solyc06g076800.2.1;Solyc07g049460.2.1;Solyc07g053720.2.1;Solyc08g076930.1.1;…
GO:0010035	e	response to inorganic substance	77/1801	786/34725	9.07e-08	0.000245	biological_process	Solyc01g006290.2.1;Solyc01g095320.2.1;Solyc01g097980.2.1;Solyc01g100490.2.1;Solyc01g105370.2.1;Solyc01g107910.2.1;Solyc02g032950.2.1;Solyc02g068900.2.1;Solyc02g072240.2.1;Solyc02g079500.2.1;Solyc02g083680.1.1;Solyc02g084840.2.1;Solyc02g084850.2.1;Solyc02g084870.2.1;Solyc02g086880.2.1;Solyc02g087070.2.1;Solyc02g089400.2.1;Solyc02g089620.2.1;Solyc03g025720.2.1;Solyc03g083440.2.1;Solyc03g112100.2.1;…
GO:0016762	e	xyloglucan:xyloglucosyl transferase activity	12/1801	35/34725	9.99e-08	0.00027	molecular_function	Solyc01g005120.2.1;Solyc02g080160.2.1;Solyc03g093080.2.1;Solyc03g093120.2.1;Solyc03g093130.2.1;Solyc05g046290.2.1;Solyc07g006860.2.1;Solyc07g009380.2.1;Solyc07g052980.2.1;Solyc07g055990.2.1;Solyc07g056000.2.1;Solyc11g066270.1.1
GO:0009506	e	plasmodesma	81/1801	845/34725	1.08e-07	0.000291	cellular_component	Solyc01g006620.2.1;Solyc01g006950.2.1;Solyc01g067330.2.1;Solyc01g095320.2.1;Solyc01g099410.2.1;Solyc01g101070.2.1;Solyc01g102390.2.1;Solyc01g102400.2.1;Solyc01g103990.2.1;Solyc01g104030.2.1;Solyc01g104230.2.1;Solyc02g069850.2.1;Solyc02g070640.2.1;Solyc02g070650.2.1;Solyc02g081810.2.1;Solyc02g086740.1.1;Solyc02g089260.2.1;Solyc03g025520.2.1;Solyc03g025720.2.1;Solyc03g045110.2.1;Solyc03g078290.2.1;…
GO:0009808	e	lignin metabolic process	16/1801	65/34725	1.48e-07	0.0004	biological_process	Solyc01g107590.2.1;Solyc01g107910.2.1;Solyc02g085110.2.1;Solyc02g085120.2.1;Solyc04g072280.2.1;Solyc05g052360.1.1;Solyc05g052370.2.1;Solyc06g050530.2.1;Solyc06g068650.2.1;Solyc07g049460.2.1;Solyc09g011000.2.1;Solyc09g011050.2.1;Solyc09g011960.1.1;Solyc09g014240.2.1;Solyc10g011930.1.1;Solyc12g099000.1.1
GO:0015935	e	small ribosomal subunit	25/1801	147/34725	1.55e-07	0.00042	cellular_component	Solyc01g007610.2.1;Solyc01g007670.2.1;Solyc01g017400.1.1;Solyc01g096580.2.1;Solyc01g096590.2.1;Solyc02g069850.2.1;Solyc03g045110.2.1;Solyc03g078290.2.1;Solyc03g115360.2.1;Solyc04g008810.2.1;Solyc04g026100.1.1;Solyc05g005690.1.1;Solyc05g007250.2.1;Solyc06g005110.2.1;Solyc06g068710.2.1;Solyc06g083180.2.1;Solyc06g084230.2.1;Solyc09g010100.2.1;Solyc09g050080.1.1;Solyc09g061450.1.1;Solyc09g065330.2.1;…
GO:0005911	e	cell-cell junction	81/1801	846/34725	1.56e-07	0.000421	cellular_component	Solyc01g006620.2.1;Solyc01g006950.2.1;Solyc01g067330.2.1;Solyc01g095320.2.1;Solyc01g099410.2.1;Solyc01g101070.2.1;Solyc01g102390.2.1;Solyc01g102400.2.1;Solyc01g103990.2.1;Solyc01g104030.2.1;Solyc01g104230.2.1;Solyc02g069850.2.1;Solyc02g070640.2.1;Solyc02g070650.2.1;Solyc02g081810.2.1;Solyc02g086740.1.1;Solyc02g089260.2.1;Solyc03g025520.2.1;Solyc03g025720.2.1;Solyc03g045110.2.1;Solyc03g078290.2.1;…
GO:0030054	e	cell junction	81/1801	846/34725	1.56e-07	0.000421	cellular_component	Solyc01g006620.2.1;Solyc01g006950.2.1;Solyc01g067330.2.1;Solyc01g095320.2.1;Solyc01g099410.2.1;Solyc01g101070.2.1;Solyc01g102390.2.1;Solyc01g102400.2.1;Solyc01g103990.2.1;Solyc01g104030.2.1;Solyc01g104230.2.1;Solyc02g069850.2.1;Solyc02g070640.2.1;Solyc02g070650.2.1;Solyc02g081810.2.1;Solyc02g086740.1.1;Solyc02g089260.2.1;Solyc03g025520.2.1;Solyc03g025720.2.1;Solyc03g045110.2.1;Solyc03g078290.2.1;…
GO:0009058	e	biosynthetic process	201/1801	2701/34725	1.83e-07	0.000495	biological_process	Solyc00g203660.1.1;Solyc00g282510.1.1;Solyc01g006360.2.1;Solyc01g006450.2.1;Solyc01g007330.2.1;Solyc01g007600.2.1;Solyc01g007610.2.1;Solyc01g007670.2.1;Solyc01g017400.1.1;Solyc01g056850.2.1;Solyc01g056940.2.1;Solyc01g073750.2.1;Solyc01g088230.2.1;Solyc01g091160.2.1;Solyc01g096290.2.1;Solyc01g096580.2.1;Solyc01g096590.2.1;Solyc01g098380.2.1;Solyc01g099150.2.1;Solyc01g099160.2.1;Solyc01g099830.2.1;…
GO:0044436	e	thylakoid part	56/1801	514/34725	1.87e-07	0.000505	cellular_component	Solyc00g230080.1.1;Solyc01g007380.1.1;Solyc01g007500.2.1;Solyc01g007520.2.1;Solyc01g007530.2.1;Solyc01g007540.2.1;Solyc01g009990.2.1;Solyc01g017300.1.1;Solyc01g017320.1.1;Solyc01g017330.1.1;Solyc01g017740.1.1;Solyc01g018090.1.1;Solyc01g044250.1.1;Solyc02g011990.1.1;Solyc02g020960.1.1;Solyc02g036320.1.1;Solyc02g067750.2.1;Solyc02g070990.1.1;Solyc02g081170.2.1;Solyc02g086740.1.1;Solyc03g005790.2.1;…
GO:0051707	e	response to other organism	58/1801	541/34725	2.19e-07	0.000591	biological_process	Solyc00g174340.1.1;Solyc01g006950.2.1;Solyc01g007070.2.1;Solyc01g010080.2.1;Solyc01g073640.2.1;Solyc01g091160.2.1;Solyc01g094890.2.1;Solyc01g094910.2.1;Solyc01g095320.2.1;Solyc01g097280.2.1;Solyc01g097980.2.1;Solyc01g105370.2.1;Solyc01g109110.2.1;Solyc01g111310.2.1;Solyc02g067750.2.1;Solyc02g068070.2.1;Solyc02g072240.2.1;Solyc02g082920.2.1;Solyc02g082930.2.1;Solyc02g086740.1.1;Solyc02g087070.2.1;…
GO:0043531	e	ADP binding	34/1801	247/34725	2.2e-07	0.000594	molecular_function	Solyc00g102400.2.1;Solyc01g008800.1.1;Solyc01g014840.2.1;Solyc01g086810.2.1;Solyc01g102880.1.1;Solyc02g027080.1.1;Solyc02g084890.1.1;Solyc03g005660.2.1;Solyc03g005670.2.1;Solyc03g078300.1.1;Solyc04g005550.1.1;Solyc04g007030.2.1;Solyc04g007050.2.1;Solyc04g015210.2.1;Solyc04g056570.2.1;Solyc04g079420.2.1;Solyc05g005130.1.1;Solyc05g007170.2.1;Solyc05g007610.2.1;Solyc05g007630.2.1;Solyc05g007640.2.1;…
GO:0044424	e	intracellular part	531/1801	8430/34725	2.32e-07	0.000625	cellular_component	Solyc00g196060.2.1;Solyc00g203660.1.1;Solyc00g230080.1.1;Solyc00g282510.1.1;Solyc01g005460.2.1;Solyc01g006100.2.1;Solyc01g006450.2.1;Solyc01g006650.1.1;Solyc01g006950.2.1;Solyc01g007070.2.1;Solyc01g007330.2.1;Solyc01g007380.1.1;Solyc01g007490.2.1;Solyc01g007500.2.1;Solyc01g007520.2.1;Solyc01g007530.2.1;Solyc01g007540.2.1;Solyc01g007600.2.1;Solyc01g007610.2.1;Solyc01g007670.2.1;Solyc01g009040.2.1;…
GO:0000166	e	nucleotide binding	246/1801	3462/34725	2.71e-07	0.000733	molecular_function	Solyc00g102400.2.1;Solyc00g164680.1.1;Solyc01g008600.2.1;Solyc01g008800.1.1;Solyc01g014840.2.1;Solyc01g056850.2.1;Solyc01g067020.2.1;Solyc01g079500.2.1;Solyc01g080460.2.1;Solyc01g081540.2.1;Solyc01g086810.2.1;Solyc01g088230.2.1;Solyc01g091230.2.1;Solyc01g091540.1.1;Solyc01g094660.2.1;Solyc01g095710.2.1;Solyc01g096930.2.1;Solyc01g096940.2.1;Solyc01g097980.2.1;Solyc01g098380.2.1;Solyc01g098980.2.1;…
GO:1901265	e	nucleoside phosphate binding	246/1801	3462/34725	2.71e-07	0.000733	molecular_function	Solyc00g102400.2.1;Solyc00g164680.1.1;Solyc01g008600.2.1;Solyc01g008800.1.1;Solyc01g014840.2.1;Solyc01g056850.2.1;Solyc01g067020.2.1;Solyc01g079500.2.1;Solyc01g080460.2.1;Solyc01g081540.2.1;Solyc01g086810.2.1;Solyc01g088230.2.1;Solyc01g091230.2.1;Solyc01g091540.1.1;Solyc01g094660.2.1;Solyc01g095710.2.1;Solyc01g096930.2.1;Solyc01g096940.2.1;Solyc01g097980.2.1;Solyc01g098380.2.1;Solyc01g098980.2.1;…
GO:0032553	e	ribonucleotide binding	205/1801	2783/34725	2.72e-07	0.000734	molecular_function	Solyc00g102400.2.1;Solyc00g164680.1.1;Solyc01g008800.1.1;Solyc01g014840.2.1;Solyc01g056850.2.1;Solyc01g067020.2.1;Solyc01g079500.2.1;Solyc01g080460.2.1;Solyc01g081540.2.1;Solyc01g086810.2.1;Solyc01g091230.2.1;Solyc01g091540.1.1;Solyc01g094660.2.1;Solyc01g095710.2.1;Solyc01g096930.2.1;Solyc01g096940.2.1;Solyc01g097980.2.1;Solyc01g098980.2.1;Solyc01g101070.2.1;Solyc01g102710.2.1;Solyc01g102880.1.1;…
GO:0016682	e	oxidoreductase activity, acting on diphenols and related substances as donors, oxygen as acceptor	13/1801	45/34725	2.89e-07	0.00078	molecular_function	Solyc02g085110.2.1;Solyc02g085120.2.1;Solyc04g072280.2.1;Solyc05g052360.1.1;Solyc05g052370.2.1;Solyc06g050530.2.1;Solyc07g049460.2.1;Solyc08g074680.2.1;Solyc08g075540.2.1;Solyc09g011000.2.1;Solyc09g011050.2.1;Solyc09g011960.1.1;Solyc09g014240.2.1
GO:0044427	e	chromosomal part	57/1801	535/34725	3.28e-07	0.000886	cellular_component	Solyc01g006100.2.1;Solyc01g068540.2.1;Solyc01g079110.2.1;Solyc01g079500.2.1;Solyc01g095650.2.1;Solyc01g099410.2.1;Solyc01g110130.2.1;Solyc02g038690.1.1;Solyc02g070780.2.1;Solyc03g005220.2.1;Solyc03g063220.1.1;Solyc03g071620.1.1;Solyc03g093260.2.1;Solyc03g114060.2.1;Solyc03g114520.2.1;Solyc03g116170.2.1;Solyc03g118160.1.1;Solyc04g007890.2.1;Solyc04g011390.1.1;Solyc05g007450.2.1;Solyc05g014260.2.1;…
GO:0004553	e	hydrolase activity, hydrolyzing O-glycosyl compounds	43/1801	353/34725	3.33e-07	0.0009	molecular_function	Solyc01g005120.2.1;Solyc01g067660.2.1;Solyc01g079570.2.1;Solyc01g110000.2.1;Solyc02g080160.2.1;Solyc02g082920.2.1;Solyc02g082930.2.1;Solyc02g089720.1.1;Solyc03g093080.2.1;Solyc03g093120.2.1;Solyc03g093130.2.1;Solyc03g094020.2.1;Solyc03g121540.2.1;Solyc04g072000.2.1;Solyc04g077190.2.1;Solyc05g005080.2.1;Solyc05g007070.2.1;Solyc05g046290.2.1;Solyc05g050130.2.1;Solyc07g005090.2.1;Solyc07g005100.2.1;…
GO:0036094	e	small molecule binding	249/1801	3527/34725	4.16e-07	0.00112	molecular_function	Solyc00g102400.2.1;Solyc00g164680.1.1;Solyc01g008600.2.1;Solyc01g008800.1.1;Solyc01g014840.2.1;Solyc01g056850.2.1;Solyc01g067020.2.1;Solyc01g079500.2.1;Solyc01g080460.2.1;Solyc01g081540.2.1;Solyc01g086810.2.1;Solyc01g088230.2.1;Solyc01g091230.2.1;Solyc01g091540.1.1;Solyc01g094660.2.1;Solyc01g095710.2.1;Solyc01g096930.2.1;Solyc01g096940.2.1;Solyc01g097980.2.1;Solyc01g098380.2.1;Solyc01g098980.2.1;…
GO:0017076	e	purine nucleotide binding	204/1801	2787/34725	4.47e-07	0.00121	molecular_function	Solyc00g102400.2.1;Solyc00g164680.1.1;Solyc01g008800.1.1;Solyc01g014840.2.1;Solyc01g056850.2.1;Solyc01g067020.2.1;Solyc01g079500.2.1;Solyc01g080460.2.1;Solyc01g081540.2.1;Solyc01g086810.2.1;Solyc01g091230.2.1;Solyc01g091540.1.1;Solyc01g094660.2.1;Solyc01g095710.2.1;Solyc01g096930.2.1;Solyc01g096940.2.1;Solyc01g097980.2.1;Solyc01g098980.2.1;Solyc01g101070.2.1;Solyc01g102710.2.1;Solyc01g102880.1.1;…
GO:0001883	e	purine nucleoside binding	201/1801	2740/34725	4.63e-07	0.00125	molecular_function	Solyc00g102400.2.1;Solyc00g164680.1.1;Solyc01g008800.1.1;Solyc01g014840.2.1;Solyc01g056850.2.1;Solyc01g067020.2.1;Solyc01g079500.2.1;Solyc01g080460.2.1;Solyc01g081540.2.1;Solyc01g086810.2.1;Solyc01g091230.2.1;Solyc01g091540.1.1;Solyc01g094660.2.1;Solyc01g095710.2.1;Solyc01g096930.2.1;Solyc01g096940.2.1;Solyc01g097980.2.1;Solyc01g098980.2.1;Solyc01g101070.2.1;Solyc01g102710.2.1;Solyc01g102880.1.1;…
GO:0032550	e	purine ribonucleoside binding	201/1801	2740/34725	4.63e-07	0.00125	molecular_function	Solyc00g102400.2.1;Solyc00g164680.1.1;Solyc01g008800.1.1;Solyc01g014840.2.1;Solyc01g056850.2.1;Solyc01g067020.2.1;Solyc01g079500.2.1;Solyc01g080460.2.1;Solyc01g081540.2.1;Solyc01g086810.2.1;Solyc01g091230.2.1;Solyc01g091540.1.1;Solyc01g094660.2.1;Solyc01g095710.2.1;Solyc01g096930.2.1;Solyc01g096940.2.1;Solyc01g097980.2.1;Solyc01g098980.2.1;Solyc01g101070.2.1;Solyc01g102710.2.1;Solyc01g102880.1.1;…
GO:0032555	e	purine ribonucleotide binding	201/1801	2740/34725	4.63e-07	0.00125	molecular_function	Solyc00g102400.2.1;Solyc00g164680.1.1;Solyc01g008800.1.1;Solyc01g014840.2.1;Solyc01g056850.2.1;Solyc01g067020.2.1;Solyc01g079500.2.1;Solyc01g080460.2.1;Solyc01g081540.2.1;Solyc01g086810.2.1;Solyc01g091230.2.1;Solyc01g091540.1.1;Solyc01g094660.2.1;Solyc01g095710.2.1;Solyc01g096930.2.1;Solyc01g096940.2.1;Solyc01g097980.2.1;Solyc01g098980.2.1;Solyc01g101070.2.1;Solyc01g102710.2.1;Solyc01g102880.1.1;…
GO:0016887	e	ATPase activity	43/1801	362/34725	4.94e-07	0.00133	molecular_function	Solyc00g164680.1.1;Solyc01g095710.2.1;Solyc01g096930.2.1;Solyc01g101070.2.1;Solyc02g068490.2.1;Solyc02g071350.2.1;Solyc02g087410.2.1;Solyc03g007530.2.1;Solyc03g007690.1.1;Solyc03g113070.2.1;Solyc03g113690.1.1;Solyc03g114950.2.1;Solyc03g117950.2.1;Solyc03g120980.2.1;Solyc04g006940.2.1;Solyc04g014210.2.1;Solyc04g055120.2.1;Solyc05g006640.2.1;Solyc05g010120.2.1;Solyc05g014380.2.1;Solyc05g053570.2.1;…
GO:0032549	e	ribonucleoside binding	202/1801	2759/34725	5.02e-07	0.00136	molecular_function	Solyc00g102400.2.1;Solyc00g164680.1.1;Solyc01g008800.1.1;Solyc01g014840.2.1;Solyc01g056850.2.1;Solyc01g067020.2.1;Solyc01g079500.2.1;Solyc01g080460.2.1;Solyc01g081540.2.1;Solyc01g086810.2.1;Solyc01g091230.2.1;Solyc01g091540.1.1;Solyc01g094660.2.1;Solyc01g095710.2.1;Solyc01g096930.2.1;Solyc01g096940.2.1;Solyc01g097980.2.1;Solyc01g098980.2.1;Solyc01g101070.2.1;Solyc01g102710.2.1;Solyc01g102880.1.1;…
GO:0001882	e	nucleoside binding	202/1801	2760/34725	5.06e-07	0.00137	molecular_function	Solyc00g102400.2.1;Solyc00g164680.1.1;Solyc01g008800.1.1;Solyc01g014840.2.1;Solyc01g056850.2.1;Solyc01g067020.2.1;Solyc01g079500.2.1;Solyc01g080460.2.1;Solyc01g081540.2.1;Solyc01g086810.2.1;Solyc01g091230.2.1;Solyc01g091540.1.1;Solyc01g094660.2.1;Solyc01g095710.2.1;Solyc01g096930.2.1;Solyc01g096940.2.1;Solyc01g097980.2.1;Solyc01g098980.2.1;Solyc01g101070.2.1;Solyc01g102710.2.1;Solyc01g102880.1.1;…
GO:0016679	e	oxidoreductase activity, acting on diphenols and related substances as donors	14/1801	55/34725	5.67e-07	0.00153	molecular_function	Solyc02g085110.2.1;Solyc02g085120.2.1;Solyc04g072280.2.1;Solyc05g052360.1.1;Solyc05g052370.2.1;Solyc06g050530.2.1;Solyc07g049460.2.1;Solyc08g074680.2.1;Solyc08g075540.2.1;Solyc09g011000.2.1;Solyc09g011050.2.1;Solyc09g011960.1.1;Solyc09g014240.2.1;Solyc09g074860.2.1
GO:0034645	e	cellular macromolecule biosynthetic process	101/1801	1172/34725	5.96e-07	0.00161	biological_process	Solyc01g006360.2.1;Solyc01g006450.2.1;Solyc01g007600.2.1;Solyc01g007610.2.1;Solyc01g007670.2.1;Solyc01g017400.1.1;Solyc01g056940.2.1;Solyc01g073750.2.1;Solyc01g096290.2.1;Solyc01g096580.2.1;Solyc01g096590.2.1;Solyc01g099830.2.1;Solyc01g104370.2.1;Solyc01g107900.2.1;Solyc02g064690.2.1;Solyc02g070640.2.1;Solyc02g070650.2.1;Solyc02g072240.2.1;Solyc02g082850.2.1;Solyc02g086740.1.1;Solyc02g092430.1.1;…
GO:0043170	e	macromolecule metabolic process	338/1801	5074/34725	6.54e-07	0.00177	biological_process	Solyc01g005120.2.1;Solyc01g006100.2.1;Solyc01g006360.2.1;Solyc01g006450.2.1;Solyc01g007490.2.1;Solyc01g007500.2.1;Solyc01g007600.2.1;Solyc01g007610.2.1;Solyc01g007670.2.1;Solyc01g009990.2.1;Solyc01g017300.1.1;Solyc01g017330.1.1;Solyc01g017400.1.1;Solyc01g018090.1.1;Solyc01g044250.1.1;Solyc01g056940.2.1;Solyc01g067020.2.1;Solyc01g067660.2.1;Solyc01g073750.2.1;Solyc01g079500.2.1;Solyc01g079960.2.1;…
GO:0006022	e	aminoglycan metabolic process	15/1801	64/34725	7.15e-07	0.00193	biological_process	Solyc02g082920.2.1;Solyc02g082930.2.1;Solyc03g121540.2.1;Solyc04g072000.2.1;Solyc05g050130.2.1;Solyc07g005090.2.1;Solyc07g005100.2.1;Solyc10g055810.1.1;Solyc10g055820.1.1;Solyc10g074390.1.1;Solyc10g074400.1.1;Solyc10g074440.1.1;Solyc10g074460.1.1;Solyc11g011380.1.1;Solyc12g008840.1.1
GO:0016787	e	hydrolase activity	217/1801	3019/34725	7.29e-07	0.00197	molecular_function	Solyc00g009110.2.1;Solyc00g164680.1.1;Solyc01g005120.2.1;Solyc01g006660.1.1;Solyc01g007490.2.1;Solyc01g067660.2.1;Solyc01g079500.2.1;Solyc01g079570.2.1;Solyc01g079960.2.1;Solyc01g080010.2.1;Solyc01g081540.2.1;Solyc01g087800.2.1;Solyc01g087810.2.1;Solyc01g087820.2.1;Solyc01g087840.2.1;Solyc01g087850.2.1;Solyc01g091160.2.1;Solyc01g091540.1.1;Solyc01g095710.2.1;Solyc01g095720.2.1;Solyc01g096450.2.1;…
GO:1901576	e	organic substance biosynthetic process	191/1801	2595/34725	7.83e-07	0.00211	biological_process	Solyc00g203660.1.1;Solyc00g282510.1.1;Solyc01g006360.2.1;Solyc01g006450.2.1;Solyc01g007330.2.1;Solyc01g007600.2.1;Solyc01g007610.2.1;Solyc01g007670.2.1;Solyc01g017400.1.1;Solyc01g056850.2.1;Solyc01g056940.2.1;Solyc01g073750.2.1;Solyc01g091160.2.1;Solyc01g096290.2.1;Solyc01g096580.2.1;Solyc01g096590.2.1;Solyc01g098380.2.1;Solyc01g099150.2.1;Solyc01g099160.2.1;Solyc01g099830.2.1;Solyc01g100030.2.1;…
GO:0004497	e	monooxygenase activity	38/1801	308/34725	8.17e-07	0.00221	molecular_function	Solyc00g068970.2.1;Solyc00g203660.1.1;Solyc00g247300.2.1;Solyc01g007330.2.1;Solyc01g008650.2.1;Solyc01g105370.2.1;Solyc01g109140.2.1;Solyc02g014730.2.1;Solyc02g070580.1.1;Solyc02g077860.1.1;Solyc02g084570.2.1;Solyc02g092860.2.1;Solyc03g114940.2.1;Solyc04g071780.2.1;Solyc04g078340.2.1;Solyc04g079640.2.1;Solyc04g079660.2.1;Solyc06g035760.2.1;Solyc06g036260.2.1;Solyc06g074180.1.1;Solyc06g076160.2.1;…
GO:0016798	e	hydrolase activity, acting on glycosyl bonds	44/1801	386/34725	1.21e-06	0.00327	molecular_function	Solyc01g005120.2.1;Solyc01g067660.2.1;Solyc01g079570.2.1;Solyc01g110000.2.1;Solyc02g080160.2.1;Solyc02g082920.2.1;Solyc02g082930.2.1;Solyc02g089720.1.1;Solyc03g093080.2.1;Solyc03g093120.2.1;Solyc03g093130.2.1;Solyc03g094020.2.1;Solyc03g117510.2.1;Solyc03g121540.2.1;Solyc04g072000.2.1;Solyc04g077190.2.1;Solyc05g005080.2.1;Solyc05g007070.2.1;Solyc05g046290.2.1;Solyc05g050130.2.1;Solyc07g005090.2.1;…
GO:0044712	e	single-organism catabolic process	25/1801	164/34725	1.3e-06	0.00351	biological_process	Solyc00g009110.2.1;Solyc00g282510.1.1;Solyc01g088230.2.1;Solyc01g091160.2.1;Solyc01g106080.2.1;Solyc02g087070.2.1;Solyc02g089620.2.1;Solyc03g025720.2.1;Solyc03g078270.1.1;Solyc04g055120.2.1;Solyc05g056170.2.1;Solyc06g063090.2.1;Solyc07g019670.2.1;Solyc09g007890.1.1;Solyc09g007900.2.1;Solyc10g005400.2.1;Solyc10g008200.2.1;Solyc10g011930.1.1;Solyc11g069180.1.1;Solyc11g071580.1.1;Solyc11g071600.1.1;…
GO:0044282	e	small molecule catabolic process	25/1801	164/34725	1.3e-06	0.00351	biological_process	Solyc00g009110.2.1;Solyc00g282510.1.1;Solyc01g088230.2.1;Solyc01g091160.2.1;Solyc01g106080.2.1;Solyc02g087070.2.1;Solyc02g089620.2.1;Solyc03g025720.2.1;Solyc03g078270.1.1;Solyc04g055120.2.1;Solyc05g056170.2.1;Solyc06g063090.2.1;Solyc07g019670.2.1;Solyc09g007890.1.1;Solyc09g007900.2.1;Solyc10g005400.2.1;Solyc10g008200.2.1;Solyc10g011930.1.1;Solyc11g069180.1.1;Solyc11g071580.1.1;Solyc11g071600.1.1;…
GO:0015103	e	inorganic anion transmembrane transporter activity	15/1801	68/34725	1.64e-06	0.00442	molecular_function	Solyc03g112100.2.1;Solyc04g054730.2.1;Solyc04g072760.2.1;Solyc05g054740.2.1;Solyc06g084140.2.1;Solyc08g006880.2.1;Solyc08g007060.2.1;Solyc08g007430.1.1;Solyc08g068730.1.1;Solyc08g078950.2.1;Solyc09g090080.1.1;Solyc09g090360.2.1;Solyc10g024490.1.1;Solyc10g044470.1.1;Solyc10g047170.1.1
GO:0006200	e	ATP catabolic process	34/1801	266/34725	1.92e-06	0.00519	biological_process	Solyc00g164680.1.1;Solyc01g095710.2.1;Solyc01g101070.2.1;Solyc02g071350.2.1;Solyc02g087410.2.1;Solyc03g007530.2.1;Solyc03g007690.1.1;Solyc03g113070.2.1;Solyc03g113690.1.1;Solyc03g114950.2.1;Solyc03g117950.2.1;Solyc03g120980.2.1;Solyc04g014210.2.1;Solyc04g055120.2.1;Solyc05g014380.2.1;Solyc05g053570.2.1;Solyc05g053590.2.1;Solyc05g053600.2.1;Solyc05g053610.2.1;Solyc05g054890.2.1;Solyc06g009280.1.1;…
GO:0005871	e	kinesin complex	12/1801	45/34725	2.12e-06	0.00573	cellular_component	Solyc01g098980.2.1;Solyc03g005620.2.1;Solyc03g025470.2.1;Solyc03g114380.2.1;Solyc03g119220.2.1;Solyc07g042560.2.1;Solyc09g010060.2.1;Solyc09g010810.2.1;Solyc09g090320.1.1;Solyc10g086340.1.1;Solyc11g008350.1.1;Solyc12g005250.1.1
GO:0003777	e	microtubule motor activity	12/1801	45/34725	2.12e-06	0.00573	molecular_function	Solyc01g098980.2.1;Solyc03g005620.2.1;Solyc03g025470.2.1;Solyc03g114380.2.1;Solyc03g119220.2.1;Solyc07g042560.2.1;Solyc09g010060.2.1;Solyc09g010810.2.1;Solyc09g090320.1.1;Solyc10g086340.1.1;Solyc11g008350.1.1;Solyc12g005250.1.1
GO:0005215	e	transporter activity	90/1801	1040/34725	2.32e-06	0.00627	molecular_function	Solyc01g010080.2.1;Solyc01g080680.2.1;Solyc01g096880.2.1;Solyc01g096930.2.1;Solyc01g101070.2.1;Solyc01g104030.2.1;Solyc01g106920.2.1;Solyc01g109320.2.1;Solyc02g032660.2.1;Solyc02g062890.1.1;Solyc02g067620.1.1;Solyc02g068490.2.1;Solyc02g070210.2.1;Solyc02g070280.2.1;Solyc02g071350.2.1;Solyc02g072500.2.1;Solyc02g081850.2.1;Solyc02g086650.2.1;Solyc02g087280.2.1;Solyc02g087410.2.1;Solyc02g093860.2.1;…
GO:0009059	e	macromolecule biosynthetic process	103/1801	1239/34725	2.35e-06	0.00635	biological_process	Solyc01g006360.2.1;Solyc01g006450.2.1;Solyc01g007600.2.1;Solyc01g007610.2.1;Solyc01g007670.2.1;Solyc01g017400.1.1;Solyc01g056940.2.1;Solyc01g073750.2.1;Solyc01g096290.2.1;Solyc01g096580.2.1;Solyc01g096590.2.1;Solyc01g099830.2.1;Solyc01g104370.2.1;Solyc01g107900.2.1;Solyc02g064690.2.1;Solyc02g070640.2.1;Solyc02g070650.2.1;Solyc02g072240.2.1;Solyc02g082850.2.1;Solyc02g086740.1.1;Solyc02g092430.1.1;…
GO:0009699	e	phenylpropanoid biosynthetic process	19/1801	107/34725	2.39e-06	0.00644	biological_process	Solyc00g282510.1.1;Solyc01g107590.2.1;Solyc01g107910.2.1;Solyc02g014730.2.1;Solyc03g078270.1.1;Solyc03g097500.2.1;Solyc04g011600.2.1;Solyc05g056170.2.1;Solyc06g068650.2.1;Solyc06g076800.2.1;Solyc08g076930.1.1;Solyc09g007890.1.1;Solyc09g007900.2.1;Solyc09g011000.2.1;Solyc09g011050.2.1;Solyc09g011960.1.1;Solyc09g014240.2.1;Solyc10g085880.1.1;Solyc12g099000.1.1
GO:0006869	e	lipid transport	15/1801	70/34725	2.41e-06	0.00652	biological_process	Solyc01g081600.2.1;Solyc01g090350.2.1;Solyc01g096930.2.1;Solyc01g105010.2.1;Solyc04g006940.2.1;Solyc05g006640.2.1;Solyc05g010120.2.1;Solyc05g053570.2.1;Solyc05g053590.2.1;Solyc05g053600.2.1;Solyc09g065420.2.1;Solyc09g065430.2.1;Solyc09g082180.2.1;Solyc09g082270.2.1;Solyc10g075150.1.1
GO:0009415	e	response to water stimulus	31/1801	239/34725	2.66e-06	0.00719	biological_process	Solyc01g097980.2.1;Solyc02g072240.2.1;Solyc02g083680.1.1;Solyc02g084840.2.1;Solyc02g084850.2.1;Solyc02g089620.2.1;Solyc03g116610.2.1;Solyc04g011390.1.1;Solyc04g079420.2.1;Solyc04g082200.2.1;Solyc05g015610.2.1;Solyc05g054610.1.1;Solyc06g005420.1.1;Solyc06g005430.1.1;Solyc06g011350.2.1;Solyc06g072240.1.1;Solyc06g075830.1.1;Solyc06g075850.1.1;Solyc06g075930.1.1;Solyc07g052510.2.1;Solyc08g007430.1.1;…
GO:0003774	e	motor activity	14/1801	62/34725	2.69e-06	0.00727	molecular_function	Solyc01g081540.2.1;Solyc01g098980.2.1;Solyc03g005620.2.1;Solyc03g025470.2.1;Solyc03g114380.2.1;Solyc03g119220.2.1;Solyc07g042560.2.1;Solyc09g010060.2.1;Solyc09g010810.2.1;Solyc09g064200.2.1;Solyc09g090320.1.1;Solyc10g086340.1.1;Solyc11g008350.1.1;Solyc12g005250.1.1
GO:0006928	e	cellular component movement	12/1801	46/34725	2.74e-06	0.00739	biological_process	Solyc01g098980.2.1;Solyc03g005620.2.1;Solyc03g025470.2.1;Solyc03g114380.2.1;Solyc03g119220.2.1;Solyc07g042560.2.1;Solyc09g010060.2.1;Solyc09g010810.2.1;Solyc09g090320.1.1;Solyc10g086340.1.1;Solyc11g008350.1.1;Solyc12g005250.1.1
GO:0007018	e	microtubule-based movement	12/1801	46/34725	2.74e-06	0.00739	biological_process	Solyc01g098980.2.1;Solyc03g005620.2.1;Solyc03g025470.2.1;Solyc03g114380.2.1;Solyc03g119220.2.1;Solyc07g042560.2.1;Solyc09g010060.2.1;Solyc09g010810.2.1;Solyc09g090320.1.1;Solyc10g086340.1.1;Solyc11g008350.1.1;Solyc12g005250.1.1
GO:0046395	e	carboxylic acid catabolic process	23/1801	150/34725	3.07e-06	0.00828	biological_process	Solyc00g282510.1.1;Solyc01g088230.2.1;Solyc01g091160.2.1;Solyc01g106080.2.1;Solyc02g087070.2.1;Solyc02g089620.2.1;Solyc03g025720.2.1;Solyc03g078270.1.1;Solyc04g055120.2.1;Solyc05g056170.2.1;Solyc06g063090.2.1;Solyc07g019670.2.1;Solyc09g007890.1.1;Solyc09g007900.2.1;Solyc10g008200.2.1;Solyc10g011930.1.1;Solyc11g069180.1.1;Solyc11g071580.1.1;Solyc11g071600.1.1;Solyc11g071610.1.1;Solyc12g008640.1.1;…
GO:0016054	e	organic acid catabolic process	23/1801	150/34725	3.07e-06	0.00828	biological_process	Solyc00g282510.1.1;Solyc01g088230.2.1;Solyc01g091160.2.1;Solyc01g106080.2.1;Solyc02g087070.2.1;Solyc02g089620.2.1;Solyc03g025720.2.1;Solyc03g078270.1.1;Solyc04g055120.2.1;Solyc05g056170.2.1;Solyc06g063090.2.1;Solyc07g019670.2.1;Solyc09g007890.1.1;Solyc09g007900.2.1;Solyc10g008200.2.1;Solyc10g011930.1.1;Solyc11g069180.1.1;Solyc11g071580.1.1;Solyc11g071600.1.1;Solyc11g071610.1.1;Solyc12g008640.1.1;…
GO:0044260	e	cellular macromolecule metabolic process	298/1801	4469/34725	3.61e-06	0.00974	biological_process	Solyc01g005120.2.1;Solyc01g006100.2.1;Solyc01g006360.2.1;Solyc01g006450.2.1;Solyc01g007500.2.1;Solyc01g007600.2.1;Solyc01g007610.2.1;Solyc01g007670.2.1;Solyc01g009990.2.1;Solyc01g017300.1.1;Solyc01g017330.1.1;Solyc01g017400.1.1;Solyc01g018090.1.1;Solyc01g044250.1.1;Solyc01g056940.2.1;Solyc01g067020.2.1;Solyc01g067660.2.1;Solyc01g073750.2.1;Solyc01g079500.2.1;Solyc01g088610.2.1;Solyc01g091230.2.1;…
GO:0009063	e	cellular amino acid catabolic process	20/1801	120/34725	3.62e-06	0.00978	biological_process	Solyc00g282510.1.1;Solyc01g088230.2.1;Solyc01g091160.2.1;Solyc01g106080.2.1;Solyc02g089620.2.1;Solyc03g078270.1.1;Solyc05g056170.2.1;Solyc06g063090.2.1;Solyc07g019670.2.1;Solyc09g007890.1.1;Solyc09g007900.2.1;Solyc10g008200.2.1;Solyc10g011930.1.1;Solyc11g069180.1.1;Solyc11g071580.1.1;Solyc11g071600.1.1;Solyc11g071610.1.1;Solyc12g008640.1.1;Solyc12g014100.1.1;Solyc12g099440.1.1
GO:0016043	e	cellular component organization	104/1801	1261/34725	3.78e-06	0.0102	biological_process	Solyc01g007070.2.1;Solyc01g009990.2.1;Solyc01g079110.2.1;Solyc01g095650.2.1;Solyc01g096930.2.1;Solyc01g098940.2.1;Solyc01g099410.2.1;Solyc01g100490.2.1;Solyc02g038690.1.1;Solyc02g064690.2.1;Solyc02g067100.2.1;Solyc02g075620.2.1;Solyc02g081210.2.1;Solyc02g087880.2.1;Solyc02g089260.2.1;Solyc02g090220.2.1;Solyc03g005220.2.1;Solyc03g007130.2.1;Solyc03g062700.2.1;Solyc03g071620.1.1;Solyc03g082860.2.1;…
GO:0005875	e	microtubule associated complex	14/1801	64/34725	4.02e-06	0.0108	cellular_component	Solyc01g005460.2.1;Solyc01g098980.2.1;Solyc03g005620.2.1;Solyc03g025470.2.1;Solyc03g113540.2.1;Solyc03g114380.2.1;Solyc03g119220.2.1;Solyc07g042560.2.1;Solyc09g010060.2.1;Solyc09g010810.2.1;Solyc09g090320.1.1;Solyc10g086340.1.1;Solyc11g008350.1.1;Solyc12g005250.1.1
GO:0009414	e	response to water deprivation	30/1801	232/34725	4.08e-06	0.011	biological_process	Solyc01g097980.2.1;Solyc02g072240.2.1;Solyc02g083680.1.1;Solyc02g084840.2.1;Solyc02g089620.2.1;Solyc03g116610.2.1;Solyc04g011390.1.1;Solyc04g079420.2.1;Solyc04g082200.2.1;Solyc05g015610.2.1;Solyc05g054610.1.1;Solyc06g005420.1.1;Solyc06g005430.1.1;Solyc06g011350.2.1;Solyc06g072240.1.1;Solyc06g075830.1.1;Solyc06g075850.1.1;Solyc06g075930.1.1;Solyc07g052510.2.1;Solyc08g007430.1.1;Solyc08g008050.2.1;…
GO:0016818	e	hydrolase activity, acting on acid anhydrides, in phosphorus-containing anhydrides	84/1801	964/34725	4.11e-06	0.0111	molecular_function	Solyc00g164680.1.1;Solyc01g079500.2.1;Solyc01g081540.2.1;Solyc01g091540.1.1;Solyc01g095710.2.1;Solyc01g096930.2.1;Solyc01g097970.2.1;Solyc01g098980.2.1;Solyc01g100030.2.1;Solyc01g101070.2.1;Solyc01g102880.1.1;Solyc01g109110.2.1;Solyc01g110130.2.1;Solyc02g068490.2.1;Solyc02g070780.2.1;Solyc02g071350.2.1;Solyc02g081980.2.1;Solyc02g087410.2.1;Solyc02g087880.2.1;Solyc03g005460.2.1;Solyc03g005620.2.1;…
GO:0008061	e	chitin binding	8/1801	21/34725	5.71e-06	0.0154	molecular_function	Solyc01g097280.2.1;Solyc04g072000.2.1;Solyc10g055810.1.1;Solyc10g055820.1.1;Solyc10g074390.1.1;Solyc10g074400.1.1;Solyc10g074440.1.1;Solyc10g074460.1.1
GO:0009074	e	aromatic amino acid family catabolic process	8/1801	21/34725	5.71e-06	0.0154	biological_process	Solyc00g282510.1.1;Solyc03g078270.1.1;Solyc05g056170.2.1;Solyc09g007890.1.1;Solyc09g007900.2.1;Solyc10g008200.2.1;Solyc10g011930.1.1;Solyc12g014100.1.1
GO:1901135	e	carbohydrate derivative metabolic process	79/1801	902/34725	6.06e-06	0.0164	biological_process	Solyc00g164680.1.1;Solyc01g056850.2.1;Solyc01g095710.2.1;Solyc01g097970.2.1;Solyc01g100030.2.1;Solyc01g101070.2.1;Solyc01g109110.2.1;Solyc02g070090.1.1;Solyc02g070110.1.1;Solyc02g070130.1.1;Solyc02g070180.1.1;Solyc02g071350.2.1;Solyc02g072240.2.1;Solyc02g079440.1.1;Solyc02g079460.1.1;Solyc02g082920.2.1;Solyc02g082930.2.1;Solyc02g087410.2.1;Solyc02g087880.2.1;Solyc03g007530.2.1;Solyc03g007690.1.1;…
GO:0016705	e	oxidoreductase activity, acting on paired donors, with incorporation or reduction of molecular oxygen	53/1801	529/34725	6.29e-06	0.017	molecular_function	Solyc00g068970.2.1;Solyc00g247300.2.1;Solyc01g008650.2.1;Solyc01g105660.2.1;Solyc01g108860.2.1;Solyc01g109140.2.1;Solyc02g014730.2.1;Solyc02g070580.1.1;Solyc02g071430.2.1;Solyc02g071470.2.1;Solyc02g084570.2.1;Solyc02g092860.2.1;Solyc03g114940.2.1;Solyc03g116730.2.1;Solyc04g007980.2.1;Solyc04g009850.2.1;Solyc04g009860.2.1;Solyc04g071780.2.1;Solyc04g078340.2.1;Solyc04g079640.2.1;Solyc04g079660.2.1;…
GO:0016817	e	hydrolase activity, acting on acid anhydrides	84/1801	982/34725	7.4e-06	0.02	molecular_function	Solyc00g164680.1.1;Solyc01g079500.2.1;Solyc01g081540.2.1;Solyc01g091540.1.1;Solyc01g095710.2.1;Solyc01g096930.2.1;Solyc01g097970.2.1;Solyc01g098980.2.1;Solyc01g100030.2.1;Solyc01g101070.2.1;Solyc01g102880.1.1;Solyc01g109110.2.1;Solyc01g110130.2.1;Solyc02g068490.2.1;Solyc02g070780.2.1;Solyc02g071350.2.1;Solyc02g081980.2.1;Solyc02g087410.2.1;Solyc02g087880.2.1;Solyc03g005460.2.1;Solyc03g005620.2.1;…
GO:0043227	e	membrane-bounded organelle	278/1801	4164/34725	7.59e-06	0.0205	cellular_component	Solyc00g196060.2.1;Solyc01g006100.2.1;Solyc01g006650.1.1;Solyc01g006950.2.1;Solyc01g007070.2.1;Solyc01g007600.2.1;Solyc01g007610.2.1;Solyc01g007670.2.1;Solyc01g009040.2.1;Solyc01g009170.2.1;Solyc01g010080.2.1;Solyc01g017320.1.1;Solyc01g017400.1.1;Solyc01g056940.2.1;Solyc01g060150.2.1;Solyc01g067300.2.1;Solyc01g073970.2.1;Solyc01g074000.2.1;Solyc01g079110.2.1;Solyc01g079500.2.1;Solyc01g080490.2.1;…
GO:1901606	e	alpha-amino acid catabolic process	19/1801	116/34725	8.16e-06	0.022	biological_process	Solyc00g282510.1.1;Solyc01g088230.2.1;Solyc01g091160.2.1;Solyc01g106080.2.1;Solyc02g089620.2.1;Solyc03g078270.1.1;Solyc05g056170.2.1;Solyc06g063090.2.1;Solyc07g019670.2.1;Solyc09g007890.1.1;Solyc09g007900.2.1;Solyc10g008200.2.1;Solyc10g011930.1.1;Solyc11g069180.1.1;Solyc11g071580.1.1;Solyc11g071600.1.1;Solyc11g071610.1.1;Solyc12g014100.1.1;Solyc12g099440.1.1
GO:0044428	e	nuclear part	108/1801	1352/34725	8.23e-06	0.0222	cellular_component	Solyc01g006650.1.1;Solyc01g007070.2.1;Solyc01g009170.2.1;Solyc01g079260.2.1;Solyc01g090760.2.1;Solyc01g096290.2.1;Solyc01g096810.2.1;Solyc01g099410.2.1;Solyc02g032950.2.1;Solyc02g062240.2.1;Solyc02g062380.1.1;Solyc02g068150.2.1;Solyc02g077360.1.1;Solyc02g080890.2.1;Solyc02g092050.2.1;Solyc02g092430.1.1;Solyc03g005220.2.1;Solyc03g025270.2.1;Solyc03g062700.2.1;Solyc03g078290.2.1;Solyc03g082570.2.1;…
GO:0044249	e	cellular biosynthetic process	176/1801	2445/34725	8.37e-06	0.0226	biological_process	Solyc00g282510.1.1;Solyc01g006360.2.1;Solyc01g006450.2.1;Solyc01g007330.2.1;Solyc01g007600.2.1;Solyc01g007610.2.1;Solyc01g007670.2.1;Solyc01g017400.1.1;Solyc01g056850.2.1;Solyc01g056940.2.1;Solyc01g073750.2.1;Solyc01g088230.2.1;Solyc01g091160.2.1;Solyc01g096290.2.1;Solyc01g096580.2.1;Solyc01g096590.2.1;Solyc01g098380.2.1;Solyc01g099150.2.1;Solyc01g099160.2.1;Solyc01g099830.2.1;Solyc01g100030.2.1;…
GO:0005515	e	protein binding	109/1801	1372/34725	9.54e-06	0.0258	molecular_function	Solyc00g050430.2.1;Solyc00g196060.2.1;Solyc01g006950.2.1;Solyc01g007070.2.1;Solyc01g009040.2.1;Solyc01g009990.2.1;Solyc01g067330.2.1;Solyc01g079110.2.1;Solyc01g081540.2.1;Solyc01g089850.2.1;Solyc01g095320.2.1;Solyc01g095650.2.1;Solyc01g097970.2.1;Solyc01g098980.2.1;Solyc01g099410.2.1;Solyc01g100030.2.1;Solyc01g104030.2.1;Solyc01g109110.2.1;Solyc01g109750.2.1;Solyc02g038690.1.1;Solyc02g063430.2.1;…
GO:0043231	e	intracellular membrane-bounded organelle	277/1801	4161/34725	1.06e-05	0.0286	cellular_component	Solyc00g196060.2.1;Solyc01g006100.2.1;Solyc01g006650.1.1;Solyc01g006950.2.1;Solyc01g007070.2.1;Solyc01g007600.2.1;Solyc01g007610.2.1;Solyc01g007670.2.1;Solyc01g009040.2.1;Solyc01g009170.2.1;Solyc01g010080.2.1;Solyc01g017320.1.1;Solyc01g017400.1.1;Solyc01g056940.2.1;Solyc01g060150.2.1;Solyc01g067300.2.1;Solyc01g073970.2.1;Solyc01g074000.2.1;Solyc01g079110.2.1;Solyc01g079500.2.1;Solyc01g080490.2.1;…
GO:0005634	e	nucleus	125/1801	1628/34725	1.24e-05	0.0335	cellular_component	Solyc00g196060.2.1;Solyc01g006100.2.1;Solyc01g006650.1.1;Solyc01g007070.2.1;Solyc01g009040.2.1;Solyc01g009170.2.1;Solyc01g056940.2.1;Solyc01g060150.2.1;Solyc01g073970.2.1;Solyc01g074000.2.1;Solyc01g079110.2.1;Solyc01g079500.2.1;Solyc01g080600.2.1;Solyc01g086820.2.1;Solyc01g090760.2.1;Solyc01g091540.1.1;Solyc01g095650.2.1;Solyc01g096810.2.1;Solyc01g104370.2.1;Solyc01g107730.2.1;Solyc01g111590.2.1;…
GO:0004866	e	endopeptidase inhibitor activity	12/1801	53/34725	1.34e-05	0.0362	molecular_function	Solyc03g019690.1.1;Solyc03g020010.1.1;Solyc03g020030.2.1;Solyc03g020040.2.1;Solyc03g098740.1.1;Solyc05g054120.1.1;Solyc07g007250.2.1;Solyc07g054720.1.1;Solyc09g089490.2.1;Solyc09g089510.2.1;Solyc10g086100.1.1;Solyc11g020960.1.1
GO:0030414	e	peptidase inhibitor activity	12/1801	53/34725	1.34e-05	0.0362	molecular_function	Solyc03g019690.1.1;Solyc03g020010.1.1;Solyc03g020030.2.1;Solyc03g020040.2.1;Solyc03g098740.1.1;Solyc05g054120.1.1;Solyc07g007250.2.1;Solyc07g054720.1.1;Solyc09g089490.2.1;Solyc09g089510.2.1;Solyc10g086100.1.1;Solyc11g020960.1.1
GO:0061135	e	endopeptidase regulator activity	12/1801	53/34725	1.34e-05	0.0362	molecular_function	Solyc03g019690.1.1;Solyc03g020010.1.1;Solyc03g020030.2.1;Solyc03g020040.2.1;Solyc03g098740.1.1;Solyc05g054120.1.1;Solyc07g007250.2.1;Solyc07g054720.1.1;Solyc09g089490.2.1;Solyc09g089510.2.1;Solyc10g086100.1.1;Solyc11g020960.1.1
GO:0061134	e	peptidase regulator activity	12/1801	53/34725	1.34e-05	0.0362	molecular_function	Solyc03g019690.1.1;Solyc03g020010.1.1;Solyc03g020030.2.1;Solyc03g020040.2.1;Solyc03g098740.1.1;Solyc05g054120.1.1;Solyc07g007250.2.1;Solyc07g054720.1.1;Solyc09g089490.2.1;Solyc09g089510.2.1;Solyc10g086100.1.1;Solyc11g020960.1.1
GO:0050660	e	flavin adenine dinucleotide binding	23/1801	164/34725	1.4e-05	0.0377	molecular_function	Solyc01g088230.2.1;Solyc02g070090.1.1;Solyc02g070110.1.1;Solyc02g070130.1.1;Solyc02g070180.1.1;Solyc02g078900.2.1;Solyc02g079170.2.1;Solyc02g079440.1.1;Solyc02g079460.1.1;Solyc03g083440.2.1;Solyc08g044270.2.1;Solyc09g072660.2.1;Solyc09g090350.2.1;Solyc09g091840.2.1;Solyc11g013810.1.1;Solyc11g065920.1.1;Solyc11g065930.1.1;Solyc11g069180.1.1;Solyc11g071580.1.1;Solyc11g071600.1.1;Solyc11g071610.1.1;…
GO:0005874	e	microtubule	17/1801	100/34725	1.45e-05	0.0393	cellular_component	Solyc01g098980.2.1;Solyc02g067100.2.1;Solyc02g087880.2.1;Solyc03g005620.2.1;Solyc03g025470.2.1;Solyc03g114380.2.1;Solyc03g119220.2.1;Solyc05g014370.2.1;Solyc07g042560.2.1;Solyc09g010060.2.1;Solyc09g010810.2.1;Solyc09g090320.1.1;Solyc10g008210.2.1;Solyc10g086340.1.1;Solyc11g008350.1.1;Solyc12g005250.1.1;Solyc12g005480.1.1
GO:0016462	e	pyrophosphatase activity	81/1801	953/34725	1.5e-05	0.0406	molecular_function	Solyc00g164680.1.1;Solyc01g079500.2.1;Solyc01g081540.2.1;Solyc01g095710.2.1;Solyc01g096930.2.1;Solyc01g097970.2.1;Solyc01g098980.2.1;Solyc01g100030.2.1;Solyc01g101070.2.1;Solyc01g102880.1.1;Solyc01g109110.2.1;Solyc01g110130.2.1;Solyc02g068490.2.1;Solyc02g070780.2.1;Solyc02g071350.2.1;Solyc02g081980.2.1;Solyc02g087410.2.1;Solyc02g087880.2.1;Solyc03g005460.2.1;Solyc03g005620.2.1;Solyc03g007530.2.1;…
GO:0010466	e	negative regulation of peptidase activity	12/1801	54/34725	1.64e-05	0.0443	biological_process	Solyc03g019690.1.1;Solyc03g020010.1.1;Solyc03g020030.2.1;Solyc03g020040.2.1;Solyc03g098740.1.1;Solyc05g054120.1.1;Solyc07g007250.2.1;Solyc07g054720.1.1;Solyc09g089490.2.1;Solyc09g089510.2.1;Solyc10g086100.1.1;Solyc11g020960.1.1
GO:0052547	e	regulation of peptidase activity	12/1801	54/34725	1.64e-05	0.0443	biological_process	Solyc03g019690.1.1;Solyc03g020010.1.1;Solyc03g020030.2.1;Solyc03g020040.2.1;Solyc03g098740.1.1;Solyc05g054120.1.1;Solyc07g007250.2.1;Solyc07g054720.1.1;Solyc09g089490.2.1;Solyc09g089510.2.1;Solyc10g086100.1.1;Solyc11g020960.1.1
GO:0052548	e	regulation of endopeptidase activity	12/1801	54/34725	1.64e-05	0.0443	biological_process	Solyc03g019690.1.1;Solyc03g020010.1.1;Solyc03g020030.2.1;Solyc03g020040.2.1;Solyc03g098740.1.1;Solyc05g054120.1.1;Solyc07g007250.2.1;Solyc07g054720.1.1;Solyc09g089490.2.1;Solyc09g089510.2.1;Solyc10g086100.1.1;Solyc11g020960.1.1
GO:0051346	e	negative regulation of hydrolase activity	12/1801	54/34725	1.64e-05	0.0443	biological_process	Solyc03g019690.1.1;Solyc03g020010.1.1;Solyc03g020030.2.1;Solyc03g020040.2.1;Solyc03g098740.1.1;Solyc05g054120.1.1;Solyc07g007250.2.1;Solyc07g054720.1.1;Solyc09g089490.2.1;Solyc09g089510.2.1;Solyc10g086100.1.1;Solyc11g020960.1.1
GO:0010951	e	negative regulation of endopeptidase activity	12/1801	54/34725	1.64e-05	0.0443	biological_process	Solyc03g019690.1.1;Solyc03g020010.1.1;Solyc03g020030.2.1;Solyc03g020040.2.1;Solyc03g098740.1.1;Solyc05g054120.1.1;Solyc07g007250.2.1;Solyc07g054720.1.1;Solyc09g089490.2.1;Solyc09g089510.2.1;Solyc10g086100.1.1;Solyc11g020960.1.1
GO:0044036	e	cell wall macromolecule metabolic process	23/1801	166/34725	1.71e-05	0.0461	biological_process	Solyc01g098940.2.1;Solyc02g082920.2.1;Solyc02g082930.2.1;Solyc02g089720.1.1;Solyc03g071570.2.1;Solyc04g072000.2.1;Solyc04g077190.2.1;Solyc05g014000.2.1;Solyc05g050130.2.1;Solyc07g005090.2.1;Solyc07g005100.2.1;Solyc07g005840.2.1;Solyc09g008380.2.1;Solyc09g075350.2.1;Solyc10g055810.1.1;Solyc10g055820.1.1;Solyc10g074390.1.1;Solyc10g074400.1.1;Solyc10g074440.1.1;Solyc10g074460.1.1;Solyc11g005760.1.1;…
GO:0006559	e	L-phenylalanine catabolic process	7/1801	18/34725	1.91e-05	0.0517	biological_process	Solyc00g282510.1.1;Solyc03g078270.1.1;Solyc05g056170.2.1;Solyc09g007890.1.1;Solyc09g007900.2.1;Solyc10g011930.1.1;Solyc12g014100.1.1
GO:0022627	e	cytosolic small ribosomal subunit	16/1801	92/34725	1.92e-05	0.0518	cellular_component	Solyc02g069850.2.1;Solyc03g045110.2.1;Solyc03g078290.2.1;Solyc03g115360.2.1;Solyc04g008810.2.1;Solyc04g026100.1.1;Solyc05g005690.1.1;Solyc05g007250.2.1;Solyc06g005110.2.1;Solyc06g068710.2.1;Solyc06g083180.2.1;Solyc06g084230.2.1;Solyc09g010100.2.1;Solyc09g065330.2.1;Solyc09g083370.2.1;Solyc12g009380.1.1
GO:0046034	e	ATP metabolic process	37/1801	338/34725	1.94e-05	0.0524	biological_process	Solyc00g164680.1.1;Solyc01g095710.2.1;Solyc01g101070.2.1;Solyc02g071350.2.1;Solyc02g087410.2.1;Solyc03g007530.2.1;Solyc03g007690.1.1;Solyc03g113070.2.1;Solyc03g113690.1.1;Solyc03g114950.2.1;Solyc03g117950.2.1;Solyc03g120980.2.1;Solyc04g014210.2.1;Solyc04g055120.2.1;Solyc05g014380.2.1;Solyc05g053570.2.1;Solyc05g053590.2.1;Solyc05g053600.2.1;Solyc05g053610.2.1;Solyc05g054890.2.1;Solyc06g009280.1.1;…
GO:0005524	e	ATP binding	164/1801	2276/34725	1.98e-05	0.0534	molecular_function	Solyc00g164680.1.1;Solyc01g056850.2.1;Solyc01g067020.2.1;Solyc01g079500.2.1;Solyc01g080460.2.1;Solyc01g081540.2.1;Solyc01g091230.2.1;Solyc01g091540.1.1;Solyc01g094660.2.1;Solyc01g095710.2.1;Solyc01g096930.2.1;Solyc01g096940.2.1;Solyc01g097980.2.1;Solyc01g098980.2.1;Solyc01g101070.2.1;Solyc01g102710.2.1;Solyc01g102880.1.1;Solyc01g104770.2.1;Solyc01g110130.2.1;Solyc01g111570.2.1;Solyc02g068490.2.1;…
GO:0042626	e	ATPase activity, coupled to transmembrane movement of substances	21/1801	146/34725	2.21e-05	0.0596	molecular_function	Solyc01g096930.2.1;Solyc02g068490.2.1;Solyc02g071350.2.1;Solyc02g087410.2.1;Solyc03g007530.2.1;Solyc03g114950.2.1;Solyc04g006940.2.1;Solyc04g055120.2.1;Solyc05g006640.2.1;Solyc05g010120.2.1;Solyc05g014380.2.1;Solyc06g009280.1.1;Solyc06g009290.2.1;Solyc06g074940.2.1;Solyc07g065320.2.1;Solyc08g006880.2.1;Solyc09g075020.2.1;Solyc09g090080.1.1;Solyc11g039980.1.1;Solyc11g062100.1.1;Solyc12g055760.1.1
GO:0043492	e	ATPase activity, coupled to movement of substances	21/1801	146/34725	2.21e-05	0.0596	molecular_function	Solyc01g096930.2.1;Solyc02g068490.2.1;Solyc02g071350.2.1;Solyc02g087410.2.1;Solyc03g007530.2.1;Solyc03g114950.2.1;Solyc04g006940.2.1;Solyc04g055120.2.1;Solyc05g006640.2.1;Solyc05g010120.2.1;Solyc05g014380.2.1;Solyc06g009280.1.1;Solyc06g009290.2.1;Solyc06g074940.2.1;Solyc07g065320.2.1;Solyc08g006880.2.1;Solyc09g075020.2.1;Solyc09g090080.1.1;Solyc11g039980.1.1;Solyc11g062100.1.1;Solyc12g055760.1.1
GO:0009523	e	photosystem II	14/1801	74/34725	2.35e-05	0.0636	cellular_component	Solyc00g230080.1.1;Solyc01g007500.2.1;Solyc01g007520.2.1;Solyc01g044250.1.1;Solyc02g011990.1.1;Solyc02g070990.1.1;Solyc03g005790.2.1;Solyc06g069730.2.1;Solyc09g055950.1.1;Solyc09g064580.2.1;Solyc11g013780.1.1;Solyc11g056340.1.1;Solyc12g011280.1.1;Solyc12g039030.1.1
GO:0008509	e	anion transmembrane transporter activity	22/1801	158/34725	2.38e-05	0.0644	molecular_function	Solyc02g070280.2.1;Solyc02g081850.2.1;Solyc02g086650.2.1;Solyc02g093860.2.1;Solyc03g112100.2.1;Solyc04g054730.2.1;Solyc04g072760.2.1;Solyc05g054740.2.1;Solyc06g084140.2.1;Solyc08g006880.2.1;Solyc08g007060.2.1;Solyc08g007430.1.1;Solyc08g068730.1.1;Solyc08g078950.2.1;Solyc09g090080.1.1;Solyc09g090360.2.1;Solyc09g090730.1.1;Solyc10g024490.1.1;Solyc10g044470.1.1;Solyc10g047170.1.1;Solyc11g012360.1.1;…
GO:0044550	e	secondary metabolite biosynthetic process	20/1801	136/34725	2.47e-05	0.0667	biological_process	Solyc00g282510.1.1;Solyc01g107590.2.1;Solyc01g107910.2.1;Solyc02g014730.2.1;Solyc03g078270.1.1;Solyc03g097500.2.1;Solyc04g011600.2.1;Solyc05g056170.2.1;Solyc06g068650.2.1;Solyc06g076800.2.1;Solyc07g053720.2.1;Solyc08g076930.1.1;Solyc09g007890.1.1;Solyc09g007900.2.1;Solyc09g011000.2.1;Solyc09g011050.2.1;Solyc09g011960.1.1;Solyc09g014240.2.1;Solyc10g085880.1.1;Solyc12g099000.1.1
GO:0009617	e	response to bacterium	30/1801	255/34725	2.76e-05	0.0746	biological_process	Solyc00g174340.1.1;Solyc01g073640.2.1;Solyc01g091160.2.1;Solyc01g094890.2.1;Solyc01g094910.2.1;Solyc01g097280.2.1;Solyc01g109110.2.1;Solyc02g067750.2.1;Solyc02g072240.2.1;Solyc02g086740.1.1;Solyc02g087070.2.1;Solyc02g089620.2.1;Solyc03g120980.2.1;Solyc03g122130.2.1;Solyc04g011440.2.1;Solyc04g079420.2.1;Solyc05g015610.2.1;Solyc06g036290.2.1;Solyc06g071640.2.1;Solyc06g073720.1.1;Solyc06g073730.1.1;…
GO:0019901	e	protein kinase binding	13/1801	66/34725	2.92e-05	0.0789	molecular_function	Solyc01g009040.2.1;Solyc01g009990.2.1;Solyc01g067330.2.1;Solyc01g089850.2.1;Solyc02g082820.2.1;Solyc03g032190.2.1;Solyc04g078310.2.1;Solyc04g082430.2.1;Solyc05g015610.2.1;Solyc10g078330.1.1;Solyc10g080950.1.1;Solyc11g005090.1.1;Solyc11g005910.1.1
GO:0046983	e	protein dimerization activity	55/1801	588/34725	2.96e-05	0.08	molecular_function	Solyc00g050430.2.1;Solyc00g196060.2.1;Solyc01g007070.2.1;Solyc01g079110.2.1;Solyc01g095650.2.1;Solyc01g099410.2.1;Solyc02g038690.1.1;Solyc02g063430.2.1;Solyc02g088180.2.1;Solyc02g091690.2.1;Solyc03g005220.2.1;Solyc03g071620.1.1;Solyc03g117950.2.1;Solyc03g118160.1.1;Solyc04g011390.1.1;Solyc04g076280.2.1;Solyc04g078300.2.1;Solyc05g005360.1.1;Solyc05g015330.1.1;Solyc05g054610.1.1;Solyc05g055440.1.1;…
GO:0009620	e	response to fungus	26/1801	207/34725	4.47e-05	0.121	biological_process	Solyc00g174340.1.1;Solyc01g006950.2.1;Solyc01g007070.2.1;Solyc01g091160.2.1;Solyc01g095320.2.1;Solyc01g097280.2.1;Solyc01g105370.2.1;Solyc02g067750.2.1;Solyc02g072240.2.1;Solyc02g082920.2.1;Solyc02g082930.2.1;Solyc02g089260.2.1;Solyc03g025720.2.1;Solyc03g120980.2.1;Solyc04g008630.2.1;Solyc04g082200.2.1;Solyc05g007100.2.1;Solyc06g076020.2.1;Solyc08g067310.1.1;Solyc08g074480.1.1;Solyc08g080650.1.1;…
GO:0016820	e	hydrolase activity, acting on acid anhydrides, catalyzing transmembrane movement of substances	21/1801	153/34725	4.49e-05	0.121	molecular_function	Solyc01g096930.2.1;Solyc02g068490.2.1;Solyc02g071350.2.1;Solyc02g087410.2.1;Solyc03g007530.2.1;Solyc03g114950.2.1;Solyc04g006940.2.1;Solyc04g055120.2.1;Solyc05g006640.2.1;Solyc05g010120.2.1;Solyc05g014380.2.1;Solyc06g009280.1.1;Solyc06g009290.2.1;Solyc06g074940.2.1;Solyc07g065320.2.1;Solyc08g006880.2.1;Solyc09g075020.2.1;Solyc09g090080.1.1;Solyc11g039980.1.1;Solyc11g062100.1.1;Solyc12g055760.1.1
GO:0097367	e	carbohydrate derivative binding	8/1801	27/34725	4.71e-05	0.127	molecular_function	Solyc01g097280.2.1;Solyc04g072000.2.1;Solyc10g055810.1.1;Solyc10g055820.1.1;Solyc10g074390.1.1;Solyc10g074400.1.1;Solyc10g074440.1.1;Solyc10g074460.1.1
GO:0005975	e	carbohydrate metabolic process	90/1801	1122/34725	4.88e-05	0.132	biological_process	Solyc00g009110.2.1;Solyc00g203660.1.1;Solyc01g005120.2.1;Solyc01g006360.2.1;Solyc01g007330.2.1;Solyc01g067660.2.1;Solyc01g073750.2.1;Solyc01g079570.2.1;Solyc01g098940.2.1;Solyc01g106080.2.1;Solyc01g110000.2.1;Solyc02g072240.2.1;Solyc02g075620.2.1;Solyc02g077860.1.1;Solyc02g080160.2.1;Solyc02g082920.2.1;Solyc02g082930.2.1;Solyc03g071570.2.1;Solyc03g093080.2.1;Solyc03g093120.2.1;Solyc03g093130.2.1;…
GO:0009143	e	nucleoside triphosphate catabolic process	39/1801	379/34725	5.55e-05	0.15	biological_process	Solyc00g164680.1.1;Solyc01g095710.2.1;Solyc01g101070.2.1;Solyc01g109110.2.1;Solyc02g071350.2.1;Solyc02g087410.2.1;Solyc02g087880.2.1;Solyc03g007530.2.1;Solyc03g007690.1.1;Solyc03g113070.2.1;Solyc03g113690.1.1;Solyc03g114950.2.1;Solyc03g117950.2.1;Solyc03g120980.2.1;Solyc04g014210.2.1;Solyc04g055120.2.1;Solyc05g014380.2.1;Solyc05g053570.2.1;Solyc05g053590.2.1;Solyc05g053600.2.1;Solyc05g053610.2.1;…
GO:0050832	e	defense response to fungus	22/1801	167/34725	5.63e-05	0.152	biological_process	Solyc00g174340.1.1;Solyc01g006950.2.1;Solyc01g091160.2.1;Solyc01g095320.2.1;Solyc01g097280.2.1;Solyc02g067750.2.1;Solyc02g072240.2.1;Solyc02g082920.2.1;Solyc02g082930.2.1;Solyc03g025720.2.1;Solyc03g120980.2.1;Solyc04g008630.2.1;Solyc04g082200.2.1;Solyc05g007100.2.1;Solyc06g076020.2.1;Solyc08g067310.1.1;Solyc08g074480.1.1;Solyc08g080650.1.1;Solyc09g007010.1.1;Solyc09g007520.2.1;Solyc09g072820.2.1;…
GO:0022857	e	transmembrane transporter activity	70/1801	820/34725	5.91e-05	0.16	molecular_function	Solyc01g010080.2.1;Solyc01g080680.2.1;Solyc01g096930.2.1;Solyc01g104030.2.1;Solyc01g109320.2.1;Solyc02g032660.2.1;Solyc02g062890.1.1;Solyc02g067620.1.1;Solyc02g068490.2.1;Solyc02g070280.2.1;Solyc02g071350.2.1;Solyc02g081850.2.1;Solyc02g086650.2.1;Solyc02g087410.2.1;Solyc02g093860.2.1;Solyc03g007260.2.1;Solyc03g007530.2.1;Solyc03g112100.2.1;Solyc03g114950.2.1;Solyc03g120980.2.1;Solyc04g006940.2.1;…
GO:1901292	e	nucleoside phosphate catabolic process	39/1801	382/34725	6.14e-05	0.166	biological_process	Solyc00g164680.1.1;Solyc01g095710.2.1;Solyc01g101070.2.1;Solyc01g109110.2.1;Solyc02g071350.2.1;Solyc02g087410.2.1;Solyc02g087880.2.1;Solyc03g007530.2.1;Solyc03g007690.1.1;Solyc03g113070.2.1;Solyc03g113690.1.1;Solyc03g114950.2.1;Solyc03g117950.2.1;Solyc03g120980.2.1;Solyc04g014210.2.1;Solyc04g055120.2.1;Solyc05g014380.2.1;Solyc05g053570.2.1;Solyc05g053590.2.1;Solyc05g053600.2.1;Solyc05g053610.2.1;…
GO:0005507	e	copper ion binding	30/1801	264/34725	6.23e-05	0.168	molecular_function	Solyc01g006450.2.1;Solyc01g073640.2.1;Solyc01g090120.2.1;Solyc01g104400.2.1;Solyc01g106080.2.1;Solyc02g068490.2.1;Solyc02g085110.2.1;Solyc02g085120.2.1;Solyc03g117560.2.1;Solyc04g072280.2.1;Solyc05g052360.1.1;Solyc05g052370.2.1;Solyc06g050530.2.1;Solyc07g008110.2.1;Solyc07g008800.2.1;Solyc07g049460.2.1;Solyc08g006790.2.1;Solyc08g079090.2.1;Solyc09g011000.2.1;Solyc09g011050.2.1;Solyc09g011960.1.1;…
GO:0046700	e	heterocycle catabolic process	44/1801	451/34725	6.25e-05	0.169	biological_process	Solyc00g164680.1.1;Solyc01g095710.2.1;Solyc01g101070.2.1;Solyc01g109110.2.1;Solyc02g071350.2.1;Solyc02g087410.2.1;Solyc02g087880.2.1;Solyc02g089620.2.1;Solyc03g007530.2.1;Solyc03g007690.1.1;Solyc03g113070.2.1;Solyc03g113690.1.1;Solyc03g114950.2.1;Solyc03g117510.2.1;Solyc03g117950.2.1;Solyc03g120980.2.1;Solyc04g014210.2.1;Solyc04g055120.2.1;Solyc05g014380.2.1;Solyc05g053570.2.1;Solyc05g053590.2.1;…
GO:0046434	e	organophosphate catabolic process	44/1801	453/34725	6.68e-05	0.18	biological_process	Solyc00g009110.2.1;Solyc00g164680.1.1;Solyc01g095710.2.1;Solyc01g101070.2.1;Solyc01g109110.2.1;Solyc02g071350.2.1;Solyc02g087410.2.1;Solyc02g087880.2.1;Solyc02g090630.2.1;Solyc03g007530.2.1;Solyc03g007690.1.1;Solyc03g113070.2.1;Solyc03g113690.1.1;Solyc03g114950.2.1;Solyc03g115370.2.1;Solyc03g117950.2.1;Solyc03g120980.2.1;Solyc04g014210.2.1;Solyc04g055120.2.1;Solyc05g014380.2.1;Solyc05g053570.2.1;…
GO:0009725	e	response to hormone stimulus	66/1801	768/34725	6.86e-05	0.185	biological_process	Solyc00g196060.2.1;Solyc01g006950.2.1;Solyc01g007070.2.1;Solyc01g096880.2.1;Solyc01g097980.2.1;Solyc01g100490.2.1;Solyc01g101070.2.1;Solyc01g104030.2.1;Solyc01g107730.2.1;Solyc01g109110.2.1;Solyc02g064690.2.1;Solyc02g068490.2.1;Solyc02g070110.1.1;Solyc02g070130.1.1;Solyc02g081170.2.1;Solyc02g084840.2.1;Solyc02g087070.2.1;Solyc02g089260.2.1;Solyc02g089400.2.1;Solyc02g090220.2.1;Solyc02g090630.2.1;…
GO:0016840	e	carbon-nitrogen lyase activity	9/1801	36/34725	7e-05	0.189	molecular_function	Solyc00g282510.1.1;Solyc02g082900.2.1;Solyc03g078270.1.1;Solyc05g056170.2.1;Solyc07g055740.1.1;Solyc09g007890.1.1;Solyc09g007900.2.1;Solyc10g011930.1.1;Solyc12g039070.1.1
GO:0009719	e	response to endogenous stimulus	70/1801	832/34725	7.06e-05	0.191	biological_process	Solyc00g196060.2.1;Solyc01g006950.2.1;Solyc01g007070.2.1;Solyc01g096880.2.1;Solyc01g097980.2.1;Solyc01g100490.2.1;Solyc01g101070.2.1;Solyc01g104030.2.1;Solyc01g107730.2.1;Solyc01g109110.2.1;Solyc02g032950.2.1;Solyc02g064690.2.1;Solyc02g068490.2.1;Solyc02g070110.1.1;Solyc02g070130.1.1;Solyc02g077360.1.1;Solyc02g081170.2.1;Solyc02g084840.2.1;Solyc02g087070.2.1;Solyc02g089260.2.1;Solyc02g089400.2.1;…
GO:0009141	e	nucleoside triphosphate metabolic process	46/1801	482/34725	7.17e-05	0.194	biological_process	Solyc00g164680.1.1;Solyc01g056850.2.1;Solyc01g095710.2.1;Solyc01g097970.2.1;Solyc01g100030.2.1;Solyc01g101070.2.1;Solyc01g109110.2.1;Solyc02g071350.2.1;Solyc02g087410.2.1;Solyc02g087880.2.1;Solyc03g007530.2.1;Solyc03g007690.1.1;Solyc03g113070.2.1;Solyc03g113690.1.1;Solyc03g114580.2.1;Solyc03g114950.2.1;Solyc03g117950.2.1;Solyc03g120980.2.1;Solyc04g014210.2.1;Solyc04g055120.2.1;Solyc05g014380.2.1;…
GO:0006631	e	fatty acid metabolic process	32/1801	288/34725	7.43e-05	0.201	biological_process	Solyc01g006450.2.1;Solyc01g099150.2.1;Solyc01g099160.2.1;Solyc02g014730.2.1;Solyc02g087070.2.1;Solyc03g005320.2.1;Solyc03g116610.2.1;Solyc03g116730.2.1;Solyc03g118410.2.1;Solyc03g122120.2.1;Solyc04g055120.2.1;Solyc05g014790.2.1;Solyc05g055730.2.1;Solyc06g007130.2.1;Solyc06g007140.2.1;Solyc06g036260.2.1;Solyc06g074390.2.1;Solyc06g076800.2.1;Solyc07g019670.2.1;Solyc07g043310.2.1;Solyc08g014000.2.1;…
GO:0006629	e	lipid metabolic process	78/1801	956/34725	8.17e-05	0.221	biological_process	Solyc00g009110.2.1;Solyc01g006450.2.1;Solyc01g095720.2.1;Solyc01g099150.2.1;Solyc01g099160.2.1;Solyc01g101240.2.1;Solyc01g107900.2.1;Solyc02g014730.2.1;Solyc02g065090.2.1;Solyc02g068070.2.1;Solyc02g071710.2.1;Solyc02g077000.2.1;Solyc02g077420.2.1;Solyc02g077430.2.1;Solyc02g082900.2.1;Solyc02g087070.2.1;Solyc02g090210.2.1;Solyc02g090490.2.1;Solyc02g090630.2.1;Solyc03g005320.2.1;Solyc03g005910.2.1;…
GO:0015405	e	P-P-bond-hydrolysis-driven transmembrane transporter activity	21/1801	160/34725	8.68e-05	0.234	molecular_function	Solyc01g096930.2.1;Solyc02g068490.2.1;Solyc02g071350.2.1;Solyc02g087410.2.1;Solyc03g007530.2.1;Solyc03g114950.2.1;Solyc04g006940.2.1;Solyc04g055120.2.1;Solyc05g006640.2.1;Solyc05g010120.2.1;Solyc05g014380.2.1;Solyc06g009280.1.1;Solyc06g009290.2.1;Solyc06g074940.2.1;Solyc07g065320.2.1;Solyc08g006880.2.1;Solyc09g075020.2.1;Solyc09g090080.1.1;Solyc11g039980.1.1;Solyc11g062100.1.1;Solyc12g055760.1.1
GO:0044281	e	small molecule metabolic process	212/1801	3155/34725	8.75e-05	0.236	biological_process	Solyc00g009110.2.1;Solyc00g164680.1.1;Solyc00g203660.1.1;Solyc00g282510.1.1;Solyc01g006450.2.1;Solyc01g007330.2.1;Solyc01g056850.2.1;Solyc01g080460.2.1;Solyc01g088230.2.1;Solyc01g091160.2.1;Solyc01g094660.2.1;Solyc01g095710.2.1;Solyc01g097970.2.1;Solyc01g097980.2.1;Solyc01g098380.2.1;Solyc01g099150.2.1;Solyc01g099160.2.1;Solyc01g100030.2.1;Solyc01g100490.2.1;Solyc01g101070.2.1;Solyc01g102710.2.1;…
GO:0000079	e	regulation of cyclin-dependent protein kinase activity	9/1801	37/34725	8.83e-05	0.238	biological_process	Solyc01g009040.2.1;Solyc01g089850.2.1;Solyc02g082820.2.1;Solyc03g032190.2.1;Solyc04g078310.2.1;Solyc04g082430.2.1;Solyc10g078330.1.1;Solyc10g080950.1.1;Solyc11g005090.1.1
GO:0006820	e	anion transport	25/1801	206/34725	8.88e-05	0.24	biological_process	Solyc02g070280.2.1;Solyc02g078210.2.1;Solyc02g081850.2.1;Solyc02g086650.2.1;Solyc02g093860.2.1;Solyc03g112100.2.1;Solyc04g055120.2.1;Solyc04g072760.2.1;Solyc05g053570.2.1;Solyc05g053590.2.1;Solyc05g053600.2.1;Solyc08g006880.2.1;Solyc08g007060.2.1;Solyc08g007430.1.1;Solyc08g068730.1.1;Solyc08g078950.2.1;Solyc09g075020.2.1;Solyc09g090070.1.1;Solyc09g090080.1.1;Solyc09g090360.2.1;Solyc09g090730.1.1;…
GO:0009505	e	plant-type cell wall	25/1801	206/34725	8.88e-05	0.24	cellular_component	Solyc01g079570.2.1;Solyc01g096450.2.1;Solyc01g102390.2.1;Solyc01g102400.2.1;Solyc02g076830.1.1;Solyc03g083560.1.1;Solyc03g111310.2.1;Solyc03g115200.2.1;Solyc04g076190.1.1;Solyc07g052510.2.1;Solyc07g055740.1.1;Solyc07g062480.1.1;Solyc08g074480.1.1;Solyc08g079090.2.1;Solyc09g015170.2.1;Solyc09g030450.2.1;Solyc09g057630.2.1;Solyc09g082340.2.1;Solyc10g007830.1.1;Solyc11g044910.1.1;Solyc11g066130.1.1;…
GO:0044723	e	single-organism carbohydrate metabolic process	72/1801	868/34725	9.62e-05	0.26	biological_process	Solyc00g203660.1.1;Solyc01g005120.2.1;Solyc01g006360.2.1;Solyc01g007330.2.1;Solyc01g067660.2.1;Solyc01g073750.2.1;Solyc01g098940.2.1;Solyc02g072240.2.1;Solyc02g075620.2.1;Solyc02g077860.1.1;Solyc02g080160.2.1;Solyc02g082920.2.1;Solyc02g082930.2.1;Solyc03g071570.2.1;Solyc03g093080.2.1;Solyc03g093120.2.1;Solyc03g093130.2.1;Solyc03g098290.2.1;Solyc03g121540.2.1;Solyc04g005160.1.1;Solyc04g011390.1.1;…
GO:0045548	e	phenylalanine ammonia-lyase activity	6/1801	16/34725	9.85e-05	0.266	molecular_function	Solyc00g282510.1.1;Solyc03g078270.1.1;Solyc05g056170.2.1;Solyc09g007890.1.1;Solyc09g007900.2.1;Solyc10g011930.1.1
GO:0009146	e	purine nucleoside triphosphate catabolic process	38/1801	378/34725	9.88e-05	0.267	biological_process	Solyc00g164680.1.1;Solyc01g095710.2.1;Solyc01g101070.2.1;Solyc01g109110.2.1;Solyc02g071350.2.1;Solyc02g087410.2.1;Solyc02g087880.2.1;Solyc03g007530.2.1;Solyc03g007690.1.1;Solyc03g113070.2.1;Solyc03g113690.1.1;Solyc03g114950.2.1;Solyc03g117950.2.1;Solyc03g120980.2.1;Solyc04g014210.2.1;Solyc04g055120.2.1;Solyc05g014380.2.1;Solyc05g053570.2.1;Solyc05g053590.2.1;Solyc05g053600.2.1;Solyc05g053610.2.1;…
GO:0009207	e	purine ribonucleoside triphosphate catabolic process	38/1801	378/34725	9.88e-05	0.267	biological_process	Solyc00g164680.1.1;Solyc01g095710.2.1;Solyc01g101070.2.1;Solyc01g109110.2.1;Solyc02g071350.2.1;Solyc02g087410.2.1;Solyc02g087880.2.1;Solyc03g007530.2.1;Solyc03g007690.1.1;Solyc03g113070.2.1;Solyc03g113690.1.1;Solyc03g114950.2.1;Solyc03g117950.2.1;Solyc03g120980.2.1;Solyc04g014210.2.1;Solyc04g055120.2.1;Solyc05g014380.2.1;Solyc05g053570.2.1;Solyc05g053590.2.1;Solyc05g053600.2.1;Solyc05g053610.2.1;…
GO:0009203	e	ribonucleoside triphosphate catabolic process	38/1801	378/34725	9.88e-05	0.267	biological_process	Solyc00g164680.1.1;Solyc01g095710.2.1;Solyc01g101070.2.1;Solyc01g109110.2.1;Solyc02g071350.2.1;Solyc02g087410.2.1;Solyc02g087880.2.1;Solyc03g007530.2.1;Solyc03g007690.1.1;Solyc03g113070.2.1;Solyc03g113690.1.1;Solyc03g114950.2.1;Solyc03g117950.2.1;Solyc03g120980.2.1;Solyc04g014210.2.1;Solyc04g055120.2.1;Solyc05g014380.2.1;Solyc05g053570.2.1;Solyc05g053590.2.1;Solyc05g053600.2.1;Solyc05g053610.2.1;…
GO:0015698	e	inorganic anion transport	14/1801	84/34725	0.000101	0.273	biological_process	Solyc02g078210.2.1;Solyc03g112100.2.1;Solyc04g072760.2.1;Solyc08g006880.2.1;Solyc08g007060.2.1;Solyc08g007430.1.1;Solyc08g068730.1.1;Solyc08g078950.2.1;Solyc09g090070.1.1;Solyc09g090080.1.1;Solyc09g090360.2.1;Solyc09g090730.1.1;Solyc10g024490.1.1;Solyc10g044470.1.1
GO:0015399	e	primary active transmembrane transporter activity	21/1801	162/34725	0.000104	0.281	molecular_function	Solyc01g096930.2.1;Solyc02g068490.2.1;Solyc02g071350.2.1;Solyc02g087410.2.1;Solyc03g007530.2.1;Solyc03g114950.2.1;Solyc04g006940.2.1;Solyc04g055120.2.1;Solyc05g006640.2.1;Solyc05g010120.2.1;Solyc05g014380.2.1;Solyc06g009280.1.1;Solyc06g009290.2.1;Solyc06g074940.2.1;Solyc07g065320.2.1;Solyc08g006880.2.1;Solyc09g075020.2.1;Solyc09g090080.1.1;Solyc11g039980.1.1;Solyc11g062100.1.1;Solyc12g055760.1.1
GO:0017111	e	nucleoside-triphosphatase activity	75/1801	916/34725	0.000107	0.289	molecular_function	Solyc00g164680.1.1;Solyc01g079500.2.1;Solyc01g081540.2.1;Solyc01g095710.2.1;Solyc01g096930.2.1;Solyc01g098980.2.1;Solyc01g101070.2.1;Solyc01g102880.1.1;Solyc01g109110.2.1;Solyc01g110130.2.1;Solyc02g068490.2.1;Solyc02g070780.2.1;Solyc02g071350.2.1;Solyc02g087410.2.1;Solyc02g087880.2.1;Solyc03g005460.2.1;Solyc03g005620.2.1;Solyc03g007530.2.1;Solyc03g007690.1.1;Solyc03g025470.2.1;Solyc03g063220.1.1;…
GO:0051301	e	cell division	12/1801	65/34725	0.000114	0.307	biological_process	Solyc01g009040.2.1;Solyc02g082820.2.1;Solyc03g032190.2.1;Solyc04g078310.2.1;Solyc04g078770.2.1;Solyc04g082430.2.1;Solyc05g008480.2.1;Solyc05g023680.2.1;Solyc08g021890.2.1;Solyc08g021910.1.1;Solyc10g078330.1.1;Solyc10g080950.1.1
GO:0016866	e	intramolecular transferase activity	12/1801	65/34725	0.000114	0.307	molecular_function	Solyc02g081810.2.1;Solyc04g011390.1.1;Solyc05g054610.1.1;Solyc06g005420.1.1;Solyc06g005430.1.1;Solyc06g072240.1.1;Solyc06g075830.1.1;Solyc06g075850.1.1;Solyc06g075930.1.1;Solyc11g066160.1.1;Solyc11g072840.1.1;Solyc11g072860.1.1
GO:0043436	e	oxoacid metabolic process	139/1801	1942/34725	0.000116	0.314	biological_process	Solyc00g203660.1.1;Solyc00g282510.1.1;Solyc01g006450.2.1;Solyc01g007330.2.1;Solyc01g056850.2.1;Solyc01g080460.2.1;Solyc01g088230.2.1;Solyc01g091160.2.1;Solyc01g094660.2.1;Solyc01g097980.2.1;Solyc01g098380.2.1;Solyc01g099150.2.1;Solyc01g099160.2.1;Solyc01g100490.2.1;Solyc01g102710.2.1;Solyc01g106080.2.1;Solyc01g111570.2.1;Solyc02g014730.2.1;Solyc02g077860.1.1;Solyc02g082850.2.1;Solyc02g084870.2.1;…
GO:0006082	e	organic acid metabolic process	139/1801	1944/34725	0.000118	0.318	biological_process	Solyc00g203660.1.1;Solyc00g282510.1.1;Solyc01g006450.2.1;Solyc01g007330.2.1;Solyc01g056850.2.1;Solyc01g080460.2.1;Solyc01g088230.2.1;Solyc01g091160.2.1;Solyc01g094660.2.1;Solyc01g097980.2.1;Solyc01g098380.2.1;Solyc01g099150.2.1;Solyc01g099160.2.1;Solyc01g100490.2.1;Solyc01g102710.2.1;Solyc01g106080.2.1;Solyc01g111570.2.1;Solyc02g014730.2.1;Solyc02g077860.1.1;Solyc02g082850.2.1;Solyc02g084870.2.1;…
GO:0010438	e	cellular response to sulfur starvation	3/1801	3/34725	0.000139	0.376	biological_process	Solyc06g007970.2.1;Solyc09g061700.2.1;Solyc09g091600.2.1
GO:0006792	e	regulation of sulfur utilization	3/1801	3/34725	0.000139	0.376	biological_process	Solyc06g007970.2.1;Solyc09g061700.2.1;Solyc09g091600.2.1
GO:0015692	e	lead ion transport	3/1801	3/34725	0.000139	0.376	biological_process	Solyc05g053570.2.1;Solyc05g053590.2.1;Solyc05g053600.2.1
GO:0044724	e	single-organism carbohydrate catabolic process	31/1801	289/34725	0.000141	0.381	biological_process	Solyc01g067660.2.1;Solyc01g098940.2.1;Solyc02g082920.2.1;Solyc02g082930.2.1;Solyc03g071570.2.1;Solyc04g005160.1.1;Solyc04g011390.1.1;Solyc04g077190.2.1;Solyc05g014000.2.1;Solyc05g050130.2.1;Solyc05g054610.1.1;Solyc06g005420.1.1;Solyc06g005430.1.1;Solyc06g072240.1.1;Solyc06g075830.1.1;Solyc06g075850.1.1;Solyc06g075930.1.1;Solyc09g008380.2.1;Solyc09g075350.2.1;Solyc10g005400.2.1;Solyc10g055810.1.1;…
GO:0016052	e	carbohydrate catabolic process	31/1801	289/34725	0.000141	0.381	biological_process	Solyc01g067660.2.1;Solyc01g098940.2.1;Solyc02g082920.2.1;Solyc02g082930.2.1;Solyc03g071570.2.1;Solyc04g005160.1.1;Solyc04g011390.1.1;Solyc04g077190.2.1;Solyc05g014000.2.1;Solyc05g050130.2.1;Solyc05g054610.1.1;Solyc06g005420.1.1;Solyc06g005430.1.1;Solyc06g072240.1.1;Solyc06g075830.1.1;Solyc06g075850.1.1;Solyc06g075930.1.1;Solyc09g008380.2.1;Solyc09g075350.2.1;Solyc10g005400.2.1;Solyc10g055810.1.1;…
GO:0034655	e	nucleobase-containing compound catabolic process	41/1801	423/34725	0.000142	0.384	biological_process	Solyc00g164680.1.1;Solyc01g095710.2.1;Solyc01g101070.2.1;Solyc01g109110.2.1;Solyc02g071350.2.1;Solyc02g087410.2.1;Solyc02g087880.2.1;Solyc03g007530.2.1;Solyc03g007690.1.1;Solyc03g113070.2.1;Solyc03g113690.1.1;Solyc03g114950.2.1;Solyc03g117510.2.1;Solyc03g117950.2.1;Solyc03g120980.2.1;Solyc04g014210.2.1;Solyc04g055120.2.1;Solyc05g014380.2.1;Solyc05g053570.2.1;Solyc05g053590.2.1;Solyc05g053600.2.1;…
GO:1901564	e	organonitrogen compound metabolic process	180/1801	2636/34725	0.000145	0.391	biological_process	Solyc00g164680.1.1;Solyc00g282510.1.1;Solyc01g056850.2.1;Solyc01g088230.2.1;Solyc01g091160.2.1;Solyc01g094660.2.1;Solyc01g095710.2.1;Solyc01g097970.2.1;Solyc01g097980.2.1;Solyc01g098380.2.1;Solyc01g100030.2.1;Solyc01g100490.2.1;Solyc01g101070.2.1;Solyc01g102710.2.1;Solyc01g106080.2.1;Solyc01g109110.2.1;Solyc01g111570.2.1;Solyc02g071350.2.1;Solyc02g082850.2.1;Solyc02g082900.2.1;Solyc02g082920.2.1;…
GO:0009261	e	ribonucleotide catabolic process	38/1801	380/34725	0.000155	0.419	biological_process	Solyc00g164680.1.1;Solyc01g095710.2.1;Solyc01g101070.2.1;Solyc01g109110.2.1;Solyc02g071350.2.1;Solyc02g087410.2.1;Solyc02g087880.2.1;Solyc03g007530.2.1;Solyc03g007690.1.1;Solyc03g113070.2.1;Solyc03g113690.1.1;Solyc03g114950.2.1;Solyc03g117950.2.1;Solyc03g120980.2.1;Solyc04g014210.2.1;Solyc04g055120.2.1;Solyc05g014380.2.1;Solyc05g053570.2.1;Solyc05g053590.2.1;Solyc05g053600.2.1;Solyc05g053610.2.1;…
GO:0009154	e	purine ribonucleotide catabolic process	38/1801	380/34725	0.000155	0.419	biological_process	Solyc00g164680.1.1;Solyc01g095710.2.1;Solyc01g101070.2.1;Solyc01g109110.2.1;Solyc02g071350.2.1;Solyc02g087410.2.1;Solyc02g087880.2.1;Solyc03g007530.2.1;Solyc03g007690.1.1;Solyc03g113070.2.1;Solyc03g113690.1.1;Solyc03g114950.2.1;Solyc03g117950.2.1;Solyc03g120980.2.1;Solyc04g014210.2.1;Solyc04g055120.2.1;Solyc05g014380.2.1;Solyc05g053570.2.1;Solyc05g053590.2.1;Solyc05g053600.2.1;Solyc05g053610.2.1;…
GO:0006195	e	purine nucleotide catabolic process	38/1801	380/34725	0.000155	0.419	biological_process	Solyc00g164680.1.1;Solyc01g095710.2.1;Solyc01g101070.2.1;Solyc01g109110.2.1;Solyc02g071350.2.1;Solyc02g087410.2.1;Solyc02g087880.2.1;Solyc03g007530.2.1;Solyc03g007690.1.1;Solyc03g113070.2.1;Solyc03g113690.1.1;Solyc03g114950.2.1;Solyc03g117950.2.1;Solyc03g120980.2.1;Solyc04g014210.2.1;Solyc04g055120.2.1;Solyc05g014380.2.1;Solyc05g053570.2.1;Solyc05g053590.2.1;Solyc05g053600.2.1;Solyc05g053610.2.1;…
GO:0044270	e	cellular nitrogen compound catabolic process	43/1801	453/34725	0.000156	0.422	biological_process	Solyc00g164680.1.1;Solyc01g095710.2.1;Solyc01g101070.2.1;Solyc01g109110.2.1;Solyc02g071350.2.1;Solyc02g087410.2.1;Solyc02g087880.2.1;Solyc03g007530.2.1;Solyc03g007690.1.1;Solyc03g113070.2.1;Solyc03g113690.1.1;Solyc03g114950.2.1;Solyc03g117510.2.1;Solyc03g117950.2.1;Solyc03g120980.2.1;Solyc04g014210.2.1;Solyc04g055120.2.1;Solyc05g014380.2.1;Solyc05g053570.2.1;Solyc05g053590.2.1;Solyc05g053600.2.1;…
GO:0009166	e	nucleotide catabolic process	38/1801	381/34725	0.000158	0.427	biological_process	Solyc00g164680.1.1;Solyc01g095710.2.1;Solyc01g101070.2.1;Solyc01g109110.2.1;Solyc02g071350.2.1;Solyc02g087410.2.1;Solyc02g087880.2.1;Solyc03g007530.2.1;Solyc03g007690.1.1;Solyc03g113070.2.1;Solyc03g113690.1.1;Solyc03g114950.2.1;Solyc03g117950.2.1;Solyc03g120980.2.1;Solyc04g014210.2.1;Solyc04g055120.2.1;Solyc05g014380.2.1;Solyc05g053570.2.1;Solyc05g053590.2.1;Solyc05g053600.2.1;Solyc05g053610.2.1;…
GO:0046130	e	purine ribonucleoside catabolic process	38/1801	381/34725	0.000158	0.427	biological_process	Solyc00g164680.1.1;Solyc01g095710.2.1;Solyc01g101070.2.1;Solyc01g109110.2.1;Solyc02g071350.2.1;Solyc02g087410.2.1;Solyc02g087880.2.1;Solyc03g007530.2.1;Solyc03g007690.1.1;Solyc03g113070.2.1;Solyc03g113690.1.1;Solyc03g114950.2.1;Solyc03g117950.2.1;Solyc03g120980.2.1;Solyc04g014210.2.1;Solyc04g055120.2.1;Solyc05g014380.2.1;Solyc05g053570.2.1;Solyc05g053590.2.1;Solyc05g053600.2.1;Solyc05g053610.2.1;…
GO:0006152	e	purine nucleoside catabolic process	38/1801	382/34725	0.000161	0.435	biological_process	Solyc00g164680.1.1;Solyc01g095710.2.1;Solyc01g101070.2.1;Solyc01g109110.2.1;Solyc02g071350.2.1;Solyc02g087410.2.1;Solyc02g087880.2.1;Solyc03g007530.2.1;Solyc03g007690.1.1;Solyc03g113070.2.1;Solyc03g113690.1.1;Solyc03g114950.2.1;Solyc03g117950.2.1;Solyc03g120980.2.1;Solyc04g014210.2.1;Solyc04g055120.2.1;Solyc05g014380.2.1;Solyc05g053570.2.1;Solyc05g053590.2.1;Solyc05g053600.2.1;Solyc05g053610.2.1;…
GO:0022891	e	substrate-specific transmembrane transporter activity	57/1801	654/34725	0.000161	0.436	molecular_function	Solyc01g010080.2.1;Solyc01g080680.2.1;Solyc01g096930.2.1;Solyc01g104030.2.1;Solyc02g062890.1.1;Solyc02g067620.1.1;Solyc02g068490.2.1;Solyc02g070280.2.1;Solyc02g081850.2.1;Solyc02g086650.2.1;Solyc02g093860.2.1;Solyc03g007260.2.1;Solyc03g112100.2.1;Solyc03g120980.2.1;Solyc04g006940.2.1;Solyc04g054730.2.1;Solyc04g072760.2.1;Solyc05g006640.2.1;Solyc05g010120.2.1;Solyc05g051220.2.1;Solyc05g054740.2.1;…
GO:0006810	e	transport	140/1801	1973/34725	0.000162	0.437	biological_process	Solyc01g006950.2.1;Solyc01g010080.2.1;Solyc01g066880.2.1;Solyc01g080680.2.1;Solyc01g081600.2.1;Solyc01g090350.2.1;Solyc01g094890.2.1;Solyc01g094910.2.1;Solyc01g096880.2.1;Solyc01g096930.2.1;Solyc01g100490.2.1;Solyc01g101070.2.1;Solyc01g102390.2.1;Solyc01g102400.2.1;Solyc01g104030.2.1;Solyc01g105010.2.1;Solyc01g106920.2.1;Solyc01g109320.2.1;Solyc01g109750.2.1;Solyc02g032660.2.1;Solyc02g062890.1.1;…
GO:0009164	e	nucleoside catabolic process	38/1801	383/34725	0.000165	0.445	biological_process	Solyc00g164680.1.1;Solyc01g095710.2.1;Solyc01g101070.2.1;Solyc01g109110.2.1;Solyc02g071350.2.1;Solyc02g087410.2.1;Solyc02g087880.2.1;Solyc03g007530.2.1;Solyc03g007690.1.1;Solyc03g113070.2.1;Solyc03g113690.1.1;Solyc03g114950.2.1;Solyc03g117950.2.1;Solyc03g120980.2.1;Solyc04g014210.2.1;Solyc04g055120.2.1;Solyc05g014380.2.1;Solyc05g053570.2.1;Solyc05g053590.2.1;Solyc05g053600.2.1;Solyc05g053610.2.1;…
GO:0042454	e	ribonucleoside catabolic process	38/1801	383/34725	0.000165	0.445	biological_process	Solyc00g164680.1.1;Solyc01g095710.2.1;Solyc01g101070.2.1;Solyc01g109110.2.1;Solyc02g071350.2.1;Solyc02g087410.2.1;Solyc02g087880.2.1;Solyc03g007530.2.1;Solyc03g007690.1.1;Solyc03g113070.2.1;Solyc03g113690.1.1;Solyc03g114950.2.1;Solyc03g117950.2.1;Solyc03g120980.2.1;Solyc04g014210.2.1;Solyc04g055120.2.1;Solyc05g014380.2.1;Solyc05g053570.2.1;Solyc05g053590.2.1;Solyc05g053600.2.1;Solyc05g053610.2.1;…
GO:0072523	e	purine-containing compound catabolic process	38/1801	384/34725	0.000168	0.455	biological_process	Solyc00g164680.1.1;Solyc01g095710.2.1;Solyc01g101070.2.1;Solyc01g109110.2.1;Solyc02g071350.2.1;Solyc02g087410.2.1;Solyc02g087880.2.1;Solyc03g007530.2.1;Solyc03g007690.1.1;Solyc03g113070.2.1;Solyc03g113690.1.1;Solyc03g114950.2.1;Solyc03g117950.2.1;Solyc03g120980.2.1;Solyc04g014210.2.1;Solyc04g055120.2.1;Solyc05g014380.2.1;Solyc05g053570.2.1;Solyc05g053590.2.1;Solyc05g053600.2.1;Solyc05g053610.2.1;…
GO:0042537	e	benzene-containing compound metabolic process	9/1801	40/34725	0.000169	0.455	biological_process	Solyc00g282510.1.1;Solyc03g078270.1.1;Solyc05g056170.2.1;Solyc07g019670.2.1;Solyc09g007890.1.1;Solyc09g007900.2.1;Solyc10g011930.1.1;Solyc12g014100.1.1;Solyc12g099440.1.1
GO:0019900	e	kinase binding	13/1801	78/34725	0.000177	0.477	molecular_function	Solyc01g009040.2.1;Solyc01g009990.2.1;Solyc01g067330.2.1;Solyc01g089850.2.1;Solyc02g082820.2.1;Solyc03g032190.2.1;Solyc04g078310.2.1;Solyc04g082430.2.1;Solyc05g015610.2.1;Solyc10g078330.1.1;Solyc10g080950.1.1;Solyc11g005090.1.1;Solyc11g005910.1.1
GO:0045156	e	electron transporter, transferring electrons within the cyclic electron transport pathway of photosynthesis activity	9/1801	41/34725	0.000206	0.557	molecular_function	Solyc00g230080.1.1;Solyc01g007540.2.1;Solyc01g044250.1.1;Solyc02g011990.1.1;Solyc09g055950.1.1;Solyc10g006530.2.1;Solyc11g013780.1.1;Solyc11g056340.1.1;Solyc12g039030.1.1
GO:1901658	e	glycosyl compound catabolic process	38/1801	391/34725	0.000207	0.559	biological_process	Solyc00g164680.1.1;Solyc01g095710.2.1;Solyc01g101070.2.1;Solyc01g109110.2.1;Solyc02g071350.2.1;Solyc02g087410.2.1;Solyc02g087880.2.1;Solyc03g007530.2.1;Solyc03g007690.1.1;Solyc03g113070.2.1;Solyc03g113690.1.1;Solyc03g114950.2.1;Solyc03g117950.2.1;Solyc03g120980.2.1;Solyc04g014210.2.1;Solyc04g055120.2.1;Solyc05g014380.2.1;Solyc05g053570.2.1;Solyc05g053590.2.1;Solyc05g053600.2.1;Solyc05g053610.2.1;…
GO:0019752	e	carboxylic acid metabolic process	137/1801	1930/34725	0.000209	0.565	biological_process	Solyc00g203660.1.1;Solyc00g282510.1.1;Solyc01g006450.2.1;Solyc01g007330.2.1;Solyc01g056850.2.1;Solyc01g080460.2.1;Solyc01g088230.2.1;Solyc01g091160.2.1;Solyc01g094660.2.1;Solyc01g097980.2.1;Solyc01g098380.2.1;Solyc01g099150.2.1;Solyc01g099160.2.1;Solyc01g100490.2.1;Solyc01g102710.2.1;Solyc01g106080.2.1;Solyc01g111570.2.1;Solyc02g014730.2.1;Solyc02g077860.1.1;Solyc02g082850.2.1;Solyc02g084870.2.1;…
GO:0007017	e	microtubule-based process	17/1801	123/34725	0.000211	0.571	biological_process	Solyc01g005460.2.1;Solyc01g098980.2.1;Solyc02g087880.2.1;Solyc03g005620.2.1;Solyc03g007130.2.1;Solyc03g025470.2.1;Solyc03g113540.2.1;Solyc03g114380.2.1;Solyc03g119220.2.1;Solyc05g005080.2.1;Solyc07g042560.2.1;Solyc09g010060.2.1;Solyc09g010810.2.1;Solyc09g090320.1.1;Solyc10g086340.1.1;Solyc11g008350.1.1;Solyc12g005250.1.1
GO:0051234	e	establishment of localization	140/1801	1987/34725	0.000212	0.572	biological_process	Solyc01g006950.2.1;Solyc01g010080.2.1;Solyc01g066880.2.1;Solyc01g080680.2.1;Solyc01g081600.2.1;Solyc01g090350.2.1;Solyc01g094890.2.1;Solyc01g094910.2.1;Solyc01g096880.2.1;Solyc01g096930.2.1;Solyc01g100490.2.1;Solyc01g101070.2.1;Solyc01g102390.2.1;Solyc01g102400.2.1;Solyc01g104030.2.1;Solyc01g105010.2.1;Solyc01g106920.2.1;Solyc01g109320.2.1;Solyc01g109750.2.1;Solyc02g032660.2.1;Solyc02g062890.1.1;…
GO:0008762	e	UDP-N-acetylmuramate dehydrogenase activity	11/1801	60/34725	0.000232	0.625	molecular_function	Solyc02g070090.1.1;Solyc02g070110.1.1;Solyc02g070130.1.1;Solyc02g070180.1.1;Solyc02g079440.1.1;Solyc02g079460.1.1;Solyc09g072660.2.1;Solyc11g065920.1.1;Solyc11g065930.1.1;Solyc11g071610.1.1;Solyc12g008920.1.1
GO:0065007	e	biological regulation	222/1801	3380/34725	0.000233	0.63	biological_process	Solyc00g174340.1.1;Solyc00g196060.2.1;Solyc01g006100.2.1;Solyc01g006650.1.1;Solyc01g006950.2.1;Solyc01g007070.2.1;Solyc01g007520.2.1;Solyc01g008800.1.1;Solyc01g009040.2.1;Solyc01g009170.2.1;Solyc01g014840.2.1;Solyc01g079260.2.1;Solyc01g088230.2.1;Solyc01g089850.2.1;Solyc01g090760.2.1;Solyc01g091010.2.1;Solyc01g091540.1.1;Solyc01g094890.2.1;Solyc01g094910.2.1;Solyc01g095320.2.1;Solyc01g096810.2.1;…
GO:0044255	e	cellular lipid metabolic process	61/1801	727/34725	0.000252	0.681	biological_process	Solyc00g009110.2.1;Solyc01g006450.2.1;Solyc01g095720.2.1;Solyc01g099150.2.1;Solyc01g099160.2.1;Solyc01g107900.2.1;Solyc02g014730.2.1;Solyc02g077000.2.1;Solyc02g077420.2.1;Solyc02g077430.2.1;Solyc02g082900.2.1;Solyc02g087070.2.1;Solyc02g090630.2.1;Solyc03g005320.2.1;Solyc03g032020.2.1;Solyc03g115370.2.1;Solyc03g116610.2.1;Solyc03g116730.2.1;Solyc03g116740.2.1;Solyc03g118410.2.1;Solyc03g121540.2.1;…
GO:0008017	e	microtubule binding	13/1801	81/34725	0.000261	0.704	molecular_function	Solyc01g098980.2.1;Solyc03g005620.2.1;Solyc03g007130.2.1;Solyc03g025470.2.1;Solyc03g114380.2.1;Solyc03g119220.2.1;Solyc07g042560.2.1;Solyc09g010060.2.1;Solyc09g010810.2.1;Solyc09g090320.1.1;Solyc10g086340.1.1;Solyc11g008350.1.1;Solyc12g005250.1.1
GO:0043234	e	protein complex	151/1801	2178/34725	0.000262	0.707	cellular_component	Solyc00g203660.1.1;Solyc00g230080.1.1;Solyc01g005460.2.1;Solyc01g006360.2.1;Solyc01g006450.2.1;Solyc01g006650.1.1;Solyc01g007070.2.1;Solyc01g007330.2.1;Solyc01g007500.2.1;Solyc01g007520.2.1;Solyc01g009170.2.1;Solyc01g010080.2.1;Solyc01g017300.1.1;Solyc01g017320.1.1;Solyc01g017330.1.1;Solyc01g018090.1.1;Solyc01g044250.1.1;Solyc01g073750.2.1;Solyc01g079260.2.1;Solyc01g079500.2.1;Solyc01g081540.2.1;…
GO:0022804	e	active transmembrane transporter activity	36/1801	366/34725	0.000305	0.823	molecular_function	Solyc01g096930.2.1;Solyc01g109320.2.1;Solyc02g032660.2.1;Solyc02g068490.2.1;Solyc02g071350.2.1;Solyc02g086650.2.1;Solyc02g087410.2.1;Solyc03g007530.2.1;Solyc03g114950.2.1;Solyc04g006940.2.1;Solyc04g054730.2.1;Solyc04g055120.2.1;Solyc04g072760.2.1;Solyc04g074850.2.1;Solyc05g006640.2.1;Solyc05g010120.2.1;Solyc05g014380.2.1;Solyc05g054740.2.1;Solyc06g009280.1.1;Solyc06g009290.2.1;Solyc06g060760.2.1;…
GO:0045859	e	regulation of protein kinase activity	11/1801	62/34725	0.000312	0.843	biological_process	Solyc01g009040.2.1;Solyc01g089850.2.1;Solyc01g097980.2.1;Solyc02g082820.2.1;Solyc03g032190.2.1;Solyc04g078310.2.1;Solyc04g082430.2.1;Solyc10g078330.1.1;Solyc10g080950.1.1;Solyc11g005090.1.1;Solyc11g033270.1.1
GO:0009809	e	lignin biosynthetic process	8/1801	35/34725	0.000345	0.932	biological_process	Solyc01g107590.2.1;Solyc01g107910.2.1;Solyc06g068650.2.1;Solyc09g011000.2.1;Solyc09g011050.2.1;Solyc09g011960.1.1;Solyc09g014240.2.1;Solyc12g099000.1.1
GO:0001932	e	regulation of protein phosphorylation	11/1801	63/34725	0.000361	0.975	biological_process	Solyc01g009040.2.1;Solyc01g089850.2.1;Solyc01g097980.2.1;Solyc02g082820.2.1;Solyc03g032190.2.1;Solyc04g078310.2.1;Solyc04g082430.2.1;Solyc10g078330.1.1;Solyc10g080950.1.1;Solyc11g005090.1.1;Solyc11g033270.1.1

## Sheet: Supplementary Table S6B
Supplementary Table S6B The enriched GO terms in Tomato under the TOR inhibition with KU
id	enrichment	description	ratio_in_study	ratio_in_pop	p_uncorrected	p_bonferroni	type	diff_genes
GO:0052716	e	hydroquinone:oxygen oxidoreductase activity	14/1555	26/34725	1.67e-11	4.22e-08	molecular_function	Solyc02g085110.2.1;Solyc02g085120.2.1;Solyc04g072280.2.1;Solyc05g052340.2.1;Solyc05g052360.1.1;Solyc05g052370.2.1;Solyc06g048860.1.1;Solyc06g050530.2.1;Solyc06g076760.1.1;Solyc07g049460.2.1;Solyc09g011000.2.1;Solyc09g011050.2.1;Solyc09g011960.1.1;Solyc09g014240.2.1
GO:0015934	e	large ribosomal subunit	29/1555	140/34725	2.35e-11	5.93e-08	cellular_component	Solyc01g096290.2.1;Solyc02g070640.2.1;Solyc02g092430.1.1;Solyc03g025520.2.1;Solyc03g082570.2.1;Solyc03g096360.2.1;Solyc03g120780.2.1;Solyc04g008460.2.1;Solyc05g053440.2.1;Solyc06g008170.2.1;Solyc06g064630.2.1;Solyc06g066660.2.1;Solyc06g083780.2.1;Solyc07g005050.2.1;Solyc07g042840.1.1;Solyc07g043360.1.1;Solyc07g063890.2.1;Solyc08g006900.2.1;Solyc08g083120.2.1;Solyc09g072870.2.1;Solyc09g075150.2.1;…
GO:0016168	e	chlorophyll binding	31/1555	87/34725	2.53e-11	6.39e-08	molecular_function	Solyc00g230070.1.1;Solyc01g007500.2.1;Solyc01g017300.1.1;Solyc01g017330.1.1;Solyc01g018090.1.1;Solyc01g044250.1.1;Solyc02g020960.1.1;Solyc02g036320.1.1;Solyc04g016170.1.1;Solyc05g020010.1.1;Solyc06g009940.1.1;Solyc06g009950.1.1;Solyc06g069730.2.1;Solyc07g021230.1.1;Solyc07g021240.1.1;Solyc09g015300.1.1;Solyc09g015340.1.1;Solyc09g059640.1.1;Solyc10g017890.1.1;Solyc10g017900.1.1;Solyc10g017910.1.1;…
GO:0000786	e	nucleosome	30/1555	88/34725	3.23e-11	8.16e-08	cellular_component	Solyc01g079110.2.1;Solyc01g099410.2.1;Solyc02g038690.1.1;Solyc03g005220.2.1;Solyc03g071620.1.1;Solyc04g007890.2.1;Solyc04g011390.1.1;Solyc05g054610.1.1;Solyc06g005420.1.1;Solyc06g005430.1.1;Solyc06g072240.1.1;Solyc06g074790.1.1;Solyc06g075800.1.1;Solyc06g075830.1.1;Solyc06g075850.1.1;Solyc06g075930.1.1;Solyc06g084090.2.1;Solyc06g084430.2.1;Solyc09g074300.1.1;Solyc09g082710.2.1;Solyc09g083380.2.1;…
GO:0015979	e	photosynthesis	32/1555	114/34725	3.33e-11	8.42e-08	biological_process	Solyc01g007520.2.1;Solyc01g007530.2.1;Solyc01g017300.1.1;Solyc01g017320.1.1;Solyc01g017330.1.1;Solyc01g017740.1.1;Solyc01g018090.1.1;Solyc02g020960.1.1;Solyc02g036320.1.1;Solyc04g016170.1.1;Solyc05g020010.1.1;Solyc06g009940.1.1;Solyc06g009950.1.1;Solyc07g021230.1.1;Solyc07g021240.1.1;Solyc09g015300.1.1;Solyc09g015320.1.1;Solyc09g015340.1.1;Solyc09g059640.1.1;Solyc10g017890.1.1;Solyc10g017900.1.1;…
GO:0019748	e	secondary metabolic process	37/1555	193/34725	3.53e-11	8.93e-08	biological_process	Solyc00g282510.1.1;Solyc01g107590.2.1;Solyc01g107910.2.1;Solyc02g014730.2.1;Solyc02g085110.2.1;Solyc02g085120.2.1;Solyc03g042560.1.1;Solyc03g078270.1.1;Solyc03g078280.1.1;Solyc03g097500.2.1;Solyc03g114800.1.1;Solyc03g120980.2.1;Solyc04g011600.2.1;Solyc04g055120.2.1;Solyc04g072280.2.1;Solyc05g007950.2.1;Solyc05g052340.2.1;Solyc05g052360.1.1;Solyc05g052370.2.1;Solyc05g056170.2.1;Solyc06g048860.1.1;…
GO:0051539	e	4 iron, 4 sulfur cluster binding	27/1555	66/34725	4.88e-11	1.23e-07	molecular_function	Solyc01g017300.1.1;Solyc01g017330.1.1;Solyc01g018090.1.1;Solyc02g020960.1.1;Solyc02g036320.1.1;Solyc04g016170.1.1;Solyc05g020010.1.1;Solyc06g009940.1.1;Solyc06g009950.1.1;Solyc07g021230.1.1;Solyc07g021240.1.1;Solyc09g015300.1.1;Solyc09g015340.1.1;Solyc09g059640.1.1;Solyc10g017890.1.1;Solyc10g017900.1.1;Solyc10g017910.1.1;Solyc10g052740.1.1;Solyc12g005860.1.1;Solyc12g032960.1.1;Solyc12g032980.1.1;…
GO:0044391	e	ribosomal subunit	49/1555	286/34725	5.25e-11	1.33e-07	cellular_component	Solyc01g007670.2.1;Solyc01g096290.2.1;Solyc01g096580.2.1;Solyc01g096590.2.1;Solyc02g070640.2.1;Solyc02g092430.1.1;Solyc03g025520.2.1;Solyc03g045110.2.1;Solyc03g082570.2.1;Solyc03g096360.2.1;Solyc03g115360.2.1;Solyc03g120780.2.1;Solyc04g008460.2.1;Solyc04g008810.2.1;Solyc04g026100.1.1;Solyc05g007250.2.1;Solyc05g053440.2.1;Solyc06g008170.2.1;Solyc06g064630.2.1;Solyc06g066660.2.1;Solyc06g068710.2.1;…
GO:0009522	e	photosystem I	28/1555	74/34725	5.42e-11	1.37e-07	cellular_component	Solyc01g017300.1.1;Solyc01g017320.1.1;Solyc01g017330.1.1;Solyc01g018090.1.1;Solyc02g020960.1.1;Solyc02g036320.1.1;Solyc04g016170.1.1;Solyc05g020010.1.1;Solyc06g009940.1.1;Solyc06g009950.1.1;Solyc07g021230.1.1;Solyc07g021240.1.1;Solyc09g015300.1.1;Solyc09g015340.1.1;Solyc09g059640.1.1;Solyc10g017890.1.1;Solyc10g017900.1.1;Solyc10g017910.1.1;Solyc10g052740.1.1;Solyc12g032960.1.1;Solyc12g032980.1.1;…
GO:0046274	e	lignin catabolic process	14/1555	28/34725	5.53e-11	1.4e-07	biological_process	Solyc02g085110.2.1;Solyc02g085120.2.1;Solyc04g072280.2.1;Solyc05g052340.2.1;Solyc05g052360.1.1;Solyc05g052370.2.1;Solyc06g048860.1.1;Solyc06g050530.2.1;Solyc06g076760.1.1;Solyc07g049460.2.1;Solyc09g011000.2.1;Solyc09g011050.2.1;Solyc09g011960.1.1;Solyc09g014240.2.1
GO:0046271	e	phenylpropanoid catabolic process	14/1555	28/34725	5.53e-11	1.4e-07	biological_process	Solyc02g085110.2.1;Solyc02g085120.2.1;Solyc04g072280.2.1;Solyc05g052340.2.1;Solyc05g052360.1.1;Solyc05g052370.2.1;Solyc06g048860.1.1;Solyc06g050530.2.1;Solyc06g076760.1.1;Solyc07g049460.2.1;Solyc09g011000.2.1;Solyc09g011050.2.1;Solyc09g011960.1.1;Solyc09g014240.2.1
GO:0051536	e	iron-sulfur cluster binding	36/1555	145/34725	5.62e-11	1.42e-07	molecular_function	Solyc01g017300.1.1;Solyc01g017330.1.1;Solyc01g018090.1.1;Solyc01g088230.2.1;Solyc02g020960.1.1;Solyc02g036320.1.1;Solyc03g007030.2.1;Solyc03g083440.2.1;Solyc04g016170.1.1;Solyc05g020010.1.1;Solyc06g006080.2.1;Solyc06g009940.1.1;Solyc06g009950.1.1;Solyc07g021230.1.1;Solyc07g021240.1.1;Solyc08g044270.2.1;Solyc09g015300.1.1;Solyc09g015340.1.1;Solyc09g059640.1.1;Solyc10g017890.1.1;Solyc10g017900.1.1;…
GO:0051540	e	metal cluster binding	36/1555	145/34725	5.62e-11	1.42e-07	molecular_function	Solyc01g017300.1.1;Solyc01g017330.1.1;Solyc01g018090.1.1;Solyc01g088230.2.1;Solyc02g020960.1.1;Solyc02g036320.1.1;Solyc03g007030.2.1;Solyc03g083440.2.1;Solyc04g016170.1.1;Solyc05g020010.1.1;Solyc06g006080.2.1;Solyc06g009940.1.1;Solyc06g009950.1.1;Solyc07g021230.1.1;Solyc07g021240.1.1;Solyc08g044270.2.1;Solyc09g015300.1.1;Solyc09g015340.1.1;Solyc09g059640.1.1;Solyc10g017890.1.1;Solyc10g017900.1.1;…
GO:0019439	e	aromatic compound catabolic process	61/1555	490/34725	5.77e-11	1.46e-07	biological_process	Solyc00g164680.1.1;Solyc00g282510.1.1;Solyc01g101070.2.1;Solyc01g109110.2.1;Solyc02g071350.2.1;Solyc02g085110.2.1;Solyc02g085120.2.1;Solyc02g087410.2.1;Solyc02g087880.2.1;Solyc03g007530.2.1;Solyc03g042560.1.1;Solyc03g078270.1.1;Solyc03g078280.1.1;Solyc03g113070.2.1;Solyc03g113690.1.1;Solyc03g117510.2.1;Solyc03g117950.2.1;Solyc03g120980.2.1;Solyc04g014210.2.1;Solyc04g055120.2.1;Solyc04g072280.2.1;…
GO:0000287	e	magnesium ion binding	38/1555	186/34725	5.9e-11	1.49e-07	molecular_function	Solyc00g203660.1.1;Solyc01g007330.2.1;Solyc01g017300.1.1;Solyc01g017330.1.1;Solyc01g018090.1.1;Solyc01g096930.2.1;Solyc01g097970.2.1;Solyc01g100030.2.1;Solyc02g020960.1.1;Solyc02g036320.1.1;Solyc02g077860.1.1;Solyc04g006940.2.1;Solyc04g016170.1.1;Solyc05g006640.2.1;Solyc05g020010.1.1;Solyc06g009940.1.1;Solyc06g009950.1.1;Solyc07g021200.1.1;Solyc07g021230.1.1;Solyc07g021240.1.1;Solyc07g052150.2.1;…
GO:0044085	e	cellular component biogenesis	69/1555	558/34725	6.36e-11	1.61e-07	biological_process	Solyc01g007670.2.1;Solyc01g056940.2.1;Solyc01g096290.2.1;Solyc01g096580.2.1;Solyc01g096590.2.1;Solyc01g104370.2.1;Solyc02g070640.2.1;Solyc02g072240.2.1;Solyc02g078040.2.1;Solyc02g078100.2.1;Solyc02g092430.1.1;Solyc03g025520.2.1;Solyc03g045110.2.1;Solyc03g082570.2.1;Solyc03g096360.2.1;Solyc03g115360.2.1;Solyc03g120780.2.1;Solyc04g008460.2.1;Solyc04g008810.2.1;Solyc04g026100.1.1;Solyc04g071100.1.1;…
GO:0018298	e	protein-chromophore linkage	31/1555	91/34725	6.58e-11	1.66e-07	biological_process	Solyc00g230070.1.1;Solyc01g007500.2.1;Solyc01g017300.1.1;Solyc01g017330.1.1;Solyc01g018090.1.1;Solyc01g044250.1.1;Solyc02g020960.1.1;Solyc02g036320.1.1;Solyc04g016170.1.1;Solyc05g020010.1.1;Solyc06g009940.1.1;Solyc06g009950.1.1;Solyc06g069730.2.1;Solyc07g021230.1.1;Solyc07g021240.1.1;Solyc09g015300.1.1;Solyc09g015340.1.1;Solyc09g059640.1.1;Solyc10g017890.1.1;Solyc10g017900.1.1;Solyc10g017910.1.1;…
GO:0032993	e	protein-DNA complex	30/1555	91/34725	6.58e-11	1.66e-07	cellular_component	Solyc01g079110.2.1;Solyc01g099410.2.1;Solyc02g038690.1.1;Solyc03g005220.2.1;Solyc03g071620.1.1;Solyc04g007890.2.1;Solyc04g011390.1.1;Solyc05g054610.1.1;Solyc06g005420.1.1;Solyc06g005430.1.1;Solyc06g072240.1.1;Solyc06g074790.1.1;Solyc06g075800.1.1;Solyc06g075830.1.1;Solyc06g075850.1.1;Solyc06g075930.1.1;Solyc06g084090.2.1;Solyc06g084430.2.1;Solyc09g074300.1.1;Solyc09g082710.2.1;Solyc09g083380.2.1;…
GO:0009521	e	photosystem	37/1555	127/34725	6.95e-11	1.76e-07	cellular_component	Solyc00g230070.1.1;Solyc00g230080.1.1;Solyc01g007500.2.1;Solyc01g007520.2.1;Solyc01g017300.1.1;Solyc01g017320.1.1;Solyc01g017330.1.1;Solyc01g018090.1.1;Solyc01g044250.1.1;Solyc02g020960.1.1;Solyc02g036320.1.1;Solyc04g016170.1.1;Solyc05g020010.1.1;Solyc06g009940.1.1;Solyc06g009950.1.1;Solyc06g069730.2.1;Solyc07g021230.1.1;Solyc07g021240.1.1;Solyc09g015300.1.1;Solyc09g015340.1.1;Solyc09g055950.1.1;…
GO:0034728	e	nucleosome organization	32/1555	100/34725	7.25e-11	1.83e-07	biological_process	Solyc01g079110.2.1;Solyc01g099410.2.1;Solyc02g038690.1.1;Solyc03g005220.2.1;Solyc03g007170.2.1;Solyc03g071620.1.1;Solyc03g116170.2.1;Solyc04g007890.2.1;Solyc04g011390.1.1;Solyc05g054610.1.1;Solyc06g005420.1.1;Solyc06g005430.1.1;Solyc06g072240.1.1;Solyc06g074790.1.1;Solyc06g075800.1.1;Solyc06g075830.1.1;Solyc06g075850.1.1;Solyc06g075930.1.1;Solyc06g084090.2.1;Solyc06g084430.2.1;Solyc09g074300.1.1;…
GO:0006334	e	nucleosome assembly	32/1555	100/34725	7.25e-11	1.83e-07	biological_process	Solyc01g079110.2.1;Solyc01g099410.2.1;Solyc02g038690.1.1;Solyc03g005220.2.1;Solyc03g007170.2.1;Solyc03g071620.1.1;Solyc03g116170.2.1;Solyc04g007890.2.1;Solyc04g011390.1.1;Solyc05g054610.1.1;Solyc06g005420.1.1;Solyc06g005430.1.1;Solyc06g072240.1.1;Solyc06g074790.1.1;Solyc06g075800.1.1;Solyc06g075830.1.1;Solyc06g075850.1.1;Solyc06g075930.1.1;Solyc06g084090.2.1;Solyc06g084430.2.1;Solyc09g074300.1.1;…
GO:0006325	e	chromatin organization	39/1555	220/34725	7.31e-11	1.85e-07	biological_process	Solyc01g079110.2.1;Solyc01g099410.2.1;Solyc02g038690.1.1;Solyc03g005220.2.1;Solyc03g007170.2.1;Solyc03g071620.1.1;Solyc03g082860.2.1;Solyc03g116170.2.1;Solyc04g007890.2.1;Solyc04g011390.1.1;Solyc04g082840.2.1;Solyc05g008480.2.1;Solyc05g023680.2.1;Solyc05g054610.1.1;Solyc06g005420.1.1;Solyc06g005430.1.1;Solyc06g071820.2.1;Solyc06g072240.1.1;Solyc06g074790.1.1;Solyc06g075800.1.1;Solyc06g075830.1.1;…
GO:0022625	e	cytosolic large ribosomal subunit	29/1555	118/34725	7.37e-11	1.86e-07	cellular_component	Solyc01g096290.2.1;Solyc02g070640.2.1;Solyc02g092430.1.1;Solyc03g025520.2.1;Solyc03g082570.2.1;Solyc03g096360.2.1;Solyc03g120780.2.1;Solyc04g008460.2.1;Solyc05g053440.2.1;Solyc06g008170.2.1;Solyc06g064630.2.1;Solyc06g066660.2.1;Solyc06g083780.2.1;Solyc07g005050.2.1;Solyc07g042840.1.1;Solyc07g043360.1.1;Solyc07g063890.2.1;Solyc08g006900.2.1;Solyc08g083120.2.1;Solyc09g072870.2.1;Solyc09g075150.2.1;…
GO:0003735	e	structural constituent of ribosome	59/1555	453/34725	7.37e-11	1.86e-07	molecular_function	Solyc01g007670.2.1;Solyc01g056940.2.1;Solyc01g096290.2.1;Solyc01g096580.2.1;Solyc01g096590.2.1;Solyc01g104370.2.1;Solyc02g070640.2.1;Solyc02g092430.1.1;Solyc03g025520.2.1;Solyc03g045110.2.1;Solyc03g082570.2.1;Solyc03g096360.2.1;Solyc03g115360.2.1;Solyc03g120780.2.1;Solyc04g008460.2.1;Solyc04g008810.2.1;Solyc04g026100.1.1;Solyc04g077130.1.1;Solyc05g007250.2.1;Solyc05g053440.2.1;Solyc06g008170.2.1;…
GO:0022613	e	ribonucleoprotein complex biogenesis	60/1555	480/34725	7.59e-11	1.92e-07	biological_process	Solyc01g007670.2.1;Solyc01g056940.2.1;Solyc01g096290.2.1;Solyc01g096580.2.1;Solyc01g096590.2.1;Solyc01g104370.2.1;Solyc02g070640.2.1;Solyc02g092430.1.1;Solyc03g025520.2.1;Solyc03g045110.2.1;Solyc03g082570.2.1;Solyc03g096360.2.1;Solyc03g115360.2.1;Solyc03g120780.2.1;Solyc04g008460.2.1;Solyc04g008810.2.1;Solyc04g026100.1.1;Solyc04g077130.1.1;Solyc05g007250.2.1;Solyc05g053440.2.1;Solyc06g008170.2.1;…
GO:0004619	e	phosphoglycerate mutase activity	11/1555	15/34725	7.71e-11	1.95e-07	molecular_function	Solyc04g011390.1.1;Solyc05g054610.1.1;Solyc06g005420.1.1;Solyc06g005430.1.1;Solyc06g072240.1.1;Solyc06g075830.1.1;Solyc06g075850.1.1;Solyc06g075930.1.1;Solyc11g066160.1.1;Solyc11g072840.1.1;Solyc11g072860.1.1
GO:0009698	e	phenylpropanoid metabolic process	33/1555	157/34725	7.91e-11	2e-07	biological_process	Solyc00g282510.1.1;Solyc01g107590.2.1;Solyc01g107910.2.1;Solyc02g014730.2.1;Solyc02g085110.2.1;Solyc02g085120.2.1;Solyc03g042560.1.1;Solyc03g078270.1.1;Solyc03g078280.1.1;Solyc03g097500.2.1;Solyc04g011600.2.1;Solyc04g072280.2.1;Solyc05g007950.2.1;Solyc05g052340.2.1;Solyc05g052360.1.1;Solyc05g052370.2.1;Solyc05g056170.2.1;Solyc06g048860.1.1;Solyc06g050530.2.1;Solyc06g068650.2.1;Solyc06g076760.1.1;…
GO:0006118	e	electron transport	52/1555	376/34725	7.93e-11	2e-07	biological_process	Solyc00g230070.1.1;Solyc00g230080.1.1;Solyc01g007530.2.1;Solyc01g007540.2.1;Solyc01g017300.1.1;Solyc01g017330.1.1;Solyc01g017740.1.1;Solyc01g018090.1.1;Solyc01g044250.1.1;Solyc01g088230.2.1;Solyc02g020960.1.1;Solyc02g036320.1.1;Solyc03g083440.2.1;Solyc04g016170.1.1;Solyc05g006870.2.1;Solyc05g020010.1.1;Solyc06g008760.1.1;Solyc06g009940.1.1;Solyc06g009950.1.1;Solyc07g021230.1.1;Solyc07g021240.1.1;…
GO:0009055	e	electron carrier activity	47/1555	244/34725	8.82e-11	2.23e-07	molecular_function	Solyc00g230070.1.1;Solyc00g230080.1.1;Solyc01g007530.2.1;Solyc01g007540.2.1;Solyc01g017300.1.1;Solyc01g017330.1.1;Solyc01g017740.1.1;Solyc01g018090.1.1;Solyc01g044250.1.1;Solyc01g088230.2.1;Solyc02g020960.1.1;Solyc02g036320.1.1;Solyc04g016170.1.1;Solyc05g020010.1.1;Solyc06g008760.1.1;Solyc06g009940.1.1;Solyc06g009950.1.1;Solyc07g021230.1.1;Solyc07g021240.1.1;Solyc08g006790.2.1;Solyc08g083270.1.1;…
GO:0051276	e	chromosome organization	42/1555	291/34725	9.07e-11	2.29e-07	biological_process	Solyc01g079110.2.1;Solyc01g099410.2.1;Solyc02g038690.1.1;Solyc03g005220.2.1;Solyc03g007170.2.1;Solyc03g071620.1.1;Solyc03g082860.2.1;Solyc03g093260.2.1;Solyc03g116170.2.1;Solyc04g007890.2.1;Solyc04g011390.1.1;Solyc04g082840.2.1;Solyc05g008480.2.1;Solyc05g023680.2.1;Solyc05g054610.1.1;Solyc06g005420.1.1;Solyc06g005430.1.1;Solyc06g071820.2.1;Solyc06g072240.1.1;Solyc06g074790.1.1;Solyc06g075800.1.1;…
GO:0005198	e	structural molecule activity	64/1555	535/34725	9.9e-11	2.5e-07	molecular_function	Solyc01g007670.2.1;Solyc01g056940.2.1;Solyc01g096290.2.1;Solyc01g096580.2.1;Solyc01g096590.2.1;Solyc01g104370.2.1;Solyc02g070640.2.1;Solyc02g078040.2.1;Solyc02g078100.2.1;Solyc02g087880.2.1;Solyc02g092430.1.1;Solyc03g025520.2.1;Solyc03g045110.2.1;Solyc03g082570.2.1;Solyc03g096360.2.1;Solyc03g115360.2.1;Solyc03g120780.2.1;Solyc04g008460.2.1;Solyc04g008810.2.1;Solyc04g026100.1.1;Solyc04g071100.1.1;…
GO:0046982	e	protein heterodimerization activity	34/1555	149/34725	1.1e-10	2.77e-07	molecular_function	Solyc01g007070.2.1;Solyc01g079110.2.1;Solyc01g099410.2.1;Solyc01g109880.2.1;Solyc02g038690.1.1;Solyc03g005220.2.1;Solyc03g071620.1.1;Solyc04g011390.1.1;Solyc04g076280.2.1;Solyc05g005360.1.1;Solyc05g015330.1.1;Solyc05g054610.1.1;Solyc06g005420.1.1;Solyc06g005430.1.1;Solyc06g016750.2.1;Solyc06g072240.1.1;Solyc06g074790.1.1;Solyc06g075800.1.1;Solyc06g075830.1.1;Solyc06g075850.1.1;Solyc06g075930.1.1;…
GO:0046906	e	tetrapyrrole binding	86/1555	520/34725	1.1e-10	2.78e-07	molecular_function	Solyc00g230070.1.1;Solyc00g247300.2.1;Solyc01g007500.2.1;Solyc01g007530.2.1;Solyc01g008650.2.1;Solyc01g017300.1.1;Solyc01g017330.1.1;Solyc01g017740.1.1;Solyc01g018090.1.1;Solyc01g044250.1.1;Solyc01g108320.2.1;Solyc02g014730.2.1;Solyc02g020960.1.1;Solyc02g036320.1.1;Solyc02g070580.1.1;Solyc02g079500.2.1;Solyc02g084570.2.1;Solyc02g084800.2.1;Solyc02g085880.1.1;Solyc02g087070.2.1;Solyc02g087090.2.1;…
GO:0065004	e	protein-DNA complex assembly	32/1555	102/34725	1.11e-10	2.81e-07	biological_process	Solyc01g079110.2.1;Solyc01g099410.2.1;Solyc02g038690.1.1;Solyc03g005220.2.1;Solyc03g007170.2.1;Solyc03g071620.1.1;Solyc03g116170.2.1;Solyc04g007890.2.1;Solyc04g011390.1.1;Solyc05g054610.1.1;Solyc06g005420.1.1;Solyc06g005430.1.1;Solyc06g072240.1.1;Solyc06g074790.1.1;Solyc06g075800.1.1;Solyc06g075830.1.1;Solyc06g075850.1.1;Solyc06g075930.1.1;Solyc06g084090.2.1;Solyc06g084430.2.1;Solyc09g074300.1.1;…
GO:0071824	e	protein-DNA complex subunit organization	32/1555	102/34725	1.11e-10	2.81e-07	biological_process	Solyc01g079110.2.1;Solyc01g099410.2.1;Solyc02g038690.1.1;Solyc03g005220.2.1;Solyc03g007170.2.1;Solyc03g071620.1.1;Solyc03g116170.2.1;Solyc04g007890.2.1;Solyc04g011390.1.1;Solyc05g054610.1.1;Solyc06g005420.1.1;Solyc06g005430.1.1;Solyc06g072240.1.1;Solyc06g074790.1.1;Solyc06g075800.1.1;Solyc06g075830.1.1;Solyc06g075850.1.1;Solyc06g075930.1.1;Solyc06g084090.2.1;Solyc06g084430.2.1;Solyc09g074300.1.1;…
GO:0020037	e	heme binding	55/1555	433/34725	1.26e-10	3.19e-07	molecular_function	Solyc00g247300.2.1;Solyc01g007530.2.1;Solyc01g008650.2.1;Solyc01g017740.1.1;Solyc01g108320.2.1;Solyc02g014730.2.1;Solyc02g070580.1.1;Solyc02g079500.2.1;Solyc02g084570.2.1;Solyc02g084800.2.1;Solyc02g085880.1.1;Solyc02g087070.2.1;Solyc02g087090.2.1;Solyc02g090450.2.1;Solyc02g090470.2.1;Solyc02g094180.2.1;Solyc02g094860.1.1;Solyc03g006700.2.1;Solyc03g006810.2.1;Solyc03g111880.2.1;Solyc03g119060.2.1;…
GO:0046914	e	transition metal ion binding	92/1555	809/34725	1.3e-10	3.29e-07	molecular_function	Solyc00g187050.2.1;Solyc00g230080.1.1;Solyc00g247300.2.1;Solyc01g007530.2.1;Solyc01g008650.2.1;Solyc01g017740.1.1;Solyc01g073640.2.1;Solyc01g088230.2.1;Solyc01g091160.2.1;Solyc01g091320.2.1;Solyc01g091660.2.1;Solyc01g099150.2.1;Solyc01g099160.2.1;Solyc01g102380.2.1;Solyc01g102390.2.1;Solyc01g102400.2.1;Solyc01g102910.2.1;Solyc01g106080.2.1;Solyc01g108860.2.1;Solyc02g014730.2.1;Solyc02g068490.2.1;…
GO:0006412	e	translation	58/1555	460/34725	1.31e-10	3.31e-07	biological_process	Solyc01g007670.2.1;Solyc01g056940.2.1;Solyc01g096290.2.1;Solyc01g096580.2.1;Solyc01g096590.2.1;Solyc02g070640.2.1;Solyc02g092430.1.1;Solyc03g025520.2.1;Solyc03g045110.2.1;Solyc03g082570.2.1;Solyc03g096360.2.1;Solyc03g115360.2.1;Solyc03g120780.2.1;Solyc04g008460.2.1;Solyc04g008810.2.1;Solyc04g026100.1.1;Solyc04g077130.1.1;Solyc05g007250.2.1;Solyc05g052710.2.1;Solyc05g053440.2.1;Solyc06g008170.2.1;…
GO:0042254	e	ribosome biogenesis	60/1555	475/34725	1.49e-10	3.77e-07	biological_process	Solyc01g007670.2.1;Solyc01g056940.2.1;Solyc01g096290.2.1;Solyc01g096580.2.1;Solyc01g096590.2.1;Solyc01g104370.2.1;Solyc02g070640.2.1;Solyc02g092430.1.1;Solyc03g025520.2.1;Solyc03g045110.2.1;Solyc03g082570.2.1;Solyc03g096360.2.1;Solyc03g115360.2.1;Solyc03g120780.2.1;Solyc04g008460.2.1;Solyc04g008810.2.1;Solyc04g026100.1.1;Solyc04g077130.1.1;Solyc05g007250.2.1;Solyc05g053440.2.1;Solyc06g008170.2.1;…
GO:0005576	e	extracellular region	71/1555	598/34725	1.65e-10	4.18e-07	cellular_component	Solyc01g081060.2.1;Solyc01g102380.2.1;Solyc01g102390.2.1;Solyc01g102400.2.1;Solyc01g102910.2.1;Solyc01g108320.2.1;Solyc02g021220.1.1;Solyc02g067750.2.1;Solyc02g076830.1.1;Solyc02g079500.2.1;Solyc02g080160.2.1;Solyc02g081210.2.1;Solyc02g084800.2.1;Solyc02g085110.2.1;Solyc02g085120.2.1;Solyc03g006700.2.1;Solyc03g025720.2.1;Solyc03g093080.2.1;Solyc03g093110.2.1;Solyc03g093120.2.1;Solyc03g093130.2.1;…
GO:0044445	e	cytosolic part	45/1555	346/34725	1.66e-10	4.21e-07	cellular_component	Solyc01g096290.2.1;Solyc01g104370.2.1;Solyc02g070640.2.1;Solyc02g092430.1.1;Solyc03g025520.2.1;Solyc03g045110.2.1;Solyc03g082570.2.1;Solyc03g096360.2.1;Solyc03g115360.2.1;Solyc03g120780.2.1;Solyc04g008460.2.1;Solyc04g008810.2.1;Solyc04g026100.1.1;Solyc04g082460.2.1;Solyc05g007250.2.1;Solyc05g053440.2.1;Solyc06g008170.2.1;Solyc06g064630.2.1;Solyc06g066660.2.1;Solyc06g068710.2.1;Solyc06g083180.2.1;…
GO:1901565	e	organonitrogen compound catabolic process	66/1555	582/34725	1.79e-10	4.53e-07	biological_process	Solyc00g164680.1.1;Solyc00g282510.1.1;Solyc01g088230.2.1;Solyc01g091160.2.1;Solyc01g101070.2.1;Solyc01g106080.2.1;Solyc01g109110.2.1;Solyc02g071350.2.1;Solyc02g078400.2.1;Solyc02g082930.2.1;Solyc02g087410.2.1;Solyc02g087880.2.1;Solyc03g007530.2.1;Solyc03g042560.1.1;Solyc03g078270.1.1;Solyc03g078280.1.1;Solyc03g113070.2.1;Solyc03g113690.1.1;Solyc03g117950.2.1;Solyc03g120980.2.1;Solyc03g121540.2.1;…
GO:0009056	e	catabolic process	126/1555	1361/34725	1.96e-10	4.96e-07	biological_process	Solyc00g009110.2.1;Solyc00g164680.1.1;Solyc00g282510.1.1;Solyc01g067660.2.1;Solyc01g088230.2.1;Solyc01g091160.2.1;Solyc01g095720.2.1;Solyc01g101070.2.1;Solyc01g106080.2.1;Solyc01g109110.2.1;Solyc02g068070.2.1;Solyc02g071350.2.1;Solyc02g077000.2.1;Solyc02g077420.2.1;Solyc02g077430.2.1;Solyc02g078400.2.1;Solyc02g079500.2.1;Solyc02g082930.2.1;Solyc02g085110.2.1;Solyc02g085120.2.1;Solyc02g087070.2.1;…
GO:0044248	e	cellular catabolic process	95/1555	987/34725	2.05e-10	5.19e-07	biological_process	Solyc00g164680.1.1;Solyc00g282510.1.1;Solyc01g088230.2.1;Solyc01g091160.2.1;Solyc01g101070.2.1;Solyc01g106080.2.1;Solyc01g109110.2.1;Solyc02g071350.2.1;Solyc02g078400.2.1;Solyc02g079500.2.1;Solyc02g082930.2.1;Solyc02g085110.2.1;Solyc02g085120.2.1;Solyc02g087070.2.1;Solyc02g087410.2.1;Solyc02g087880.2.1;Solyc02g089720.1.1;Solyc02g090630.2.1;Solyc03g007530.2.1;Solyc03g025720.2.1;Solyc03g042560.1.1;…
GO:0071840	e	cellular component organization or biogenesis	150/1555	1781/34725	2.08e-10	5.25e-07	biological_process	Solyc01g007070.2.1;Solyc01g007670.2.1;Solyc01g056940.2.1;Solyc01g079110.2.1;Solyc01g096290.2.1;Solyc01g096580.2.1;Solyc01g096590.2.1;Solyc01g096930.2.1;Solyc01g099410.2.1;Solyc01g104370.2.1;Solyc02g038690.1.1;Solyc02g067100.2.1;Solyc02g070640.2.1;Solyc02g072240.2.1;Solyc02g075620.2.1;Solyc02g078040.2.1;Solyc02g078100.2.1;Solyc02g081210.2.1;Solyc02g087880.2.1;Solyc02g089260.2.1;Solyc02g090220.2.1;…
GO:0055114	e	oxidation-reduction process	196/1555	2111/34725	2.14e-10	5.41e-07	biological_process	Solyc00g203660.1.1;Solyc00g230070.1.1;Solyc00g230080.1.1;Solyc00g247300.2.1;Solyc01g005000.2.1;Solyc01g007330.2.1;Solyc01g007500.2.1;Solyc01g007530.2.1;Solyc01g007540.2.1;Solyc01g008650.2.1;Solyc01g017300.1.1;Solyc01g017330.1.1;Solyc01g017740.1.1;Solyc01g018090.1.1;Solyc01g044250.1.1;Solyc01g073640.2.1;Solyc01g088230.2.1;Solyc01g090610.2.1;Solyc01g091320.2.1;Solyc01g091660.2.1;Solyc01g094900.1.1;…
GO:1901361	e	organic cyclic compound catabolic process	63/1555	501/34725	2.28e-10	5.75e-07	biological_process	Solyc00g164680.1.1;Solyc00g282510.1.1;Solyc01g101070.2.1;Solyc01g109110.2.1;Solyc02g071350.2.1;Solyc02g078400.2.1;Solyc02g085110.2.1;Solyc02g085120.2.1;Solyc02g087410.2.1;Solyc02g087880.2.1;Solyc03g007530.2.1;Solyc03g042560.1.1;Solyc03g078270.1.1;Solyc03g078280.1.1;Solyc03g113070.2.1;Solyc03g113690.1.1;Solyc03g117510.2.1;Solyc03g117950.2.1;Solyc03g120980.2.1;Solyc04g014210.2.1;Solyc04g055120.2.1;…
GO:0046872	e	metal ion binding	189/1555	2046/34725	2.39e-10	6.04e-07	molecular_function	Solyc00g187050.2.1;Solyc00g203660.1.1;Solyc00g230080.1.1;Solyc00g247300.2.1;Solyc01g007330.2.1;Solyc01g007530.2.1;Solyc01g008600.2.1;Solyc01g008650.2.1;Solyc01g017300.1.1;Solyc01g017320.1.1;Solyc01g017330.1.1;Solyc01g017740.1.1;Solyc01g018090.1.1;Solyc01g056940.2.1;Solyc01g066880.2.1;Solyc01g073640.2.1;Solyc01g088230.2.1;Solyc01g091160.2.1;Solyc01g091320.2.1;Solyc01g091660.2.1;Solyc01g096930.2.1;…
GO:1901575	e	organic substance catabolic process	122/1555	1320/34725	2.54e-10	6.41e-07	biological_process	Solyc00g009110.2.1;Solyc00g164680.1.1;Solyc00g282510.1.1;Solyc01g067660.2.1;Solyc01g088230.2.1;Solyc01g091160.2.1;Solyc01g095720.2.1;Solyc01g101070.2.1;Solyc01g106080.2.1;Solyc01g109110.2.1;Solyc02g068070.2.1;Solyc02g071350.2.1;Solyc02g077000.2.1;Solyc02g077420.2.1;Solyc02g077430.2.1;Solyc02g078400.2.1;Solyc02g082930.2.1;Solyc02g085110.2.1;Solyc02g085120.2.1;Solyc02g087070.2.1;Solyc02g087410.2.1;…
GO:0016491	e	oxidoreductase activity	188/1555	2032/34725	2.99e-10	7.55e-07	molecular_function	Solyc00g203660.1.1;Solyc00g230080.1.1;Solyc00g247300.2.1;Solyc01g005000.2.1;Solyc01g007330.2.1;Solyc01g007530.2.1;Solyc01g007540.2.1;Solyc01g008650.2.1;Solyc01g017300.1.1;Solyc01g017330.1.1;Solyc01g017740.1.1;Solyc01g018090.1.1;Solyc01g073640.2.1;Solyc01g088230.2.1;Solyc01g090610.2.1;Solyc01g091320.2.1;Solyc01g091660.2.1;Solyc01g094900.1.1;Solyc01g094910.2.1;Solyc01g099150.2.1;Solyc01g099160.2.1;…
GO:0009699	e	phenylpropanoid biosynthetic process	23/1555	107/34725	3.09e-10	7.81e-07	biological_process	Solyc00g282510.1.1;Solyc01g107590.2.1;Solyc01g107910.2.1;Solyc02g014730.2.1;Solyc03g042560.1.1;Solyc03g078270.1.1;Solyc03g078280.1.1;Solyc03g097500.2.1;Solyc04g011600.2.1;Solyc05g007950.2.1;Solyc05g056170.2.1;Solyc06g068650.2.1;Solyc06g076800.2.1;Solyc09g007890.1.1;Solyc09g007900.2.1;Solyc09g007920.2.1;Solyc09g011000.2.1;Solyc09g011050.2.1;Solyc09g011960.1.1;Solyc09g014240.2.1;Solyc10g085880.1.1;…
GO:0009808	e	lignin metabolic process	18/1555	65/34725	3.19e-10	8.05e-07	biological_process	Solyc01g107590.2.1;Solyc01g107910.2.1;Solyc02g085110.2.1;Solyc02g085120.2.1;Solyc04g072280.2.1;Solyc05g052340.2.1;Solyc05g052360.1.1;Solyc05g052370.2.1;Solyc06g048860.1.1;Solyc06g050530.2.1;Solyc06g068650.2.1;Solyc06g076760.1.1;Solyc07g049460.2.1;Solyc09g011000.2.1;Solyc09g011050.2.1;Solyc09g011960.1.1;Solyc09g014240.2.1;Solyc12g042460.1.1
GO:0006950	e	response to stress	179/1555	2316/34725	3.24e-10	8.19e-07	biological_process	Solyc00g187050.2.1;Solyc01g008800.1.1;Solyc01g014840.2.1;Solyc01g073640.2.1;Solyc01g086810.2.1;Solyc01g091160.2.1;Solyc01g091660.2.1;Solyc01g095320.2.1;Solyc01g096320.2.1;Solyc01g096880.2.1;Solyc01g097970.2.1;Solyc01g099100.2.1;Solyc01g100030.2.1;Solyc01g106080.2.1;Solyc01g108010.2.1;Solyc01g108320.2.1;Solyc01g109110.2.1;Solyc01g109170.2.1;Solyc01g109880.2.1;Solyc02g062390.2.1;Solyc02g067750.2.1;…
GO:0030312	e	external encapsulating structure	66/1555	637/34725	3.56e-10	9.01e-07	cellular_component	Solyc01g081060.2.1;Solyc01g096450.2.1;Solyc01g102390.2.1;Solyc01g102400.2.1;Solyc02g072240.2.1;Solyc02g075620.2.1;Solyc02g076830.1.1;Solyc02g078040.2.1;Solyc02g078100.2.1;Solyc02g080160.2.1;Solyc02g081210.2.1;Solyc02g082930.2.1;Solyc03g045110.2.1;Solyc03g083560.1.1;Solyc03g093080.2.1;Solyc03g093110.2.1;Solyc03g093120.2.1;Solyc03g093130.2.1;Solyc03g097840.2.1;Solyc03g111310.2.1;Solyc03g115200.2.1;…
GO:0005618	e	cell wall	66/1555	637/34725	3.56e-10	9.01e-07	cellular_component	Solyc01g081060.2.1;Solyc01g096450.2.1;Solyc01g102390.2.1;Solyc01g102400.2.1;Solyc02g072240.2.1;Solyc02g075620.2.1;Solyc02g076830.1.1;Solyc02g078040.2.1;Solyc02g078100.2.1;Solyc02g080160.2.1;Solyc02g081210.2.1;Solyc02g082930.2.1;Solyc03g045110.2.1;Solyc03g083560.1.1;Solyc03g093080.2.1;Solyc03g093110.2.1;Solyc03g093120.2.1;Solyc03g093130.2.1;Solyc03g097840.2.1;Solyc03g111310.2.1;Solyc03g115200.2.1;…
GO:0050896	e	response to stimulus	269/1555	3748/34725	3.88e-10	9.81e-07	biological_process	Solyc00g187050.2.1;Solyc00g196060.2.1;Solyc01g007070.2.1;Solyc01g008800.1.1;Solyc01g010080.2.1;Solyc01g014840.2.1;Solyc01g073640.2.1;Solyc01g080870.2.1;Solyc01g086810.2.1;Solyc01g091160.2.1;Solyc01g091660.2.1;Solyc01g094900.1.1;Solyc01g094910.2.1;Solyc01g095320.2.1;Solyc01g096320.2.1;Solyc01g096880.2.1;Solyc01g097970.2.1;Solyc01g099100.2.1;Solyc01g100030.2.1;Solyc01g101070.2.1;Solyc01g104030.2.1;…
GO:0032991	e	macromolecular complex	237/1555	2964/34725	3.91e-10	9.87e-07	cellular_component	Solyc00g203660.1.1;Solyc00g230070.1.1;Solyc00g230080.1.1;Solyc01g006360.2.1;Solyc01g006650.1.1;Solyc01g007070.2.1;Solyc01g007330.2.1;Solyc01g007500.2.1;Solyc01g007520.2.1;Solyc01g007670.2.1;Solyc01g009170.2.1;Solyc01g010080.2.1;Solyc01g017300.1.1;Solyc01g017320.1.1;Solyc01g017330.1.1;Solyc01g018090.1.1;Solyc01g044250.1.1;Solyc01g056940.2.1;Solyc01g073750.2.1;Solyc01g079110.2.1;Solyc01g079500.2.1;…
GO:0043167	e	ion binding	408/1555	6123/34725	4.14e-10	1.05e-06	molecular_function	Solyc00g164680.1.1;Solyc00g187050.2.1;Solyc00g203660.1.1;Solyc00g230080.1.1;Solyc00g247300.2.1;Solyc01g005000.2.1;Solyc01g007330.2.1;Solyc01g007520.2.1;Solyc01g007530.2.1;Solyc01g008600.2.1;Solyc01g008650.2.1;Solyc01g008800.1.1;Solyc01g014840.2.1;Solyc01g017300.1.1;Solyc01g017320.1.1;Solyc01g017330.1.1;Solyc01g017740.1.1;Solyc01g018090.1.1;Solyc01g056940.2.1;Solyc01g066880.2.1;Solyc01g073640.2.1;…
GO:0043169	e	cation binding	224/1555	3276/34725	4.26e-10	1.08e-06	molecular_function	Solyc00g187050.2.1;Solyc00g203660.1.1;Solyc00g230080.1.1;Solyc00g247300.2.1;Solyc01g007330.2.1;Solyc01g007530.2.1;Solyc01g008600.2.1;Solyc01g008650.2.1;Solyc01g017300.1.1;Solyc01g017320.1.1;Solyc01g017330.1.1;Solyc01g017740.1.1;Solyc01g018090.1.1;Solyc01g056940.2.1;Solyc01g066880.2.1;Solyc01g073640.2.1;Solyc01g088230.2.1;Solyc01g091160.2.1;Solyc01g091320.2.1;Solyc01g091660.2.1;Solyc01g096930.2.1;…
GO:0044237	e	cellular metabolic process	465/1555	7260/34725	4.45e-10	1.12e-06	biological_process	Solyc00g009110.2.1;Solyc00g164680.1.1;Solyc00g203660.1.1;Solyc00g230070.1.1;Solyc00g230080.1.1;Solyc00g282510.1.1;Solyc01g005000.2.1;Solyc01g006100.2.1;Solyc01g006360.2.1;Solyc01g007330.2.1;Solyc01g007500.2.1;Solyc01g007520.2.1;Solyc01g007530.2.1;Solyc01g007540.2.1;Solyc01g007670.2.1;Solyc01g017300.1.1;Solyc01g017320.1.1;Solyc01g017330.1.1;Solyc01g017740.1.1;Solyc01g018090.1.1;Solyc01g044250.1.1;…
GO:1901363	e	heterocyclic compound binding	413/1555	6596/34725	4.51e-10	1.14e-06	molecular_function	Solyc00g164680.1.1;Solyc00g196060.2.1;Solyc00g230070.1.1;Solyc00g247300.2.1;Solyc01g006100.2.1;Solyc01g007070.2.1;Solyc01g007500.2.1;Solyc01g007530.2.1;Solyc01g007670.2.1;Solyc01g008600.2.1;Solyc01g008650.2.1;Solyc01g008800.1.1;Solyc01g014840.2.1;Solyc01g017300.1.1;Solyc01g017330.1.1;Solyc01g017740.1.1;Solyc01g018090.1.1;Solyc01g044250.1.1;Solyc01g073970.2.1;Solyc01g074000.2.1;Solyc01g079110.2.1;…
GO:0097159	e	organic cyclic compound binding	413/1555	6598/34725	4.55e-10	1.15e-06	molecular_function	Solyc00g164680.1.1;Solyc00g196060.2.1;Solyc00g230070.1.1;Solyc00g247300.2.1;Solyc01g006100.2.1;Solyc01g007070.2.1;Solyc01g007500.2.1;Solyc01g007530.2.1;Solyc01g007670.2.1;Solyc01g008600.2.1;Solyc01g008650.2.1;Solyc01g008800.1.1;Solyc01g014840.2.1;Solyc01g017300.1.1;Solyc01g017330.1.1;Solyc01g017740.1.1;Solyc01g018090.1.1;Solyc01g044250.1.1;Solyc01g073970.2.1;Solyc01g074000.2.1;Solyc01g079110.2.1;…
GO:0048046	e	apoplast	42/1555	319/34725	4.59e-10	1.16e-06	cellular_component	Solyc01g081060.2.1;Solyc02g067750.2.1;Solyc02g076830.1.1;Solyc02g080160.2.1;Solyc02g085110.2.1;Solyc02g085120.2.1;Solyc03g025720.2.1;Solyc03g093080.2.1;Solyc03g093110.2.1;Solyc03g093120.2.1;Solyc03g093130.2.1;Solyc04g011440.2.1;Solyc04g072280.2.1;Solyc04g076190.1.1;Solyc04g082460.2.1;Solyc05g046290.2.1;Solyc05g052280.2.1;Solyc05g052340.2.1;Solyc05g052360.1.1;Solyc05g052370.2.1;Solyc06g048860.1.1;…
GO:0044710	e	single-organism metabolic process	597/1555	9018/34725	4.71e-10	1.19e-06	biological_process	Solyc00g009110.2.1;Solyc00g164680.1.1;Solyc00g187050.2.1;Solyc00g203660.1.1;Solyc00g230070.1.1;Solyc00g230080.1.1;Solyc00g247300.2.1;Solyc00g282510.1.1;Solyc01g005000.2.1;Solyc01g006100.2.1;Solyc01g006360.2.1;Solyc01g007330.2.1;Solyc01g007490.2.1;Solyc01g007500.2.1;Solyc01g007530.2.1;Solyc01g007540.2.1;Solyc01g007670.2.1;Solyc01g008650.2.1;Solyc01g017300.1.1;Solyc01g017330.1.1;Solyc01g017740.1.1;…
GO:0003824	e	catalytic activity	588/1555	9307/34725	4.86e-10	1.23e-06	molecular_function	Solyc00g009110.2.1;Solyc00g136560.2.1;Solyc00g164680.1.1;Solyc00g187050.2.1;Solyc00g203660.1.1;Solyc00g230080.1.1;Solyc00g247300.2.1;Solyc00g282510.1.1;Solyc01g005000.2.1;Solyc01g006100.2.1;Solyc01g006360.2.1;Solyc01g007330.2.1;Solyc01g007490.2.1;Solyc01g007530.2.1;Solyc01g007540.2.1;Solyc01g008650.2.1;Solyc01g017300.1.1;Solyc01g017330.1.1;Solyc01g017740.1.1;Solyc01g018090.1.1;Solyc01g067660.2.1;…
GO:0071704	e	organic substance metabolic process	508/1555	7833/34725	4.86e-10	1.23e-06	biological_process	Solyc00g009110.2.1;Solyc00g164680.1.1;Solyc00g187050.2.1;Solyc00g203660.1.1;Solyc00g230070.1.1;Solyc00g282510.1.1;Solyc01g005000.2.1;Solyc01g006100.2.1;Solyc01g006360.2.1;Solyc01g007330.2.1;Solyc01g007490.2.1;Solyc01g007500.2.1;Solyc01g007670.2.1;Solyc01g017300.1.1;Solyc01g017330.1.1;Solyc01g018090.1.1;Solyc01g044250.1.1;Solyc01g056940.2.1;Solyc01g067660.2.1;Solyc01g073750.2.1;Solyc01g079500.2.1;…
GO:0044464	e	cell part	547/1555	9605/34725	4.95e-10	1.25e-06	cellular_component	Solyc00g187050.2.1;Solyc00g196060.2.1;Solyc00g203660.1.1;Solyc00g230070.1.1;Solyc00g230080.1.1;Solyc00g282510.1.1;Solyc01g005000.2.1;Solyc01g006100.2.1;Solyc01g006360.2.1;Solyc01g006650.1.1;Solyc01g007070.2.1;Solyc01g007330.2.1;Solyc01g007490.2.1;Solyc01g007500.2.1;Solyc01g007520.2.1;Solyc01g007530.2.1;Solyc01g007540.2.1;Solyc01g007670.2.1;Solyc01g009040.2.1;Solyc01g009170.2.1;Solyc01g010080.2.1;…
GO:0009987	e	cellular process	622/1555	9473/34725	5.06e-10	1.28e-06	biological_process	Solyc00g007080.2.1;Solyc00g009110.2.1;Solyc00g164680.1.1;Solyc00g196060.2.1;Solyc00g203660.1.1;Solyc00g230070.1.1;Solyc00g230080.1.1;Solyc00g282510.1.1;Solyc01g005000.2.1;Solyc01g006100.2.1;Solyc01g006360.2.1;Solyc01g007070.2.1;Solyc01g007330.2.1;Solyc01g007500.2.1;Solyc01g007520.2.1;Solyc01g007530.2.1;Solyc01g007540.2.1;Solyc01g007670.2.1;Solyc01g008800.1.1;Solyc01g009040.2.1;Solyc01g010080.2.1;…
GO:0016682	e	oxidoreductase activity, acting on diphenols and related substances as donors, oxygen as acceptor	15/1555	45/34725	5.29e-10	1.34e-06	molecular_function	Solyc02g085110.2.1;Solyc02g085120.2.1;Solyc04g072280.2.1;Solyc05g052340.2.1;Solyc05g052360.1.1;Solyc05g052370.2.1;Solyc06g048860.1.1;Solyc06g050530.2.1;Solyc06g076760.1.1;Solyc07g049460.2.1;Solyc08g074630.1.1;Solyc09g011000.2.1;Solyc09g011050.2.1;Solyc09g011960.1.1;Solyc09g014240.2.1
GO:0008152	e	metabolic process	692/1555	10783/34725	5.31e-10	1.34e-06	biological_process	Solyc00g009110.2.1;Solyc00g136560.2.1;Solyc00g164680.1.1;Solyc00g187050.2.1;Solyc00g203660.1.1;Solyc00g230070.1.1;Solyc00g230080.1.1;Solyc00g247300.2.1;Solyc00g282510.1.1;Solyc01g005000.2.1;Solyc01g006100.2.1;Solyc01g006360.2.1;Solyc01g007330.2.1;Solyc01g007490.2.1;Solyc01g007500.2.1;Solyc01g007520.2.1;Solyc01g007530.2.1;Solyc01g007540.2.1;Solyc01g007670.2.1;Solyc01g008650.2.1;Solyc01g017300.1.1;…
GO:0044238	e	primary metabolic process	457/1555	7161/34725	5.45e-10	1.38e-06	biological_process	Solyc00g009110.2.1;Solyc00g164680.1.1;Solyc00g187050.2.1;Solyc00g203660.1.1;Solyc00g230070.1.1;Solyc00g282510.1.1;Solyc01g005000.2.1;Solyc01g006100.2.1;Solyc01g006360.2.1;Solyc01g007330.2.1;Solyc01g007490.2.1;Solyc01g007500.2.1;Solyc01g007670.2.1;Solyc01g017300.1.1;Solyc01g017330.1.1;Solyc01g018090.1.1;Solyc01g044250.1.1;Solyc01g056940.2.1;Solyc01g067660.2.1;Solyc01g073750.2.1;Solyc01g079500.2.1;…
GO:0005575	e	cellular_component	691/1555	11382/34725	5.51e-10	1.39e-06	cellular_component	Solyc00g164680.1.1;Solyc00g187050.2.1;Solyc00g196060.2.1;Solyc00g203660.1.1;Solyc00g230070.1.1;Solyc00g230080.1.1;Solyc00g282510.1.1;Solyc01g005000.2.1;Solyc01g006100.2.1;Solyc01g006360.2.1;Solyc01g006620.2.1;Solyc01g006650.1.1;Solyc01g007070.2.1;Solyc01g007330.2.1;Solyc01g007490.2.1;Solyc01g007500.2.1;Solyc01g007520.2.1;Solyc01g007530.2.1;Solyc01g007540.2.1;Solyc01g007670.2.1;Solyc01g008650.2.1;…
GO:0008150	e	biological_process	974/1555	15425/34725	5.7e-10	1.44e-06	biological_process	Solyc00g007080.2.1;Solyc00g009110.2.1;Solyc00g136560.2.1;Solyc00g164680.1.1;Solyc00g187050.2.1;Solyc00g196060.2.1;Solyc00g203660.1.1;Solyc00g230070.1.1;Solyc00g230080.1.1;Solyc00g247300.2.1;Solyc00g282510.1.1;Solyc01g005000.2.1;Solyc01g005450.2.1;Solyc01g006100.2.1;Solyc01g006360.2.1;Solyc01g006650.1.1;Solyc01g007070.2.1;Solyc01g007330.2.1;Solyc01g007490.2.1;Solyc01g007500.2.1;Solyc01g007520.2.1;…
GO:0003674	e	molecular_function	928/1555	15505/34725	5.78e-10	1.46e-06	molecular_function	Solyc00g009110.2.1;Solyc00g050430.2.1;Solyc00g136560.2.1;Solyc00g164680.1.1;Solyc00g187050.2.1;Solyc00g196060.2.1;Solyc00g203660.1.1;Solyc00g230070.1.1;Solyc00g230080.1.1;Solyc00g247300.2.1;Solyc00g282510.1.1;Solyc01g005000.2.1;Solyc01g006100.2.1;Solyc01g006360.2.1;Solyc01g006650.1.1;Solyc01g007070.2.1;Solyc01g007330.2.1;Solyc01g007490.2.1;Solyc01g007500.2.1;Solyc01g007520.2.1;Solyc01g007530.2.1;…
GO:0005488	e	binding	596/1555	9954/34725	6.33e-10	1.6e-06	molecular_function	Solyc00g050430.2.1;Solyc00g164680.1.1;Solyc00g187050.2.1;Solyc00g196060.2.1;Solyc00g203660.1.1;Solyc00g230070.1.1;Solyc00g230080.1.1;Solyc00g247300.2.1;Solyc01g005000.2.1;Solyc01g006100.2.1;Solyc01g007070.2.1;Solyc01g007330.2.1;Solyc01g007500.2.1;Solyc01g007520.2.1;Solyc01g007530.2.1;Solyc01g007670.2.1;Solyc01g008600.2.1;Solyc01g008650.2.1;Solyc01g008800.1.1;Solyc01g009040.2.1;Solyc01g014840.2.1;…
GO:0006979	e	response to oxidative stress	50/1555	426/34725	6.34e-10	1.6e-06	biological_process	Solyc01g095320.2.1;Solyc01g099100.2.1;Solyc01g106080.2.1;Solyc01g108010.2.1;Solyc01g108320.2.1;Solyc02g079500.2.1;Solyc02g084800.2.1;Solyc02g087070.2.1;Solyc02g087090.2.1;Solyc02g088180.2.1;Solyc02g089400.2.1;Solyc02g090450.2.1;Solyc02g090470.2.1;Solyc02g094180.2.1;Solyc03g006700.2.1;Solyc03g006810.2.1;Solyc03g042560.1.1;Solyc03g078270.1.1;Solyc03g119060.2.1;Solyc04g011440.2.1;Solyc04g076980.2.1;…
GO:0031224	e	intrinsic to membrane	152/1555	2049/34725	1.03e-09	2.61e-06	cellular_component	Solyc00g230070.1.1;Solyc00g230080.1.1;Solyc01g007500.2.1;Solyc01g007520.2.1;Solyc01g007530.2.1;Solyc01g007540.2.1;Solyc01g008650.2.1;Solyc01g017300.1.1;Solyc01g017320.1.1;Solyc01g017330.1.1;Solyc01g017740.1.1;Solyc01g018090.1.1;Solyc01g044250.1.1;Solyc01g067300.2.1;Solyc01g067330.2.1;Solyc01g091230.2.1;Solyc01g091320.2.1;Solyc01g094900.1.1;Solyc01g094910.2.1;Solyc01g096880.2.1;Solyc01g096930.2.1;…
GO:0044550	e	secondary metabolite biosynthetic process	25/1555	136/34725	1.74e-09	4.4e-06	biological_process	Solyc00g282510.1.1;Solyc01g107590.2.1;Solyc01g107910.2.1;Solyc02g014730.2.1;Solyc03g042560.1.1;Solyc03g078270.1.1;Solyc03g078280.1.1;Solyc03g097500.2.1;Solyc03g114800.1.1;Solyc04g011600.2.1;Solyc05g007950.2.1;Solyc05g056170.2.1;Solyc06g068650.2.1;Solyc06g076800.2.1;Solyc07g053720.2.1;Solyc09g007890.1.1;Solyc09g007900.2.1;Solyc09g007920.2.1;Solyc09g011000.2.1;Solyc09g011050.2.1;Solyc09g011960.1.1;…
GO:0044446	e	intracellular organelle part	269/1555	4217/34725	1.75e-09	4.42e-06	cellular_component	Solyc00g203660.1.1;Solyc00g230070.1.1;Solyc00g230080.1.1;Solyc01g006100.2.1;Solyc01g006650.1.1;Solyc01g007070.2.1;Solyc01g007330.2.1;Solyc01g007490.2.1;Solyc01g007500.2.1;Solyc01g007520.2.1;Solyc01g007530.2.1;Solyc01g007540.2.1;Solyc01g007670.2.1;Solyc01g009170.2.1;Solyc01g017300.1.1;Solyc01g017330.1.1;Solyc01g017740.1.1;Solyc01g018090.1.1;Solyc01g044250.1.1;Solyc01g079110.2.1;Solyc01g079500.2.1;…
GO:0044422	e	organelle part	269/1555	4229/34725	1.82e-09	4.6e-06	cellular_component	Solyc00g203660.1.1;Solyc00g230070.1.1;Solyc00g230080.1.1;Solyc01g006100.2.1;Solyc01g006650.1.1;Solyc01g007070.2.1;Solyc01g007330.2.1;Solyc01g007490.2.1;Solyc01g007500.2.1;Solyc01g007520.2.1;Solyc01g007530.2.1;Solyc01g007540.2.1;Solyc01g007670.2.1;Solyc01g009170.2.1;Solyc01g017300.1.1;Solyc01g017330.1.1;Solyc01g017740.1.1;Solyc01g018090.1.1;Solyc01g044250.1.1;Solyc01g079110.2.1;Solyc01g079500.2.1;…
GO:0016868	e	intramolecular transferase activity, phosphotransferases	11/1555	24/34725	2.04e-09	5.16e-06	molecular_function	Solyc04g011390.1.1;Solyc05g054610.1.1;Solyc06g005420.1.1;Solyc06g005430.1.1;Solyc06g072240.1.1;Solyc06g075830.1.1;Solyc06g075850.1.1;Solyc06g075930.1.1;Solyc11g066160.1.1;Solyc11g072840.1.1;Solyc11g072860.1.1
GO:0009058	e	biosynthetic process	187/1555	2701/34725	2.07e-09	5.23e-06	biological_process	Solyc00g203660.1.1;Solyc00g282510.1.1;Solyc01g006360.2.1;Solyc01g007330.2.1;Solyc01g007670.2.1;Solyc01g056940.2.1;Solyc01g073750.2.1;Solyc01g081420.1.1;Solyc01g088230.2.1;Solyc01g091160.2.1;Solyc01g091320.2.1;Solyc01g096290.2.1;Solyc01g096580.2.1;Solyc01g096590.2.1;Solyc01g099150.2.1;Solyc01g099160.2.1;Solyc01g100030.2.1;Solyc01g104370.2.1;Solyc01g105380.1.1;Solyc01g107590.2.1;Solyc01g107910.2.1;…
GO:1901576	e	organic substance biosynthetic process	181/1555	2595/34725	2.58e-09	6.52e-06	biological_process	Solyc00g203660.1.1;Solyc00g282510.1.1;Solyc01g006360.2.1;Solyc01g007330.2.1;Solyc01g007670.2.1;Solyc01g056940.2.1;Solyc01g073750.2.1;Solyc01g081420.1.1;Solyc01g091160.2.1;Solyc01g091320.2.1;Solyc01g096290.2.1;Solyc01g096580.2.1;Solyc01g096590.2.1;Solyc01g099150.2.1;Solyc01g099160.2.1;Solyc01g100030.2.1;Solyc01g104370.2.1;Solyc01g105380.1.1;Solyc01g107590.2.1;Solyc01g107910.2.1;Solyc01g111550.2.1;…
GO:0016021	e	integral to membrane	146/1555	1986/34725	3.44e-09	8.7e-06	cellular_component	Solyc00g230070.1.1;Solyc00g230080.1.1;Solyc01g007500.2.1;Solyc01g007520.2.1;Solyc01g007530.2.1;Solyc01g007540.2.1;Solyc01g008650.2.1;Solyc01g017300.1.1;Solyc01g017320.1.1;Solyc01g017330.1.1;Solyc01g017740.1.1;Solyc01g018090.1.1;Solyc01g044250.1.1;Solyc01g067300.2.1;Solyc01g067330.2.1;Solyc01g091230.2.1;Solyc01g091320.2.1;Solyc01g094900.1.1;Solyc01g094910.2.1;Solyc01g096880.2.1;Solyc01g096930.2.1;…
GO:0005730	e	nucleolus	53/1555	490/34725	3.75e-09	9.49e-06	cellular_component	Solyc01g096290.2.1;Solyc01g099410.2.1;Solyc02g062240.2.1;Solyc02g092430.1.1;Solyc03g005220.2.1;Solyc03g007170.2.1;Solyc03g082570.2.1;Solyc03g093680.2.1;Solyc03g115360.2.1;Solyc03g121580.2.1;Solyc04g008460.2.1;Solyc04g011390.1.1;Solyc04g026100.1.1;Solyc04g045530.2.1;Solyc05g007250.2.1;Solyc05g053430.2.1;Solyc05g053440.2.1;Solyc05g054610.1.1;Solyc06g005420.1.1;Solyc06g005430.1.1;Solyc06g008170.2.1;…
GO:0005506	e	iron ion binding	51/1555	464/34725	4.63e-09	1.17e-05	molecular_function	Solyc00g230080.1.1;Solyc00g247300.2.1;Solyc01g007530.2.1;Solyc01g008650.2.1;Solyc01g017740.1.1;Solyc01g088230.2.1;Solyc01g091320.2.1;Solyc01g099150.2.1;Solyc01g099160.2.1;Solyc01g108860.2.1;Solyc02g014730.2.1;Solyc02g070580.1.1;Solyc02g084570.2.1;Solyc02g085880.1.1;Solyc02g094860.1.1;Solyc03g007960.2.1;Solyc03g083440.2.1;Solyc03g111880.2.1;Solyc04g050620.2.1;Solyc04g071780.2.1;Solyc04g078340.2.1;…
GO:0009074	e	aromatic amino acid family catabolic process	10/1555	21/34725	7.07e-09	1.79e-05	biological_process	Solyc00g282510.1.1;Solyc03g042560.1.1;Solyc03g078270.1.1;Solyc03g078280.1.1;Solyc05g056170.2.1;Solyc09g007890.1.1;Solyc09g007900.2.1;Solyc09g007920.2.1;Solyc10g008200.2.1;Solyc12g014100.1.1
GO:0034622	e	cellular macromolecular complex assembly	36/1555	273/34725	7.54e-09	1.91e-05	biological_process	Solyc01g079110.2.1;Solyc01g099410.2.1;Solyc02g038690.1.1;Solyc02g087880.2.1;Solyc03g005220.2.1;Solyc03g007170.2.1;Solyc03g062700.2.1;Solyc03g071620.1.1;Solyc03g116170.2.1;Solyc04g007890.2.1;Solyc04g011390.1.1;Solyc04g055120.2.1;Solyc05g054610.1.1;Solyc06g005420.1.1;Solyc06g005430.1.1;Solyc06g072240.1.1;Solyc06g074790.1.1;Solyc06g075800.1.1;Solyc06g075830.1.1;Solyc06g075850.1.1;Solyc06g075930.1.1;…
GO:0016679	e	oxidoreductase activity, acting on diphenols and related substances as donors	15/1555	55/34725	1.2e-08	3.03e-05	molecular_function	Solyc02g085110.2.1;Solyc02g085120.2.1;Solyc04g072280.2.1;Solyc05g052340.2.1;Solyc05g052360.1.1;Solyc05g052370.2.1;Solyc06g048860.1.1;Solyc06g050530.2.1;Solyc06g076760.1.1;Solyc07g049460.2.1;Solyc08g074630.1.1;Solyc09g011000.2.1;Solyc09g011050.2.1;Solyc09g011960.1.1;Solyc09g014240.2.1
GO:0019538	e	protein metabolic process	207/1555	3132/34725	1.29e-08	3.26e-05	biological_process	Solyc00g187050.2.1;Solyc00g230070.1.1;Solyc01g007490.2.1;Solyc01g007500.2.1;Solyc01g007670.2.1;Solyc01g017300.1.1;Solyc01g017330.1.1;Solyc01g018090.1.1;Solyc01g044250.1.1;Solyc01g056940.2.1;Solyc01g079970.2.1;Solyc01g080010.2.1;Solyc01g087800.2.1;Solyc01g087820.2.1;Solyc01g087850.2.1;Solyc01g091230.2.1;Solyc01g094660.2.1;Solyc01g096290.2.1;Solyc01g096450.2.1;Solyc01g096580.2.1;Solyc01g096590.2.1;…
GO:0044267	e	cellular protein metabolic process	169/1555	2437/34725	1.42e-08	3.6e-05	biological_process	Solyc00g230070.1.1;Solyc01g007500.2.1;Solyc01g007670.2.1;Solyc01g017300.1.1;Solyc01g017330.1.1;Solyc01g018090.1.1;Solyc01g044250.1.1;Solyc01g056940.2.1;Solyc01g091230.2.1;Solyc01g094660.2.1;Solyc01g096290.2.1;Solyc01g096580.2.1;Solyc01g096590.2.1;Solyc01g096940.2.1;Solyc01g102700.2.1;Solyc01g102710.2.1;Solyc02g020960.1.1;Solyc02g036320.1.1;Solyc02g070640.2.1;Solyc02g071250.2.1;Solyc02g079780.1.1;…
GO:0006559	e	L-phenylalanine catabolic process	9/1555	18/34725	2.38e-08	6.03e-05	biological_process	Solyc00g282510.1.1;Solyc03g042560.1.1;Solyc03g078270.1.1;Solyc03g078280.1.1;Solyc05g056170.2.1;Solyc09g007890.1.1;Solyc09g007900.2.1;Solyc09g007920.2.1;Solyc12g014100.1.1
GO:0044425	e	membrane part	171/1555	2507/34725	3.03e-08	7.65e-05	cellular_component	Solyc00g230070.1.1;Solyc00g230080.1.1;Solyc01g006360.2.1;Solyc01g007500.2.1;Solyc01g007520.2.1;Solyc01g007530.2.1;Solyc01g007540.2.1;Solyc01g008650.2.1;Solyc01g010080.2.1;Solyc01g017300.1.1;Solyc01g017320.1.1;Solyc01g017330.1.1;Solyc01g017740.1.1;Solyc01g018090.1.1;Solyc01g044250.1.1;Solyc01g067300.2.1;Solyc01g067330.2.1;Solyc01g073750.2.1;Solyc01g091230.2.1;Solyc01g091320.2.1;Solyc01g094900.1.1;…
GO:0006804	e	peroxidase reaction	25/1555	156/34725	3.12e-08	7.9e-05	biological_process	Solyc01g108320.2.1;Solyc02g079500.2.1;Solyc02g084800.2.1;Solyc02g087070.2.1;Solyc02g087090.2.1;Solyc02g090450.2.1;Solyc02g090470.2.1;Solyc02g094180.2.1;Solyc03g006700.2.1;Solyc03g006810.2.1;Solyc03g119060.2.1;Solyc04g082460.2.1;Solyc05g010330.2.1;Solyc05g052280.2.1;Solyc06g050440.2.1;Solyc06g068680.2.1;Solyc07g052510.2.1;Solyc08g075830.2.1;Solyc08g080940.2.1;Solyc08g081690.2.1;Solyc09g007520.2.1;…
GO:0016684	e	oxidoreductase activity, acting on peroxide as acceptor	25/1555	156/34725	3.12e-08	7.9e-05	molecular_function	Solyc01g108320.2.1;Solyc02g079500.2.1;Solyc02g084800.2.1;Solyc02g087070.2.1;Solyc02g087090.2.1;Solyc02g090450.2.1;Solyc02g090470.2.1;Solyc02g094180.2.1;Solyc03g006700.2.1;Solyc03g006810.2.1;Solyc03g119060.2.1;Solyc04g082460.2.1;Solyc05g010330.2.1;Solyc05g052280.2.1;Solyc06g050440.2.1;Solyc06g068680.2.1;Solyc07g052510.2.1;Solyc08g075830.2.1;Solyc08g080940.2.1;Solyc08g081690.2.1;Solyc09g007520.2.1;…
GO:0004601	e	peroxidase activity	25/1555	156/34725	3.12e-08	7.9e-05	molecular_function	Solyc01g108320.2.1;Solyc02g079500.2.1;Solyc02g084800.2.1;Solyc02g087070.2.1;Solyc02g087090.2.1;Solyc02g090450.2.1;Solyc02g090470.2.1;Solyc02g094180.2.1;Solyc03g006700.2.1;Solyc03g006810.2.1;Solyc03g119060.2.1;Solyc04g082460.2.1;Solyc05g010330.2.1;Solyc05g052280.2.1;Solyc06g050440.2.1;Solyc06g068680.2.1;Solyc07g052510.2.1;Solyc08g075830.2.1;Solyc08g080940.2.1;Solyc08g081690.2.1;Solyc09g007520.2.1;…
GO:0009800	e	cinnamic acid biosynthetic process	8/1555	14/34725	3.75e-08	9.47e-05	biological_process	Solyc00g282510.1.1;Solyc03g042560.1.1;Solyc03g078270.1.1;Solyc03g078280.1.1;Solyc05g056170.2.1;Solyc09g007890.1.1;Solyc09g007900.2.1;Solyc09g007920.2.1
GO:0009803	e	cinnamic acid metabolic process	8/1555	14/34725	3.75e-08	9.47e-05	biological_process	Solyc00g282510.1.1;Solyc03g042560.1.1;Solyc03g078270.1.1;Solyc03g078280.1.1;Solyc05g056170.2.1;Solyc09g007890.1.1;Solyc09g007900.2.1;Solyc09g007920.2.1
GO:0065003	e	macromolecular complex assembly	37/1555	307/34725	5.2e-08	0.000132	biological_process	Solyc01g079110.2.1;Solyc01g099410.2.1;Solyc02g038690.1.1;Solyc02g087880.2.1;Solyc03g005220.2.1;Solyc03g007170.2.1;Solyc03g062700.2.1;Solyc03g071620.1.1;Solyc03g116170.2.1;Solyc03g117950.2.1;Solyc04g007890.2.1;Solyc04g011390.1.1;Solyc04g055120.2.1;Solyc05g054610.1.1;Solyc06g005420.1.1;Solyc06g005430.1.1;Solyc06g072240.1.1;Solyc06g074790.1.1;Solyc06g075800.1.1;Solyc06g075830.1.1;Solyc06g075850.1.1;…
GO:0016887	e	ATPase activity	41/1555	362/34725	5.85e-08	0.000148	molecular_function	Solyc00g164680.1.1;Solyc01g096930.2.1;Solyc01g101070.2.1;Solyc02g068490.2.1;Solyc02g071350.2.1;Solyc02g087410.2.1;Solyc03g007530.2.1;Solyc03g113070.2.1;Solyc03g113690.1.1;Solyc03g117950.2.1;Solyc03g120980.2.1;Solyc04g006940.2.1;Solyc04g014210.2.1;Solyc04g055120.2.1;Solyc05g006640.2.1;Solyc05g053570.2.1;Solyc05g053590.2.1;Solyc05g053600.2.1;Solyc05g053610.2.1;Solyc05g054890.2.1;Solyc06g009280.1.1;…
GO:0044712	e	single-organism catabolic process	25/1555	164/34725	8.59e-08	0.000217	biological_process	Solyc00g009110.2.1;Solyc00g282510.1.1;Solyc01g088230.2.1;Solyc01g091160.2.1;Solyc01g106080.2.1;Solyc02g087070.2.1;Solyc03g025720.2.1;Solyc03g042560.1.1;Solyc03g078270.1.1;Solyc03g078280.1.1;Solyc04g009960.2.1;Solyc04g055120.2.1;Solyc05g005700.2.1;Solyc05g056170.2.1;Solyc09g007890.1.1;Solyc09g007900.2.1;Solyc09g007920.2.1;Solyc10g005400.2.1;Solyc10g008200.2.1;Solyc11g069180.1.1;Solyc11g071580.1.1;…
GO:0044282	e	small molecule catabolic process	25/1555	164/34725	8.59e-08	0.000217	biological_process	Solyc00g009110.2.1;Solyc00g282510.1.1;Solyc01g088230.2.1;Solyc01g091160.2.1;Solyc01g106080.2.1;Solyc02g087070.2.1;Solyc03g025720.2.1;Solyc03g042560.1.1;Solyc03g078270.1.1;Solyc03g078280.1.1;Solyc04g009960.2.1;Solyc04g055120.2.1;Solyc05g005700.2.1;Solyc05g056170.2.1;Solyc09g007890.1.1;Solyc09g007900.2.1;Solyc09g007920.2.1;Solyc10g005400.2.1;Solyc10g008200.2.1;Solyc11g069180.1.1;Solyc11g071580.1.1;…
GO:0016020	e	membrane	200/1555	3093/34725	1.13e-07	0.000285	cellular_component	Solyc00g164680.1.1;Solyc00g230070.1.1;Solyc00g230080.1.1;Solyc01g007500.2.1;Solyc01g007520.2.1;Solyc01g007530.2.1;Solyc01g007540.2.1;Solyc01g017300.1.1;Solyc01g017330.1.1;Solyc01g017740.1.1;Solyc01g018090.1.1;Solyc01g044250.1.1;Solyc01g067300.2.1;Solyc01g067330.2.1;Solyc01g080870.2.1;Solyc01g095750.2.1;Solyc01g096090.2.1;Solyc01g096930.2.1;Solyc01g101070.2.1;Solyc01g102680.2.1;Solyc01g104370.2.1;…
GO:0030529	e	ribonucleoprotein complex	68/1555	766/34725	1.16e-07	0.000294	cellular_component	Solyc01g007670.2.1;Solyc01g056940.2.1;Solyc01g096290.2.1;Solyc01g096580.2.1;Solyc01g096590.2.1;Solyc01g104370.2.1;Solyc02g070640.2.1;Solyc02g092430.1.1;Solyc03g025520.2.1;Solyc03g045110.2.1;Solyc03g062700.2.1;Solyc03g082570.2.1;Solyc03g096360.2.1;Solyc03g114060.2.1;Solyc03g115360.2.1;Solyc03g120780.2.1;Solyc04g008460.2.1;Solyc04g008810.2.1;Solyc04g026100.1.1;Solyc04g077130.1.1;Solyc04g082460.2.1;…
GO:0045548	e	phenylalanine ammonia-lyase activity	8/1555	16/34725	1.48e-07	0.000374	molecular_function	Solyc00g282510.1.1;Solyc03g042560.1.1;Solyc03g078270.1.1;Solyc03g078280.1.1;Solyc05g056170.2.1;Solyc09g007890.1.1;Solyc09g007900.2.1;Solyc09g007920.2.1
GO:0043933	e	macromolecular complex subunit organization	37/1555	321/34725	1.64e-07	0.000414	biological_process	Solyc01g079110.2.1;Solyc01g099410.2.1;Solyc02g038690.1.1;Solyc02g087880.2.1;Solyc03g005220.2.1;Solyc03g007170.2.1;Solyc03g062700.2.1;Solyc03g071620.1.1;Solyc03g116170.2.1;Solyc03g117950.2.1;Solyc04g007890.2.1;Solyc04g011390.1.1;Solyc04g055120.2.1;Solyc05g054610.1.1;Solyc06g005420.1.1;Solyc06g005430.1.1;Solyc06g072240.1.1;Solyc06g074790.1.1;Solyc06g075800.1.1;Solyc06g075830.1.1;Solyc06g075850.1.1;…
GO:0004497	e	monooxygenase activity	36/1555	308/34725	1.69e-07	0.000428	molecular_function	Solyc00g203660.1.1;Solyc00g247300.2.1;Solyc01g007330.2.1;Solyc01g008650.2.1;Solyc02g014730.2.1;Solyc02g070580.1.1;Solyc02g077860.1.1;Solyc02g084570.2.1;Solyc02g085880.1.1;Solyc02g094860.1.1;Solyc03g007960.2.1;Solyc03g111880.2.1;Solyc04g050620.2.1;Solyc04g071780.2.1;Solyc04g078340.2.1;Solyc06g035760.2.1;Solyc06g076800.2.1;Solyc07g006890.1.1;Solyc07g021200.1.1;Solyc07g041500.2.1;Solyc07g062500.2.1;…
GO:0043168	e	anion binding	205/1555	3211/34725	1.86e-07	0.000469	molecular_function	Solyc00g164680.1.1;Solyc01g005000.2.1;Solyc01g007520.2.1;Solyc01g008800.1.1;Solyc01g014840.2.1;Solyc01g079500.2.1;Solyc01g080460.2.1;Solyc01g081540.2.1;Solyc01g086810.2.1;Solyc01g088230.2.1;Solyc01g091230.2.1;Solyc01g094660.2.1;Solyc01g096930.2.1;Solyc01g096940.2.1;Solyc01g098980.2.1;Solyc01g101070.2.1;Solyc01g102700.2.1;Solyc01g102710.2.1;Solyc01g103390.2.1;Solyc01g109110.2.1;Solyc01g110130.2.1;…
GO:0044249	e	cellular biosynthetic process	164/1555	2445/34725	2.02e-07	0.00051	biological_process	Solyc00g282510.1.1;Solyc01g006360.2.1;Solyc01g007330.2.1;Solyc01g007670.2.1;Solyc01g056940.2.1;Solyc01g073750.2.1;Solyc01g081420.1.1;Solyc01g088230.2.1;Solyc01g091160.2.1;Solyc01g091320.2.1;Solyc01g096290.2.1;Solyc01g096580.2.1;Solyc01g096590.2.1;Solyc01g099150.2.1;Solyc01g099160.2.1;Solyc01g100030.2.1;Solyc01g104370.2.1;Solyc01g105380.1.1;Solyc01g107590.2.1;Solyc01g107910.2.1;Solyc01g111550.2.1;…
GO:1901606	e	alpha-amino acid catabolic process	20/1555	116/34725	2.15e-07	0.000543	biological_process	Solyc00g282510.1.1;Solyc01g088230.2.1;Solyc01g091160.2.1;Solyc01g106080.2.1;Solyc03g042560.1.1;Solyc03g078270.1.1;Solyc03g078280.1.1;Solyc04g009960.2.1;Solyc05g005700.2.1;Solyc05g056170.2.1;Solyc09g007890.1.1;Solyc09g007900.2.1;Solyc09g007920.2.1;Solyc10g008200.2.1;Solyc11g069180.1.1;Solyc11g071580.1.1;Solyc11g071600.1.1;Solyc11g071610.1.1;Solyc12g014100.1.1;Solyc12g099440.1.1
GO:0016762	e	xyloglucan:xyloglucosyl transferase activity	11/1555	35/34725	2.16e-07	0.000547	molecular_function	Solyc01g081060.2.1;Solyc02g080160.2.1;Solyc03g093080.2.1;Solyc03g093110.2.1;Solyc03g093120.2.1;Solyc03g093130.2.1;Solyc05g046290.2.1;Solyc07g052980.2.1;Solyc07g055990.2.1;Solyc07g056000.2.1;Solyc11g066270.1.1
GO:0046395	e	carboxylic acid catabolic process	23/1555	150/34725	2.5e-07	0.000632	biological_process	Solyc00g282510.1.1;Solyc01g088230.2.1;Solyc01g091160.2.1;Solyc01g106080.2.1;Solyc02g087070.2.1;Solyc03g025720.2.1;Solyc03g042560.1.1;Solyc03g078270.1.1;Solyc03g078280.1.1;Solyc04g009960.2.1;Solyc04g055120.2.1;Solyc05g005700.2.1;Solyc05g056170.2.1;Solyc09g007890.1.1;Solyc09g007900.2.1;Solyc09g007920.2.1;Solyc10g008200.2.1;Solyc11g069180.1.1;Solyc11g071580.1.1;Solyc11g071600.1.1;Solyc11g071610.1.1;…
GO:0016054	e	organic acid catabolic process	23/1555	150/34725	2.5e-07	0.000632	biological_process	Solyc00g282510.1.1;Solyc01g088230.2.1;Solyc01g091160.2.1;Solyc01g106080.2.1;Solyc02g087070.2.1;Solyc03g025720.2.1;Solyc03g042560.1.1;Solyc03g078270.1.1;Solyc03g078280.1.1;Solyc04g009960.2.1;Solyc04g055120.2.1;Solyc05g005700.2.1;Solyc05g056170.2.1;Solyc09g007890.1.1;Solyc09g007900.2.1;Solyc09g007920.2.1;Solyc10g008200.2.1;Solyc11g069180.1.1;Solyc11g071580.1.1;Solyc11g071600.1.1;Solyc11g071610.1.1;…
GO:0051704	e	multi-organism process	126/1555	1772/34725	3.33e-07	0.000843	biological_process	Solyc01g007070.2.1;Solyc01g010080.2.1;Solyc01g073640.2.1;Solyc01g079110.2.1;Solyc01g091160.2.1;Solyc01g091660.2.1;Solyc01g094900.1.1;Solyc01g094910.2.1;Solyc01g095320.2.1;Solyc01g096320.2.1;Solyc01g096930.2.1;Solyc01g099410.2.1;Solyc01g109110.2.1;Solyc01g111310.2.1;Solyc02g038690.1.1;Solyc02g067100.2.1;Solyc02g067750.2.1;Solyc02g068070.2.1;Solyc02g072240.2.1;Solyc02g075620.2.1;Solyc02g076910.2.1;…
GO:0030554	e	adenyl nucleotide binding	168/1555	2545/34725	3.48e-07	0.000879	molecular_function	Solyc00g164680.1.1;Solyc01g008800.1.1;Solyc01g014840.2.1;Solyc01g079500.2.1;Solyc01g080460.2.1;Solyc01g081540.2.1;Solyc01g086810.2.1;Solyc01g091230.2.1;Solyc01g094660.2.1;Solyc01g096930.2.1;Solyc01g096940.2.1;Solyc01g098980.2.1;Solyc01g101070.2.1;Solyc01g102700.2.1;Solyc01g102710.2.1;Solyc01g110130.2.1;Solyc02g068490.2.1;Solyc02g071350.2.1;Solyc02g082180.2.1;Solyc02g083680.1.1;Solyc02g084370.1.1;…
GO:0009063	e	cellular amino acid catabolic process	20/1555	120/34725	3.8e-07	0.000959	biological_process	Solyc00g282510.1.1;Solyc01g088230.2.1;Solyc01g091160.2.1;Solyc01g106080.2.1;Solyc03g042560.1.1;Solyc03g078270.1.1;Solyc03g078280.1.1;Solyc04g009960.2.1;Solyc05g005700.2.1;Solyc05g056170.2.1;Solyc09g007890.1.1;Solyc09g007900.2.1;Solyc09g007920.2.1;Solyc10g008200.2.1;Solyc11g069180.1.1;Solyc11g071580.1.1;Solyc11g071600.1.1;Solyc11g071610.1.1;Solyc12g014100.1.1;Solyc12g099440.1.1
GO:0034645	e	cellular macromolecule biosynthetic process	91/1555	1172/34725	3.87e-07	0.000979	biological_process	Solyc01g006360.2.1;Solyc01g007670.2.1;Solyc01g056940.2.1;Solyc01g073750.2.1;Solyc01g096290.2.1;Solyc01g096580.2.1;Solyc01g096590.2.1;Solyc01g104370.2.1;Solyc01g111550.2.1;Solyc02g070640.2.1;Solyc02g072240.2.1;Solyc02g078230.1.1;Solyc02g092430.1.1;Solyc03g025520.2.1;Solyc03g045110.2.1;Solyc03g082570.2.1;Solyc03g096360.2.1;Solyc03g097500.2.1;Solyc03g114060.2.1;Solyc03g115050.2.1;Solyc03g115360.2.1;…
GO:0000079	e	regulation of cyclin-dependent protein kinase activity	11/1555	37/34725	4.08e-07	0.00103	biological_process	Solyc01g009040.2.1;Solyc02g082820.2.1;Solyc03g032190.2.1;Solyc04g078310.2.1;Solyc04g082430.2.1;Solyc07g052610.2.1;Solyc09g075760.2.1;Solyc10g078330.1.1;Solyc10g080950.1.1;Solyc11g005090.1.1;Solyc11g010460.1.1
GO:0006200	e	ATP catabolic process	32/1555	266/34725	4.22e-07	0.00107	biological_process	Solyc00g164680.1.1;Solyc01g101070.2.1;Solyc02g071350.2.1;Solyc02g087410.2.1;Solyc03g007530.2.1;Solyc03g113070.2.1;Solyc03g113690.1.1;Solyc03g117950.2.1;Solyc03g120980.2.1;Solyc04g014210.2.1;Solyc04g055120.2.1;Solyc05g053570.2.1;Solyc05g053590.2.1;Solyc05g053600.2.1;Solyc05g053610.2.1;Solyc05g054890.2.1;Solyc06g009280.1.1;Solyc06g009290.2.1;Solyc06g065670.2.1;Solyc06g074940.2.1;Solyc07g062630.1.1;…
GO:0032559	e	adenyl ribonucleotide binding	165/1555	2498/34725	4.61e-07	0.00117	molecular_function	Solyc00g164680.1.1;Solyc01g008800.1.1;Solyc01g014840.2.1;Solyc01g079500.2.1;Solyc01g080460.2.1;Solyc01g081540.2.1;Solyc01g086810.2.1;Solyc01g091230.2.1;Solyc01g094660.2.1;Solyc01g096930.2.1;Solyc01g096940.2.1;Solyc01g098980.2.1;Solyc01g101070.2.1;Solyc01g102700.2.1;Solyc01g102710.2.1;Solyc01g110130.2.1;Solyc02g068490.2.1;Solyc02g071350.2.1;Solyc02g082180.2.1;Solyc02g083680.1.1;Solyc02g084370.1.1;…
GO:0016209	e	antioxidant activity	25/1555	179/34725	4.76e-07	0.0012	molecular_function	Solyc01g108320.2.1;Solyc02g079500.2.1;Solyc02g084800.2.1;Solyc02g087070.2.1;Solyc02g087090.2.1;Solyc02g090450.2.1;Solyc02g090470.2.1;Solyc02g094180.2.1;Solyc03g006700.2.1;Solyc03g006810.2.1;Solyc03g119060.2.1;Solyc04g082460.2.1;Solyc05g010330.2.1;Solyc05g052280.2.1;Solyc06g050440.2.1;Solyc06g068680.2.1;Solyc07g052510.2.1;Solyc08g075830.2.1;Solyc08g080940.2.1;Solyc08g081690.2.1;Solyc09g007520.2.1;…
GO:0042221	e	response to chemical stimulus	116/1555	1613/34725	5.06e-07	0.00128	biological_process	Solyc00g196060.2.1;Solyc01g007070.2.1;Solyc01g080870.2.1;Solyc01g095320.2.1;Solyc01g096320.2.1;Solyc01g096880.2.1;Solyc01g099100.2.1;Solyc01g101070.2.1;Solyc01g104030.2.1;Solyc01g107730.2.1;Solyc01g107910.2.1;Solyc01g109110.2.1;Solyc01g109170.2.1;Solyc01g109880.2.1;Solyc02g062390.2.1;Solyc02g067750.2.1;Solyc02g068490.2.1;Solyc02g070110.1.1;Solyc02g070130.1.1;Solyc02g070160.1.1;Solyc02g070200.1.1;…
GO:0006040	e	amino sugar metabolic process	18/1555	101/34725	5.16e-07	0.0013	biological_process	Solyc02g070090.1.1;Solyc02g070110.1.1;Solyc02g070130.1.1;Solyc02g070160.1.1;Solyc02g070180.1.1;Solyc02g070200.1.1;Solyc02g079450.1.1;Solyc02g079460.1.1;Solyc02g082930.2.1;Solyc04g072000.2.1;Solyc07g005090.2.1;Solyc07g005100.2.1;Solyc09g072660.2.1;Solyc10g074390.1.1;Solyc10g074440.1.1;Solyc10g074460.1.1;Solyc11g065920.1.1;Solyc11g071610.1.1
GO:1901136	e	carbohydrate derivative catabolic process	44/1555	435/34725	5.36e-07	0.00136	biological_process	Solyc00g164680.1.1;Solyc01g101070.2.1;Solyc01g109110.2.1;Solyc02g071350.2.1;Solyc02g082930.2.1;Solyc02g087410.2.1;Solyc02g087880.2.1;Solyc03g007530.2.1;Solyc03g113070.2.1;Solyc03g113690.1.1;Solyc03g117950.2.1;Solyc03g120980.2.1;Solyc03g121540.2.1;Solyc04g014210.2.1;Solyc04g055120.2.1;Solyc04g072000.2.1;Solyc05g053570.2.1;Solyc05g053590.2.1;Solyc05g053600.2.1;Solyc05g053610.2.1;Solyc05g054890.2.1;…
GO:0006952	e	defense response	66/1555	773/34725	6.15e-07	0.00155	biological_process	Solyc01g008800.1.1;Solyc01g014840.2.1;Solyc01g073640.2.1;Solyc01g086810.2.1;Solyc01g091160.2.1;Solyc01g091660.2.1;Solyc01g095320.2.1;Solyc01g109110.2.1;Solyc02g067750.2.1;Solyc02g068070.2.1;Solyc02g072240.2.1;Solyc02g076910.2.1;Solyc02g082930.2.1;Solyc02g087070.2.1;Solyc03g005650.1.1;Solyc03g005660.2.1;Solyc03g005670.2.1;Solyc03g025720.2.1;Solyc03g078300.1.1;Solyc03g120980.2.1;Solyc04g005550.1.1;…
GO:0006996	e	organelle organization	59/1555	665/34725	9.14e-07	0.00231	biological_process	Solyc01g007070.2.1;Solyc01g079110.2.1;Solyc01g099410.2.1;Solyc02g038690.1.1;Solyc02g067100.2.1;Solyc03g005220.2.1;Solyc03g007130.2.1;Solyc03g007170.2.1;Solyc03g071620.1.1;Solyc03g082860.2.1;Solyc03g093260.2.1;Solyc03g116170.2.1;Solyc03g123570.2.1;Solyc04g007890.2.1;Solyc04g011390.1.1;Solyc04g055120.2.1;Solyc04g082840.2.1;Solyc05g006640.2.1;Solyc05g008480.2.1;Solyc05g023680.2.1;Solyc05g052710.2.1;…
GO:0043170	e	macromolecule metabolic process	296/1555	5074/34725	9.93e-07	0.00251	biological_process	Solyc00g187050.2.1;Solyc00g230070.1.1;Solyc01g006100.2.1;Solyc01g006360.2.1;Solyc01g007490.2.1;Solyc01g007500.2.1;Solyc01g007670.2.1;Solyc01g017300.1.1;Solyc01g017330.1.1;Solyc01g018090.1.1;Solyc01g044250.1.1;Solyc01g056940.2.1;Solyc01g067660.2.1;Solyc01g073750.2.1;Solyc01g079500.2.1;Solyc01g079970.2.1;Solyc01g080010.2.1;Solyc01g081060.2.1;Solyc01g087800.2.1;Solyc01g087820.2.1;Solyc01g087850.2.1;…
GO:0019901	e	protein kinase binding	14/1555	66/34725	1.07e-06	0.0027	molecular_function	Solyc01g009040.2.1;Solyc01g067330.2.1;Solyc02g082820.2.1;Solyc03g032190.2.1;Solyc04g078310.2.1;Solyc04g082430.2.1;Solyc05g015610.2.1;Solyc07g052610.2.1;Solyc09g075760.2.1;Solyc10g078330.1.1;Solyc10g080950.1.1;Solyc11g005090.1.1;Solyc11g005910.1.1;Solyc11g010460.1.1
GO:0016841	e	ammonia-lyase activity	8/1555	20/34725	1.23e-06	0.00312	molecular_function	Solyc00g282510.1.1;Solyc03g042560.1.1;Solyc03g078270.1.1;Solyc03g078280.1.1;Solyc05g056170.2.1;Solyc09g007890.1.1;Solyc09g007900.2.1;Solyc09g007920.2.1
GO:0044427	e	chromosomal part	50/1555	535/34725	1.3e-06	0.00328	cellular_component	Solyc01g006100.2.1;Solyc01g079110.2.1;Solyc01g079500.2.1;Solyc01g099410.2.1;Solyc01g110130.2.1;Solyc02g038690.1.1;Solyc02g082180.2.1;Solyc03g005220.2.1;Solyc03g063220.1.1;Solyc03g071620.1.1;Solyc03g093260.2.1;Solyc03g114060.2.1;Solyc03g116170.2.1;Solyc04g007890.2.1;Solyc04g011390.1.1;Solyc04g045530.2.1;Solyc04g074170.1.1;Solyc05g007450.2.1;Solyc05g014260.2.1;Solyc05g014370.2.1;Solyc05g023680.2.1;…
GO:0032787	e	monocarboxylic acid metabolic process	45/1555	464/34725	1.31e-06	0.00331	biological_process	Solyc00g203660.1.1;Solyc00g282510.1.1;Solyc01g007330.2.1;Solyc01g080460.2.1;Solyc01g091320.2.1;Solyc01g099150.2.1;Solyc01g099160.2.1;Solyc02g014730.2.1;Solyc02g077860.1.1;Solyc02g086880.2.1;Solyc02g087070.2.1;Solyc03g005320.2.1;Solyc03g007960.2.1;Solyc03g025720.2.1;Solyc03g042560.1.1;Solyc03g078270.1.1;Solyc03g078280.1.1;Solyc03g097500.2.1;Solyc03g111130.1.1;Solyc03g111140.2.1;Solyc04g055120.2.1;…
GO:0009535	e	chloroplast thylakoid membrane	43/1555	430/34725	1.46e-06	0.0037	cellular_component	Solyc00g230070.1.1;Solyc00g230080.1.1;Solyc01g007500.2.1;Solyc01g007520.2.1;Solyc01g007530.2.1;Solyc01g007540.2.1;Solyc01g017300.1.1;Solyc01g017330.1.1;Solyc01g017740.1.1;Solyc01g018090.1.1;Solyc01g044250.1.1;Solyc02g020960.1.1;Solyc02g036320.1.1;Solyc02g067750.2.1;Solyc04g016170.1.1;Solyc05g020010.1.1;Solyc06g009940.1.1;Solyc06g009950.1.1;Solyc07g007860.1.1;Solyc07g021230.1.1;Solyc07g021240.1.1;…
GO:0055035	e	plastid thylakoid membrane	43/1555	432/34725	1.54e-06	0.00388	cellular_component	Solyc00g230070.1.1;Solyc00g230080.1.1;Solyc01g007500.2.1;Solyc01g007520.2.1;Solyc01g007530.2.1;Solyc01g007540.2.1;Solyc01g017300.1.1;Solyc01g017330.1.1;Solyc01g017740.1.1;Solyc01g018090.1.1;Solyc01g044250.1.1;Solyc02g020960.1.1;Solyc02g036320.1.1;Solyc02g067750.2.1;Solyc04g016170.1.1;Solyc05g020010.1.1;Solyc06g009940.1.1;Solyc06g009950.1.1;Solyc07g007860.1.1;Solyc07g021230.1.1;Solyc07g021240.1.1;…
GO:0042651	e	thylakoid membrane	43/1555	441/34725	2.11e-06	0.00532	cellular_component	Solyc00g230070.1.1;Solyc00g230080.1.1;Solyc01g007500.2.1;Solyc01g007520.2.1;Solyc01g007530.2.1;Solyc01g007540.2.1;Solyc01g017300.1.1;Solyc01g017330.1.1;Solyc01g017740.1.1;Solyc01g018090.1.1;Solyc01g044250.1.1;Solyc02g020960.1.1;Solyc02g036320.1.1;Solyc02g067750.2.1;Solyc04g016170.1.1;Solyc05g020010.1.1;Solyc06g009940.1.1;Solyc06g009950.1.1;Solyc07g007860.1.1;Solyc07g021230.1.1;Solyc07g021240.1.1;…
GO:0046487	e	glyoxylate metabolic process	11/1555	43/34725	2.14e-06	0.00542	biological_process	Solyc00g203660.1.1;Solyc01g007330.2.1;Solyc02g077860.1.1;Solyc02g086880.2.1;Solyc03g025720.2.1;Solyc03g111130.1.1;Solyc03g111140.2.1;Solyc07g021200.1.1;Solyc10g047430.1.1;Solyc12g005860.1.1;Solyc12g099360.1.1
GO:0006869	e	lipid transport	14/1555	70/34725	2.25e-06	0.0057	biological_process	Solyc01g081600.2.1;Solyc01g096930.2.1;Solyc01g105010.2.1;Solyc04g006940.2.1;Solyc05g006640.2.1;Solyc05g053570.2.1;Solyc05g053590.2.1;Solyc05g053600.2.1;Solyc09g065410.2.1;Solyc09g065420.2.1;Solyc09g065430.2.1;Solyc09g082180.2.1;Solyc09g082270.2.1;Solyc09g082280.2.1
GO:0034357	e	photosynthetic membrane	43/1555	443/34725	2.3e-06	0.0058	cellular_component	Solyc00g230070.1.1;Solyc00g230080.1.1;Solyc01g007500.2.1;Solyc01g007520.2.1;Solyc01g007530.2.1;Solyc01g007540.2.1;Solyc01g017300.1.1;Solyc01g017330.1.1;Solyc01g017740.1.1;Solyc01g018090.1.1;Solyc01g044250.1.1;Solyc02g020960.1.1;Solyc02g036320.1.1;Solyc02g067750.2.1;Solyc04g016170.1.1;Solyc05g020010.1.1;Solyc06g009940.1.1;Solyc06g009950.1.1;Solyc07g007860.1.1;Solyc07g021230.1.1;Solyc07g021240.1.1;…
GO:0009059	e	macromolecule biosynthetic process	92/1555	1239/34725	2.34e-06	0.00591	biological_process	Solyc01g006360.2.1;Solyc01g007670.2.1;Solyc01g056940.2.1;Solyc01g073750.2.1;Solyc01g096290.2.1;Solyc01g096580.2.1;Solyc01g096590.2.1;Solyc01g104370.2.1;Solyc01g111550.2.1;Solyc02g070640.2.1;Solyc02g072240.2.1;Solyc02g078230.1.1;Solyc02g092430.1.1;Solyc03g025520.2.1;Solyc03g045110.2.1;Solyc03g082570.2.1;Solyc03g096360.2.1;Solyc03g097500.2.1;Solyc03g114060.2.1;Solyc03g115050.2.1;Solyc03g115360.2.1;…
GO:0044436	e	thylakoid part	48/1555	514/34725	2.4e-06	0.00608	cellular_component	Solyc00g230070.1.1;Solyc00g230080.1.1;Solyc01g007500.2.1;Solyc01g007520.2.1;Solyc01g007530.2.1;Solyc01g007540.2.1;Solyc01g017300.1.1;Solyc01g017320.1.1;Solyc01g017330.1.1;Solyc01g017740.1.1;Solyc01g018090.1.1;Solyc01g044250.1.1;Solyc02g020960.1.1;Solyc02g036320.1.1;Solyc02g067750.2.1;Solyc04g016170.1.1;Solyc05g020010.1.1;Solyc06g009940.1.1;Solyc06g009950.1.1;Solyc06g069730.2.1;Solyc07g007860.1.1;…
GO:0044424	e	intracellular part	457/1555	8430/34725	2.64e-06	0.00668	cellular_component	Solyc00g187050.2.1;Solyc00g196060.2.1;Solyc00g203660.1.1;Solyc00g230070.1.1;Solyc00g230080.1.1;Solyc00g282510.1.1;Solyc01g005000.2.1;Solyc01g006100.2.1;Solyc01g006650.1.1;Solyc01g007070.2.1;Solyc01g007330.2.1;Solyc01g007490.2.1;Solyc01g007500.2.1;Solyc01g007520.2.1;Solyc01g007530.2.1;Solyc01g007540.2.1;Solyc01g007670.2.1;Solyc01g009040.2.1;Solyc01g009170.2.1;Solyc01g010080.2.1;Solyc01g017300.1.1;…
GO:0016840	e	carbon-nitrogen lyase activity	10/1555	36/34725	2.75e-06	0.00696	molecular_function	Solyc00g282510.1.1;Solyc02g082900.2.1;Solyc03g042560.1.1;Solyc03g078270.1.1;Solyc03g078280.1.1;Solyc05g056170.2.1;Solyc09g007890.1.1;Solyc09g007900.2.1;Solyc09g007920.2.1;Solyc12g039070.1.1
GO:0005507	e	copper ion binding	30/1555	264/34725	3.13e-06	0.00791	molecular_function	Solyc01g073640.2.1;Solyc01g091660.2.1;Solyc01g106080.2.1;Solyc02g068490.2.1;Solyc02g085110.2.1;Solyc02g085120.2.1;Solyc04g072280.2.1;Solyc05g052340.2.1;Solyc05g052360.1.1;Solyc05g052370.2.1;Solyc06g048860.1.1;Solyc06g050530.2.1;Solyc06g076760.1.1;Solyc07g008800.2.1;Solyc07g049460.2.1;Solyc08g006790.2.1;Solyc08g068330.2.1;Solyc08g079090.2.1;Solyc08g083380.2.1;Solyc09g011000.2.1;Solyc09g011050.2.1;…
GO:0016998	e	cell wall macromolecule catabolic process	9/1555	29/34725	3.14e-06	0.00794	biological_process	Solyc02g082930.2.1;Solyc02g089720.1.1;Solyc04g072000.2.1;Solyc07g005090.2.1;Solyc07g005100.2.1;Solyc10g074390.1.1;Solyc10g074440.1.1;Solyc10g074460.1.1;Solyc11g066270.1.1
GO:0051726	e	regulation of cell cycle	17/1555	103/34725	3.19e-06	0.00808	biological_process	Solyc01g009040.2.1;Solyc02g082820.2.1;Solyc02g090220.2.1;Solyc03g032190.2.1;Solyc03g082860.2.1;Solyc04g078310.2.1;Solyc04g082430.2.1;Solyc04g082840.2.1;Solyc05g008480.2.1;Solyc05g014370.2.1;Solyc07g052610.2.1;Solyc09g075760.2.1;Solyc10g078330.1.1;Solyc10g080400.1.1;Solyc10g080950.1.1;Solyc11g005090.1.1;Solyc11g010460.1.1
GO:0005515	e	protein binding	99/1555	1372/34725	3.7e-06	0.00934	molecular_function	Solyc00g050430.2.1;Solyc00g196060.2.1;Solyc01g007070.2.1;Solyc01g009040.2.1;Solyc01g067330.2.1;Solyc01g079110.2.1;Solyc01g081540.2.1;Solyc01g095320.2.1;Solyc01g097970.2.1;Solyc01g098980.2.1;Solyc01g099410.2.1;Solyc01g100030.2.1;Solyc01g104030.2.1;Solyc01g109110.2.1;Solyc01g109750.2.1;Solyc01g109880.2.1;Solyc02g038690.1.1;Solyc02g082820.2.1;Solyc02g088180.2.1;Solyc02g091690.2.1;Solyc03g005220.2.1;…
GO:0043229	e	intracellular organelle	276/1555	4746/34725	3.88e-06	0.00981	cellular_component	Solyc00g187050.2.1;Solyc00g196060.2.1;Solyc01g005000.2.1;Solyc01g006100.2.1;Solyc01g006650.1.1;Solyc01g007070.2.1;Solyc01g007670.2.1;Solyc01g009040.2.1;Solyc01g009170.2.1;Solyc01g010080.2.1;Solyc01g017320.1.1;Solyc01g056940.2.1;Solyc01g067300.2.1;Solyc01g073970.2.1;Solyc01g074000.2.1;Solyc01g079110.2.1;Solyc01g079500.2.1;Solyc01g080600.2.1;Solyc01g086820.2.1;Solyc01g090340.2.1;Solyc01g091160.2.1;…
GO:0016705	e	oxidoreductase activity, acting on paired donors, with incorporation or reduction of molecular oxygen	48/1555	529/34725	3.89e-06	0.00984	molecular_function	Solyc00g247300.2.1;Solyc01g008650.2.1;Solyc01g090610.2.1;Solyc01g108860.2.1;Solyc02g014730.2.1;Solyc02g070580.1.1;Solyc02g071430.2.1;Solyc02g080120.1.1;Solyc02g084570.2.1;Solyc02g085880.1.1;Solyc02g094860.1.1;Solyc03g111880.2.1;Solyc04g050620.2.1;Solyc04g071780.2.1;Solyc04g078340.2.1;Solyc06g007130.2.1;Solyc06g007140.2.1;Solyc06g035760.2.1;Solyc06g060070.2.1;Solyc06g067860.2.1;Solyc06g076800.2.1;…
GO:0043226	e	organelle	276/1555	4750/34725	3.92e-06	0.00992	cellular_component	Solyc00g187050.2.1;Solyc00g196060.2.1;Solyc01g005000.2.1;Solyc01g006100.2.1;Solyc01g006650.1.1;Solyc01g007070.2.1;Solyc01g007670.2.1;Solyc01g009040.2.1;Solyc01g009170.2.1;Solyc01g010080.2.1;Solyc01g017320.1.1;Solyc01g056940.2.1;Solyc01g067300.2.1;Solyc01g073970.2.1;Solyc01g074000.2.1;Solyc01g079110.2.1;Solyc01g079500.2.1;Solyc01g080600.2.1;Solyc01g086820.2.1;Solyc01g090340.2.1;Solyc01g091160.2.1;…
GO:0046034	e	ATP metabolic process	35/1555	338/34725	4.35e-06	0.011	biological_process	Solyc00g164680.1.1;Solyc01g101070.2.1;Solyc02g071350.2.1;Solyc02g087410.2.1;Solyc03g007530.2.1;Solyc03g113070.2.1;Solyc03g113690.1.1;Solyc03g117950.2.1;Solyc03g120980.2.1;Solyc04g014210.2.1;Solyc04g055120.2.1;Solyc05g053570.2.1;Solyc05g053590.2.1;Solyc05g053600.2.1;Solyc05g053610.2.1;Solyc05g054890.2.1;Solyc06g009280.1.1;Solyc06g009290.2.1;Solyc06g063220.2.1;Solyc06g065670.2.1;Solyc06g074940.2.1;…
GO:0005975	e	carbohydrate metabolic process	84/1555	1122/34725	4.6e-06	0.0116	biological_process	Solyc00g009110.2.1;Solyc00g203660.1.1;Solyc01g006360.2.1;Solyc01g007330.2.1;Solyc01g067660.2.1;Solyc01g073750.2.1;Solyc01g081060.2.1;Solyc01g106080.2.1;Solyc01g110000.2.1;Solyc02g072150.2.1;Solyc02g072240.2.1;Solyc02g075620.2.1;Solyc02g077860.1.1;Solyc02g078230.1.1;Solyc02g080160.2.1;Solyc02g082930.2.1;Solyc03g071570.2.1;Solyc03g093080.2.1;Solyc03g093110.2.1;Solyc03g093120.2.1;Solyc03g093130.2.1;…
GO:0016787	e	hydrolase activity	187/1555	3019/34725	4.89e-06	0.0124	molecular_function	Solyc00g009110.2.1;Solyc00g164680.1.1;Solyc00g187050.2.1;Solyc01g007490.2.1;Solyc01g067660.2.1;Solyc01g079500.2.1;Solyc01g079970.2.1;Solyc01g080010.2.1;Solyc01g081060.2.1;Solyc01g081540.2.1;Solyc01g087800.2.1;Solyc01g087820.2.1;Solyc01g087850.2.1;Solyc01g091160.2.1;Solyc01g095720.2.1;Solyc01g096450.2.1;Solyc01g096930.2.1;Solyc01g097970.2.1;Solyc01g098980.2.1;Solyc01g100030.2.1;Solyc01g101070.2.1;…
GO:0051301	e	cell division	13/1555	65/34725	5.16e-06	0.013	biological_process	Solyc01g009040.2.1;Solyc02g082820.2.1;Solyc03g032190.2.1;Solyc04g078310.2.1;Solyc04g078770.2.1;Solyc04g082430.2.1;Solyc05g008480.2.1;Solyc05g023680.2.1;Solyc08g021890.2.1;Solyc08g021910.1.1;Solyc10g078330.1.1;Solyc10g080950.1.1;Solyc11g010460.1.1
GO:1901135	e	carbohydrate derivative metabolic process	71/1555	902/34725	5.81e-06	0.0147	biological_process	Solyc00g164680.1.1;Solyc01g097970.2.1;Solyc01g100030.2.1;Solyc01g101070.2.1;Solyc01g109110.2.1;Solyc02g070090.1.1;Solyc02g070110.1.1;Solyc02g070130.1.1;Solyc02g070160.1.1;Solyc02g070180.1.1;Solyc02g070200.1.1;Solyc02g071350.2.1;Solyc02g072240.2.1;Solyc02g079450.1.1;Solyc02g079460.1.1;Solyc02g082930.2.1;Solyc02g087410.2.1;Solyc02g087880.2.1;Solyc03g007530.2.1;Solyc03g032020.2.1;Solyc03g113070.2.1;…
GO:0009820	e	alkaloid metabolic process	13/1555	66/34725	6.16e-06	0.0156	biological_process	Solyc00g282510.1.1;Solyc01g088230.2.1;Solyc03g042560.1.1;Solyc03g078270.1.1;Solyc03g078280.1.1;Solyc05g056170.2.1;Solyc08g068330.2.1;Solyc09g007890.1.1;Solyc09g007900.2.1;Solyc09g007920.2.1;Solyc11g071580.1.1;Solyc11g071600.1.1;Solyc11g071610.1.1
GO:0071900	e	regulation of protein serine/threonine kinase activity	11/1555	48/34725	6.85e-06	0.0173	biological_process	Solyc01g009040.2.1;Solyc02g082820.2.1;Solyc03g032190.2.1;Solyc04g078310.2.1;Solyc04g082430.2.1;Solyc07g052610.2.1;Solyc09g075760.2.1;Solyc10g078330.1.1;Solyc10g080950.1.1;Solyc11g005090.1.1;Solyc11g010460.1.1
GO:0042537	e	benzene-containing compound metabolic process	10/1555	40/34725	7.79e-06	0.0197	biological_process	Solyc00g282510.1.1;Solyc03g042560.1.1;Solyc03g078270.1.1;Solyc03g078280.1.1;Solyc05g056170.2.1;Solyc09g007890.1.1;Solyc09g007900.2.1;Solyc09g007920.2.1;Solyc12g014100.1.1;Solyc12g099440.1.1
GO:0016818	e	hydrolase activity, acting on acid anhydrides, in phosphorus-containing anhydrides	74/1555	964/34725	8.06e-06	0.0204	molecular_function	Solyc00g164680.1.1;Solyc01g079500.2.1;Solyc01g081540.2.1;Solyc01g096930.2.1;Solyc01g097970.2.1;Solyc01g098980.2.1;Solyc01g100030.2.1;Solyc01g101070.2.1;Solyc01g109110.2.1;Solyc01g110130.2.1;Solyc02g068490.2.1;Solyc02g071350.2.1;Solyc02g081980.2.1;Solyc02g082180.2.1;Solyc02g087410.2.1;Solyc02g087880.2.1;Solyc03g005620.2.1;Solyc03g007530.2.1;Solyc03g025470.2.1;Solyc03g063220.1.1;Solyc03g113070.2.1;…
GO:0009725	e	response to hormone stimulus	62/1555	768/34725	8.45e-06	0.0214	biological_process	Solyc00g196060.2.1;Solyc01g007070.2.1;Solyc01g096320.2.1;Solyc01g096880.2.1;Solyc01g101070.2.1;Solyc01g104030.2.1;Solyc01g107730.2.1;Solyc01g109110.2.1;Solyc01g109170.2.1;Solyc02g068490.2.1;Solyc02g070110.1.1;Solyc02g070130.1.1;Solyc02g070160.1.1;Solyc02g070200.1.1;Solyc02g087070.2.1;Solyc02g089260.2.1;Solyc02g089400.2.1;Solyc02g090220.2.1;Solyc02g090630.2.1;Solyc03g114580.2.1;Solyc03g114800.1.1;…
GO:0019900	e	kinase binding	14/1555	78/34725	8.55e-06	0.0216	molecular_function	Solyc01g009040.2.1;Solyc01g067330.2.1;Solyc02g082820.2.1;Solyc03g032190.2.1;Solyc04g078310.2.1;Solyc04g082430.2.1;Solyc05g015610.2.1;Solyc07g052610.2.1;Solyc09g075760.2.1;Solyc10g078330.1.1;Solyc10g080950.1.1;Solyc11g005090.1.1;Solyc11g005910.1.1;Solyc11g010460.1.1
GO:0022607	e	cellular component assembly	40/1555	422/34725	8.59e-06	0.0217	biological_process	Solyc01g079110.2.1;Solyc01g099410.2.1;Solyc02g038690.1.1;Solyc02g087880.2.1;Solyc03g005220.2.1;Solyc03g007170.2.1;Solyc03g062700.2.1;Solyc03g071620.1.1;Solyc03g116170.2.1;Solyc03g117950.2.1;Solyc03g119220.2.1;Solyc04g007890.2.1;Solyc04g011390.1.1;Solyc04g055120.2.1;Solyc05g023680.2.1;Solyc05g054610.1.1;Solyc06g005420.1.1;Solyc06g005430.1.1;Solyc06g072240.1.1;Solyc06g074790.1.1;Solyc06g075800.1.1;…
GO:0006270	e	DNA replication initiation	5/1555	8/34725	8.95e-06	0.0226	biological_process	Solyc01g079500.2.1;Solyc01g110130.2.1;Solyc02g082180.2.1;Solyc07g005020.2.1;Solyc09g059440.1.1
GO:0015935	e	small ribosomal subunit	20/1555	147/34725	9.62e-06	0.0243	cellular_component	Solyc01g007670.2.1;Solyc01g096580.2.1;Solyc01g096590.2.1;Solyc03g045110.2.1;Solyc03g115360.2.1;Solyc04g008810.2.1;Solyc04g026100.1.1;Solyc05g007250.2.1;Solyc06g068710.2.1;Solyc06g083180.2.1;Solyc06g084230.2.1;Solyc07g065170.2.1;Solyc09g015850.2.1;Solyc09g050080.1.1;Solyc09g061450.1.1;Solyc09g065330.2.1;Solyc09g083370.2.1;Solyc11g020890.1.1;Solyc11g021130.1.1;Solyc12g009380.1.1
GO:0044260	e	cellular macromolecule metabolic process	259/1555	4469/34725	9.75e-06	0.0246	biological_process	Solyc00g230070.1.1;Solyc01g006100.2.1;Solyc01g006360.2.1;Solyc01g007500.2.1;Solyc01g007670.2.1;Solyc01g017300.1.1;Solyc01g017330.1.1;Solyc01g018090.1.1;Solyc01g044250.1.1;Solyc01g056940.2.1;Solyc01g067660.2.1;Solyc01g073750.2.1;Solyc01g079500.2.1;Solyc01g081060.2.1;Solyc01g091230.2.1;Solyc01g094660.2.1;Solyc01g096290.2.1;Solyc01g096580.2.1;Solyc01g096590.2.1;Solyc01g096940.2.1;Solyc01g097970.2.1;…
GO:0051338	e	regulation of transferase activity	13/1555	69/34725	1.03e-05	0.026	biological_process	Solyc01g009040.2.1;Solyc02g082820.2.1;Solyc03g032190.2.1;Solyc04g078310.2.1;Solyc04g082430.2.1;Solyc06g071820.2.1;Solyc07g052610.2.1;Solyc09g075760.2.1;Solyc10g078330.1.1;Solyc10g080950.1.1;Solyc11g005090.1.1;Solyc11g010460.1.1;Solyc11g033270.1.1
GO:0043234	e	protein complex	141/1555	2178/34725	1.06e-05	0.0268	cellular_component	Solyc00g203660.1.1;Solyc00g230070.1.1;Solyc00g230080.1.1;Solyc01g006360.2.1;Solyc01g006650.1.1;Solyc01g007070.2.1;Solyc01g007330.2.1;Solyc01g007500.2.1;Solyc01g007520.2.1;Solyc01g009170.2.1;Solyc01g010080.2.1;Solyc01g017300.1.1;Solyc01g017320.1.1;Solyc01g017330.1.1;Solyc01g018090.1.1;Solyc01g044250.1.1;Solyc01g073750.2.1;Solyc01g079500.2.1;Solyc01g081540.2.1;Solyc01g090340.2.1;Solyc01g094660.2.1;…
GO:0000166	e	nucleotide binding	208/1555	3462/34725	1.16e-05	0.0293	molecular_function	Solyc00g164680.1.1;Solyc01g008600.2.1;Solyc01g008800.1.1;Solyc01g014840.2.1;Solyc01g079500.2.1;Solyc01g080460.2.1;Solyc01g081540.2.1;Solyc01g086810.2.1;Solyc01g088230.2.1;Solyc01g091230.2.1;Solyc01g094660.2.1;Solyc01g096930.2.1;Solyc01g096940.2.1;Solyc01g098980.2.1;Solyc01g101070.2.1;Solyc01g102680.2.1;Solyc01g102700.2.1;Solyc01g102710.2.1;Solyc01g103390.2.1;Solyc01g109110.2.1;Solyc01g110130.2.1;…
GO:1901265	e	nucleoside phosphate binding	208/1555	3462/34725	1.16e-05	0.0293	molecular_function	Solyc00g164680.1.1;Solyc01g008600.2.1;Solyc01g008800.1.1;Solyc01g014840.2.1;Solyc01g079500.2.1;Solyc01g080460.2.1;Solyc01g081540.2.1;Solyc01g086810.2.1;Solyc01g088230.2.1;Solyc01g091230.2.1;Solyc01g094660.2.1;Solyc01g096930.2.1;Solyc01g096940.2.1;Solyc01g098980.2.1;Solyc01g101070.2.1;Solyc01g102680.2.1;Solyc01g102700.2.1;Solyc01g102710.2.1;Solyc01g103390.2.1;Solyc01g109110.2.1;Solyc01g110130.2.1;…
GO:0009821	e	alkaloid biosynthetic process	9/1555	34/34725	1.34e-05	0.034	biological_process	Solyc00g282510.1.1;Solyc03g042560.1.1;Solyc03g078270.1.1;Solyc03g078280.1.1;Solyc05g056170.2.1;Solyc08g068330.2.1;Solyc09g007890.1.1;Solyc09g007900.2.1;Solyc09g007920.2.1
GO:0016817	e	hydrolase activity, acting on acid anhydrides	74/1555	982/34725	1.43e-05	0.0362	molecular_function	Solyc00g164680.1.1;Solyc01g079500.2.1;Solyc01g081540.2.1;Solyc01g096930.2.1;Solyc01g097970.2.1;Solyc01g098980.2.1;Solyc01g100030.2.1;Solyc01g101070.2.1;Solyc01g109110.2.1;Solyc01g110130.2.1;Solyc02g068490.2.1;Solyc02g071350.2.1;Solyc02g081980.2.1;Solyc02g082180.2.1;Solyc02g087410.2.1;Solyc02g087880.2.1;Solyc03g005620.2.1;Solyc03g007530.2.1;Solyc03g025470.2.1;Solyc03g063220.1.1;Solyc03g113070.2.1;…
GO:0009506	e	plasmodesma	66/1555	845/34725	1.44e-05	0.0365	cellular_component	Solyc01g006620.2.1;Solyc01g067330.2.1;Solyc01g095320.2.1;Solyc01g099410.2.1;Solyc01g101070.2.1;Solyc01g102390.2.1;Solyc01g102400.2.1;Solyc01g104030.2.1;Solyc01g104230.2.1;Solyc02g070640.2.1;Solyc02g081810.2.1;Solyc02g085880.1.1;Solyc02g089260.2.1;Solyc02g094860.1.1;Solyc03g025520.2.1;Solyc03g025720.2.1;Solyc03g045110.2.1;Solyc03g083560.1.1;Solyc03g115200.2.1;Solyc03g115360.2.1;Solyc03g118780.2.1;…
GO:0005911	e	cell-cell junction	66/1555	846/34725	1.47e-05	0.0371	cellular_component	Solyc01g006620.2.1;Solyc01g067330.2.1;Solyc01g095320.2.1;Solyc01g099410.2.1;Solyc01g101070.2.1;Solyc01g102390.2.1;Solyc01g102400.2.1;Solyc01g104030.2.1;Solyc01g104230.2.1;Solyc02g070640.2.1;Solyc02g081810.2.1;Solyc02g085880.1.1;Solyc02g089260.2.1;Solyc02g094860.1.1;Solyc03g025520.2.1;Solyc03g025720.2.1;Solyc03g045110.2.1;Solyc03g083560.1.1;Solyc03g115200.2.1;Solyc03g115360.2.1;Solyc03g118780.2.1;…
GO:0030054	e	cell junction	66/1555	846/34725	1.47e-05	0.0371	cellular_component	Solyc01g006620.2.1;Solyc01g067330.2.1;Solyc01g095320.2.1;Solyc01g099410.2.1;Solyc01g101070.2.1;Solyc01g102390.2.1;Solyc01g102400.2.1;Solyc01g104030.2.1;Solyc01g104230.2.1;Solyc02g070640.2.1;Solyc02g081810.2.1;Solyc02g085880.1.1;Solyc02g089260.2.1;Solyc02g094860.1.1;Solyc03g025520.2.1;Solyc03g025720.2.1;Solyc03g045110.2.1;Solyc03g083560.1.1;Solyc03g115200.2.1;Solyc03g115360.2.1;Solyc03g118780.2.1;…
GO:0016462	e	pyrophosphatase activity	72/1555	953/34725	1.59e-05	0.0402	molecular_function	Solyc00g164680.1.1;Solyc01g079500.2.1;Solyc01g081540.2.1;Solyc01g096930.2.1;Solyc01g097970.2.1;Solyc01g098980.2.1;Solyc01g100030.2.1;Solyc01g101070.2.1;Solyc01g109110.2.1;Solyc01g110130.2.1;Solyc02g068490.2.1;Solyc02g071350.2.1;Solyc02g081980.2.1;Solyc02g082180.2.1;Solyc02g087410.2.1;Solyc02g087880.2.1;Solyc03g005620.2.1;Solyc03g007530.2.1;Solyc03g025470.2.1;Solyc03g063220.1.1;Solyc03g113070.2.1;…
GO:0032553	e	ribonucleotide binding	172/1555	2783/34725	1.61e-05	0.0406	molecular_function	Solyc00g164680.1.1;Solyc01g008800.1.1;Solyc01g014840.2.1;Solyc01g079500.2.1;Solyc01g080460.2.1;Solyc01g081540.2.1;Solyc01g086810.2.1;Solyc01g091230.2.1;Solyc01g094660.2.1;Solyc01g096930.2.1;Solyc01g096940.2.1;Solyc01g098980.2.1;Solyc01g101070.2.1;Solyc01g102700.2.1;Solyc01g102710.2.1;Solyc01g103390.2.1;Solyc01g109110.2.1;Solyc01g110130.2.1;Solyc02g068490.2.1;Solyc02g071350.2.1;Solyc02g082180.2.1;…
GO:0017076	e	purine nucleotide binding	172/1555	2787/34725	1.64e-05	0.0414	molecular_function	Solyc00g164680.1.1;Solyc01g008800.1.1;Solyc01g014840.2.1;Solyc01g079500.2.1;Solyc01g080460.2.1;Solyc01g081540.2.1;Solyc01g086810.2.1;Solyc01g091230.2.1;Solyc01g094660.2.1;Solyc01g096930.2.1;Solyc01g096940.2.1;Solyc01g098980.2.1;Solyc01g101070.2.1;Solyc01g102700.2.1;Solyc01g102710.2.1;Solyc01g109110.2.1;Solyc01g110130.2.1;Solyc02g068490.2.1;Solyc02g071350.2.1;Solyc02g082180.2.1;Solyc02g083680.1.1;…
GO:0010035	e	response to inorganic substance	62/1555	786/34725	1.67e-05	0.0423	biological_process	Solyc01g080870.2.1;Solyc01g095320.2.1;Solyc01g096320.2.1;Solyc01g099100.2.1;Solyc01g107910.2.1;Solyc01g109170.2.1;Solyc02g062390.2.1;Solyc02g072240.2.1;Solyc02g079500.2.1;Solyc02g083680.1.1;Solyc02g084850.2.1;Solyc02g086880.2.1;Solyc02g087070.2.1;Solyc02g089400.2.1;Solyc02g094060.2.1;Solyc03g025720.2.1;Solyc03g083440.2.1;Solyc03g112100.2.1;Solyc03g116170.2.1;Solyc04g011390.1.1;Solyc04g011440.2.1;…
GO:0045859	e	regulation of protein kinase activity	12/1555	62/34725	1.68e-05	0.0425	biological_process	Solyc01g009040.2.1;Solyc02g082820.2.1;Solyc03g032190.2.1;Solyc04g078310.2.1;Solyc04g082430.2.1;Solyc07g052610.2.1;Solyc09g075760.2.1;Solyc10g078330.1.1;Solyc10g080950.1.1;Solyc11g005090.1.1;Solyc11g010460.1.1;Solyc11g033270.1.1
GO:0003774	e	motor activity	12/1555	62/34725	1.68e-05	0.0425	molecular_function	Solyc01g081540.2.1;Solyc01g098980.2.1;Solyc03g005620.2.1;Solyc03g025470.2.1;Solyc03g114380.2.1;Solyc03g119220.2.1;Solyc07g042560.2.1;Solyc08g061520.2.1;Solyc09g010810.2.1;Solyc09g090320.1.1;Solyc10g086340.1.1;Solyc11g008350.1.1
GO:0001932	e	regulation of protein phosphorylation	12/1555	63/34725	1.99e-05	0.0504	biological_process	Solyc01g009040.2.1;Solyc02g082820.2.1;Solyc03g032190.2.1;Solyc04g078310.2.1;Solyc04g082430.2.1;Solyc07g052610.2.1;Solyc09g075760.2.1;Solyc10g078330.1.1;Solyc10g080950.1.1;Solyc11g005090.1.1;Solyc11g010460.1.1;Solyc11g033270.1.1
GO:0005634	e	nucleus	110/1555	1628/34725	2.08e-05	0.0525	cellular_component	Solyc00g196060.2.1;Solyc01g005000.2.1;Solyc01g006100.2.1;Solyc01g006650.1.1;Solyc01g007070.2.1;Solyc01g009040.2.1;Solyc01g009170.2.1;Solyc01g056940.2.1;Solyc01g073970.2.1;Solyc01g074000.2.1;Solyc01g079110.2.1;Solyc01g079500.2.1;Solyc01g080600.2.1;Solyc01g086820.2.1;Solyc01g090340.2.1;Solyc01g096320.2.1;Solyc01g096810.2.1;Solyc01g104370.2.1;Solyc01g107730.2.1;Solyc01g111550.2.1;Solyc01g111590.2.1;…
GO:0043232	e	intracellular non-membrane-bounded organelle	74/1555	988/34725	2.14e-05	0.0542	cellular_component	Solyc01g056940.2.1;Solyc01g096290.2.1;Solyc01g099410.2.1;Solyc01g104370.2.1;Solyc02g062240.2.1;Solyc02g067100.2.1;Solyc02g092430.1.1;Solyc03g005220.2.1;Solyc03g007170.2.1;Solyc03g082570.2.1;Solyc03g093680.2.1;Solyc03g114060.2.1;Solyc03g115360.2.1;Solyc03g121580.2.1;Solyc04g008460.2.1;Solyc04g011390.1.1;Solyc04g026100.1.1;Solyc04g045530.2.1;Solyc04g077130.1.1;Solyc04g082460.2.1;Solyc05g007100.2.1;…
GO:0043228	e	non-membrane-bounded organelle	74/1555	988/34725	2.14e-05	0.0542	cellular_component	Solyc01g056940.2.1;Solyc01g096290.2.1;Solyc01g099410.2.1;Solyc01g104370.2.1;Solyc02g062240.2.1;Solyc02g067100.2.1;Solyc02g092430.1.1;Solyc03g005220.2.1;Solyc03g007170.2.1;Solyc03g082570.2.1;Solyc03g093680.2.1;Solyc03g114060.2.1;Solyc03g115360.2.1;Solyc03g121580.2.1;Solyc04g008460.2.1;Solyc04g011390.1.1;Solyc04g026100.1.1;Solyc04g045530.2.1;Solyc04g077130.1.1;Solyc04g082460.2.1;Solyc05g007100.2.1;…
GO:0001883	e	purine nucleoside binding	169/1555	2740/34725	2.16e-05	0.0546	molecular_function	Solyc00g164680.1.1;Solyc01g008800.1.1;Solyc01g014840.2.1;Solyc01g079500.2.1;Solyc01g080460.2.1;Solyc01g081540.2.1;Solyc01g086810.2.1;Solyc01g091230.2.1;Solyc01g094660.2.1;Solyc01g096930.2.1;Solyc01g096940.2.1;Solyc01g098980.2.1;Solyc01g101070.2.1;Solyc01g102700.2.1;Solyc01g102710.2.1;Solyc01g109110.2.1;Solyc01g110130.2.1;Solyc02g068490.2.1;Solyc02g071350.2.1;Solyc02g082180.2.1;Solyc02g083680.1.1;…
GO:0032555	e	purine ribonucleotide binding	169/1555	2740/34725	2.16e-05	0.0546	molecular_function	Solyc00g164680.1.1;Solyc01g008800.1.1;Solyc01g014840.2.1;Solyc01g079500.2.1;Solyc01g080460.2.1;Solyc01g081540.2.1;Solyc01g086810.2.1;Solyc01g091230.2.1;Solyc01g094660.2.1;Solyc01g096930.2.1;Solyc01g096940.2.1;Solyc01g098980.2.1;Solyc01g101070.2.1;Solyc01g102700.2.1;Solyc01g102710.2.1;Solyc01g109110.2.1;Solyc01g110130.2.1;Solyc02g068490.2.1;Solyc02g071350.2.1;Solyc02g082180.2.1;Solyc02g083680.1.1;…
GO:0032550	e	purine ribonucleoside binding	169/1555	2740/34725	2.16e-05	0.0546	molecular_function	Solyc00g164680.1.1;Solyc01g008800.1.1;Solyc01g014840.2.1;Solyc01g079500.2.1;Solyc01g080460.2.1;Solyc01g081540.2.1;Solyc01g086810.2.1;Solyc01g091230.2.1;Solyc01g094660.2.1;Solyc01g096930.2.1;Solyc01g096940.2.1;Solyc01g098980.2.1;Solyc01g101070.2.1;Solyc01g102700.2.1;Solyc01g102710.2.1;Solyc01g109110.2.1;Solyc01g110130.2.1;Solyc02g068490.2.1;Solyc02g071350.2.1;Solyc02g082180.2.1;Solyc02g083680.1.1;…
GO:0043549	e	regulation of kinase activity	12/1555	64/34725	2.35e-05	0.0595	biological_process	Solyc01g009040.2.1;Solyc02g082820.2.1;Solyc03g032190.2.1;Solyc04g078310.2.1;Solyc04g082430.2.1;Solyc07g052610.2.1;Solyc09g075760.2.1;Solyc10g078330.1.1;Solyc10g080950.1.1;Solyc11g005090.1.1;Solyc11g010460.1.1;Solyc11g033270.1.1
GO:0005871	e	kinesin complex	10/1555	45/34725	2.39e-05	0.0605	cellular_component	Solyc01g098980.2.1;Solyc03g005620.2.1;Solyc03g025470.2.1;Solyc03g114380.2.1;Solyc03g119220.2.1;Solyc07g042560.2.1;Solyc09g010810.2.1;Solyc09g090320.1.1;Solyc10g086340.1.1;Solyc11g008350.1.1
GO:0003777	e	microtubule motor activity	10/1555	45/34725	2.39e-05	0.0605	molecular_function	Solyc01g098980.2.1;Solyc03g005620.2.1;Solyc03g025470.2.1;Solyc03g114380.2.1;Solyc03g119220.2.1;Solyc07g042560.2.1;Solyc09g010810.2.1;Solyc09g090320.1.1;Solyc10g086340.1.1;Solyc11g008350.1.1
GO:0036094	e	small molecule binding	209/1555	3527/34725	2.46e-05	0.0623	molecular_function	Solyc00g164680.1.1;Solyc01g008600.2.1;Solyc01g008800.1.1;Solyc01g014840.2.1;Solyc01g079500.2.1;Solyc01g080460.2.1;Solyc01g081540.2.1;Solyc01g086810.2.1;Solyc01g088230.2.1;Solyc01g091230.2.1;Solyc01g094660.2.1;Solyc01g096930.2.1;Solyc01g096940.2.1;Solyc01g098980.2.1;Solyc01g101070.2.1;Solyc01g102680.2.1;Solyc01g102700.2.1;Solyc01g102710.2.1;Solyc01g103390.2.1;Solyc01g109110.2.1;Solyc01g110130.2.1;…
GO:0009143	e	nucleoside triphosphate catabolic process	36/1555	379/34725	2.55e-05	0.0644	biological_process	Solyc00g164680.1.1;Solyc01g101070.2.1;Solyc01g109110.2.1;Solyc02g071350.2.1;Solyc02g087410.2.1;Solyc02g087880.2.1;Solyc03g007530.2.1;Solyc03g113070.2.1;Solyc03g113690.1.1;Solyc03g117950.2.1;Solyc03g120980.2.1;Solyc04g014210.2.1;Solyc04g055120.2.1;Solyc05g053570.2.1;Solyc05g053590.2.1;Solyc05g053600.2.1;Solyc05g053610.2.1;Solyc05g054890.2.1;Solyc06g009280.1.1;Solyc06g009290.2.1;Solyc06g065670.2.1;…
GO:0016866	e	intramolecular transferase activity	12/1555	65/34725	2.77e-05	0.07	molecular_function	Solyc02g081810.2.1;Solyc04g011390.1.1;Solyc05g054610.1.1;Solyc06g005420.1.1;Solyc06g005430.1.1;Solyc06g072240.1.1;Solyc06g075830.1.1;Solyc06g075850.1.1;Solyc06g075930.1.1;Solyc11g066160.1.1;Solyc11g072840.1.1;Solyc11g072860.1.1
GO:1901292	e	nucleoside phosphate catabolic process	36/1555	382/34725	2.87e-05	0.0726	biological_process	Solyc00g164680.1.1;Solyc01g101070.2.1;Solyc01g109110.2.1;Solyc02g071350.2.1;Solyc02g087410.2.1;Solyc02g087880.2.1;Solyc03g007530.2.1;Solyc03g113070.2.1;Solyc03g113690.1.1;Solyc03g117950.2.1;Solyc03g120980.2.1;Solyc04g014210.2.1;Solyc04g055120.2.1;Solyc05g053570.2.1;Solyc05g053590.2.1;Solyc05g053600.2.1;Solyc05g053610.2.1;Solyc05g054890.2.1;Solyc06g009280.1.1;Solyc06g009290.2.1;Solyc06g065670.2.1;…
GO:0032549	e	ribonucleoside binding	169/1555	2759/34725	2.88e-05	0.0728	molecular_function	Solyc00g164680.1.1;Solyc01g008800.1.1;Solyc01g014840.2.1;Solyc01g079500.2.1;Solyc01g080460.2.1;Solyc01g081540.2.1;Solyc01g086810.2.1;Solyc01g091230.2.1;Solyc01g094660.2.1;Solyc01g096930.2.1;Solyc01g096940.2.1;Solyc01g098980.2.1;Solyc01g101070.2.1;Solyc01g102700.2.1;Solyc01g102710.2.1;Solyc01g109110.2.1;Solyc01g110130.2.1;Solyc02g068490.2.1;Solyc02g071350.2.1;Solyc02g082180.2.1;Solyc02g083680.1.1;…
GO:0001882	e	nucleoside binding	169/1555	2760/34725	2.9e-05	0.0733	molecular_function	Solyc00g164680.1.1;Solyc01g008800.1.1;Solyc01g014840.2.1;Solyc01g079500.2.1;Solyc01g080460.2.1;Solyc01g081540.2.1;Solyc01g086810.2.1;Solyc01g091230.2.1;Solyc01g094660.2.1;Solyc01g096930.2.1;Solyc01g096940.2.1;Solyc01g098980.2.1;Solyc01g101070.2.1;Solyc01g102700.2.1;Solyc01g102710.2.1;Solyc01g109110.2.1;Solyc01g110130.2.1;Solyc02g068490.2.1;Solyc02g071350.2.1;Solyc02g082180.2.1;Solyc02g083680.1.1;…
GO:0044723	e	single-organism carbohydrate metabolic process	66/1555	868/34725	2.92e-05	0.0737	biological_process	Solyc00g203660.1.1;Solyc01g006360.2.1;Solyc01g007330.2.1;Solyc01g067660.2.1;Solyc01g073750.2.1;Solyc01g081060.2.1;Solyc02g072150.2.1;Solyc02g072240.2.1;Solyc02g075620.2.1;Solyc02g077860.1.1;Solyc02g078230.1.1;Solyc02g080160.2.1;Solyc02g082930.2.1;Solyc03g071570.2.1;Solyc03g093080.2.1;Solyc03g093110.2.1;Solyc03g093120.2.1;Solyc03g093130.2.1;Solyc03g121540.2.1;Solyc04g011390.1.1;Solyc04g076880.2.1;…
GO:0006928	e	cellular component movement	10/1555	46/34725	2.93e-05	0.0742	biological_process	Solyc01g098980.2.1;Solyc03g005620.2.1;Solyc03g025470.2.1;Solyc03g114380.2.1;Solyc03g119220.2.1;Solyc07g042560.2.1;Solyc09g010810.2.1;Solyc09g090320.1.1;Solyc10g086340.1.1;Solyc11g008350.1.1
GO:0007018	e	microtubule-based movement	10/1555	46/34725	2.93e-05	0.0742	biological_process	Solyc01g098980.2.1;Solyc03g005620.2.1;Solyc03g025470.2.1;Solyc03g114380.2.1;Solyc03g119220.2.1;Solyc07g042560.2.1;Solyc09g010810.2.1;Solyc09g090320.1.1;Solyc10g086340.1.1;Solyc11g008350.1.1
GO:0042626	e	ATPase activity, coupled to transmembrane movement of substances	19/1555	146/34725	3e-05	0.0759	molecular_function	Solyc01g096930.2.1;Solyc02g068490.2.1;Solyc02g071350.2.1;Solyc02g087410.2.1;Solyc03g007530.2.1;Solyc04g006940.2.1;Solyc04g055120.2.1;Solyc05g006640.2.1;Solyc06g009280.1.1;Solyc06g009290.2.1;Solyc06g063220.2.1;Solyc06g074940.2.1;Solyc07g065320.2.1;Solyc08g006880.2.1;Solyc09g075020.2.1;Solyc09g090080.1.1;Solyc11g039980.1.1;Solyc11g062100.1.1;Solyc12g055760.1.1
GO:0043492	e	ATPase activity, coupled to movement of substances	19/1555	146/34725	3e-05	0.0759	molecular_function	Solyc01g096930.2.1;Solyc02g068490.2.1;Solyc02g071350.2.1;Solyc02g087410.2.1;Solyc03g007530.2.1;Solyc04g006940.2.1;Solyc04g055120.2.1;Solyc05g006640.2.1;Solyc06g009280.1.1;Solyc06g009290.2.1;Solyc06g063220.2.1;Solyc06g074940.2.1;Solyc07g065320.2.1;Solyc08g006880.2.1;Solyc09g075020.2.1;Solyc09g090080.1.1;Solyc11g039980.1.1;Solyc11g062100.1.1;Solyc12g055760.1.1
GO:0043531	e	ADP binding	27/1555	247/34725	3.1e-05	0.0783	molecular_function	Solyc01g008800.1.1;Solyc01g014840.2.1;Solyc01g086810.2.1;Solyc03g005650.1.1;Solyc03g005660.2.1;Solyc03g005670.2.1;Solyc03g078300.1.1;Solyc04g005550.1.1;Solyc04g007030.2.1;Solyc04g007050.2.1;Solyc04g056570.2.1;Solyc04g079420.2.1;Solyc05g005130.1.1;Solyc05g007170.2.1;Solyc05g007610.2.1;Solyc05g007630.2.1;Solyc05g007640.2.1;Solyc05g012740.1.1;Solyc05g012890.1.1;Solyc07g066180.2.1;Solyc09g092410.2.1;…
GO:0046983	e	protein dimerization activity	49/1555	588/34725	3.18e-05	0.0803	molecular_function	Solyc00g050430.2.1;Solyc00g196060.2.1;Solyc01g007070.2.1;Solyc01g079110.2.1;Solyc01g099410.2.1;Solyc01g109880.2.1;Solyc02g038690.1.1;Solyc02g088180.2.1;Solyc02g091690.2.1;Solyc03g005220.2.1;Solyc03g071620.1.1;Solyc03g117950.2.1;Solyc04g011390.1.1;Solyc04g076280.2.1;Solyc05g005360.1.1;Solyc05g015330.1.1;Solyc05g047460.2.1;Solyc05g054610.1.1;Solyc06g005420.1.1;Solyc06g005430.1.1;Solyc06g016750.2.1;…
GO:0010167	e	response to nitrate	7/1555	22/34725	3.36e-05	0.0848	biological_process	Solyc01g080870.2.1;Solyc02g094060.2.1;Solyc03g112100.2.1;Solyc06g071820.2.1;Solyc08g007060.2.1;Solyc08g007430.1.1;Solyc10g024490.1.1
GO:0005874	e	microtubule	15/1555	100/34725	3.85e-05	0.0972	cellular_component	Solyc01g098980.2.1;Solyc02g067100.2.1;Solyc02g087880.2.1;Solyc03g005620.2.1;Solyc03g025470.2.1;Solyc03g114380.2.1;Solyc03g119220.2.1;Solyc05g014370.2.1;Solyc07g042560.2.1;Solyc09g010810.2.1;Solyc09g090320.1.1;Solyc10g008210.2.1;Solyc10g086340.1.1;Solyc11g008350.1.1;Solyc12g005480.1.1
GO:0015112	e	nitrate transmembrane transporter activity	6/1555	16/34725	4.34e-05	0.11	molecular_function	Solyc01g080870.2.1;Solyc02g094060.2.1;Solyc03g112100.2.1;Solyc08g007060.2.1;Solyc08g007430.1.1;Solyc10g024490.1.1
GO:0015103	e	inorganic anion transmembrane transporter activity	12/1555	68/34725	4.43e-05	0.112	molecular_function	Solyc01g080870.2.1;Solyc02g094060.2.1;Solyc03g112100.2.1;Solyc06g084140.2.1;Solyc08g006880.2.1;Solyc08g007060.2.1;Solyc08g007430.1.1;Solyc08g068730.1.1;Solyc09g090080.1.1;Solyc09g090360.2.1;Solyc10g024490.1.1;Solyc10g047170.1.1
GO:0042325	e	regulation of phosphorylation	12/1555	68/34725	4.43e-05	0.112	biological_process	Solyc01g009040.2.1;Solyc02g082820.2.1;Solyc03g032190.2.1;Solyc04g078310.2.1;Solyc04g082430.2.1;Solyc07g052610.2.1;Solyc09g075760.2.1;Solyc10g078330.1.1;Solyc10g080950.1.1;Solyc11g005090.1.1;Solyc11g010460.1.1;Solyc11g033270.1.1
GO:0009415	e	response to water stimulus	26/1555	239/34725	4.65e-05	0.118	biological_process	Solyc01g096320.2.1;Solyc01g109170.2.1;Solyc02g062390.2.1;Solyc02g072240.2.1;Solyc02g083680.1.1;Solyc02g084850.2.1;Solyc04g011390.1.1;Solyc04g049920.2.1;Solyc04g079420.2.1;Solyc04g082200.2.1;Solyc05g015610.2.1;Solyc05g054610.1.1;Solyc06g005420.1.1;Solyc06g005430.1.1;Solyc06g011350.2.1;Solyc06g072240.1.1;Solyc06g075830.1.1;Solyc06g075850.1.1;Solyc06g075930.1.1;Solyc07g052510.2.1;Solyc08g007430.1.1;…
GO:0050660	e	flavin adenine dinucleotide binding	20/1555	164/34725	4.83e-05	0.122	molecular_function	Solyc01g088230.2.1;Solyc02g070090.1.1;Solyc02g070110.1.1;Solyc02g070130.1.1;Solyc02g070160.1.1;Solyc02g070180.1.1;Solyc02g070200.1.1;Solyc02g079450.1.1;Solyc02g079460.1.1;Solyc03g083440.2.1;Solyc08g044270.2.1;Solyc09g072660.2.1;Solyc09g090350.2.1;Solyc11g013810.1.1;Solyc11g065920.1.1;Solyc11g069180.1.1;Solyc11g071580.1.1;Solyc11g071600.1.1;Solyc11g071610.1.1;Solyc11g071990.1.1
GO:0009141	e	nucleoside triphosphate metabolic process	42/1555	482/34725	4.94e-05	0.125	biological_process	Solyc00g164680.1.1;Solyc01g097970.2.1;Solyc01g100030.2.1;Solyc01g101070.2.1;Solyc01g109110.2.1;Solyc02g071350.2.1;Solyc02g087410.2.1;Solyc02g087880.2.1;Solyc03g007530.2.1;Solyc03g113070.2.1;Solyc03g113690.1.1;Solyc03g114580.2.1;Solyc03g117950.2.1;Solyc03g120980.2.1;Solyc04g014210.2.1;Solyc04g055120.2.1;Solyc05g053570.2.1;Solyc05g053590.2.1;Solyc05g053600.2.1;Solyc05g053610.2.1;Solyc05g054890.2.1;…
GO:0009607	e	response to biotic stimulus	51/1555	624/34725	5.01e-05	0.127	biological_process	Solyc01g007070.2.1;Solyc01g010080.2.1;Solyc01g073640.2.1;Solyc01g091160.2.1;Solyc01g091660.2.1;Solyc01g094900.1.1;Solyc01g094910.2.1;Solyc01g095320.2.1;Solyc01g096320.2.1;Solyc01g109110.2.1;Solyc01g111310.2.1;Solyc02g067750.2.1;Solyc02g068070.2.1;Solyc02g072240.2.1;Solyc02g076910.2.1;Solyc02g082930.2.1;Solyc02g087070.2.1;Solyc02g089260.2.1;Solyc03g025720.2.1;Solyc03g120980.2.1;Solyc04g007680.2.1;…
GO:0009146	e	purine nucleoside triphosphate catabolic process	35/1555	378/34725	5.04e-05	0.127	biological_process	Solyc00g164680.1.1;Solyc01g101070.2.1;Solyc01g109110.2.1;Solyc02g071350.2.1;Solyc02g087410.2.1;Solyc02g087880.2.1;Solyc03g007530.2.1;Solyc03g113070.2.1;Solyc03g113690.1.1;Solyc03g117950.2.1;Solyc03g120980.2.1;Solyc04g014210.2.1;Solyc04g055120.2.1;Solyc05g053570.2.1;Solyc05g053590.2.1;Solyc05g053600.2.1;Solyc05g053610.2.1;Solyc05g054890.2.1;Solyc06g009280.1.1;Solyc06g009290.2.1;Solyc06g065670.2.1;…
GO:0009207	e	purine ribonucleoside triphosphate catabolic process	35/1555	378/34725	5.04e-05	0.127	biological_process	Solyc00g164680.1.1;Solyc01g101070.2.1;Solyc01g109110.2.1;Solyc02g071350.2.1;Solyc02g087410.2.1;Solyc02g087880.2.1;Solyc03g007530.2.1;Solyc03g113070.2.1;Solyc03g113690.1.1;Solyc03g117950.2.1;Solyc03g120980.2.1;Solyc04g014210.2.1;Solyc04g055120.2.1;Solyc05g053570.2.1;Solyc05g053590.2.1;Solyc05g053600.2.1;Solyc05g053610.2.1;Solyc05g054890.2.1;Solyc06g009280.1.1;Solyc06g009290.2.1;Solyc06g065670.2.1;…
GO:0009203	e	ribonucleoside triphosphate catabolic process	35/1555	378/34725	5.04e-05	0.127	biological_process	Solyc00g164680.1.1;Solyc01g101070.2.1;Solyc01g109110.2.1;Solyc02g071350.2.1;Solyc02g087410.2.1;Solyc02g087880.2.1;Solyc03g007530.2.1;Solyc03g113070.2.1;Solyc03g113690.1.1;Solyc03g117950.2.1;Solyc03g120980.2.1;Solyc04g014210.2.1;Solyc04g055120.2.1;Solyc05g053570.2.1;Solyc05g053590.2.1;Solyc05g053600.2.1;Solyc05g053610.2.1;Solyc05g054890.2.1;Solyc06g009280.1.1;Solyc06g009290.2.1;Solyc06g065670.2.1;…
GO:0006081	e	cellular aldehyde metabolic process	11/1555	59/34725	5.4e-05	0.137	biological_process	Solyc00g203660.1.1;Solyc01g007330.2.1;Solyc02g077860.1.1;Solyc02g086880.2.1;Solyc03g025720.2.1;Solyc03g111130.1.1;Solyc03g111140.2.1;Solyc07g021200.1.1;Solyc10g047430.1.1;Solyc12g005860.1.1;Solyc12g099360.1.1
GO:0006820	e	anion transport	23/1555	206/34725	5.57e-05	0.141	biological_process	Solyc01g080870.2.1;Solyc02g070280.2.1;Solyc02g078210.2.1;Solyc02g081850.2.1;Solyc02g094060.2.1;Solyc03g096390.2.1;Solyc03g112100.2.1;Solyc03g120020.2.1;Solyc04g055120.2.1;Solyc05g053570.2.1;Solyc05g053590.2.1;Solyc05g053600.2.1;Solyc08g006880.2.1;Solyc08g007060.2.1;Solyc08g007430.1.1;Solyc08g068730.1.1;Solyc09g075020.2.1;Solyc09g090070.1.1;Solyc09g090080.1.1;Solyc09g090360.2.1;Solyc10g024490.1.1;…
GO:0009719	e	response to endogenous stimulus	63/1555	832/34725	5.76e-05	0.146	biological_process	Solyc00g196060.2.1;Solyc01g007070.2.1;Solyc01g096320.2.1;Solyc01g096880.2.1;Solyc01g101070.2.1;Solyc01g104030.2.1;Solyc01g107730.2.1;Solyc01g109110.2.1;Solyc01g109170.2.1;Solyc02g068490.2.1;Solyc02g070110.1.1;Solyc02g070130.1.1;Solyc02g070160.1.1;Solyc02g070200.1.1;Solyc02g087070.2.1;Solyc02g089260.2.1;Solyc02g089400.2.1;Solyc02g090220.2.1;Solyc02g090630.2.1;Solyc03g114580.2.1;Solyc03g114800.1.1;…
GO:0016820	e	hydrolase activity, acting on acid anhydrides, catalyzing transmembrane movement of substances	19/1555	153/34725	5.77e-05	0.146	molecular_function	Solyc01g096930.2.1;Solyc02g068490.2.1;Solyc02g071350.2.1;Solyc02g087410.2.1;Solyc03g007530.2.1;Solyc04g006940.2.1;Solyc04g055120.2.1;Solyc05g006640.2.1;Solyc06g009280.1.1;Solyc06g009290.2.1;Solyc06g063220.2.1;Solyc06g074940.2.1;Solyc07g065320.2.1;Solyc08g006880.2.1;Solyc09g075020.2.1;Solyc09g090080.1.1;Solyc11g039980.1.1;Solyc11g062100.1.1;Solyc12g055760.1.1
GO:0046348	e	amino sugar catabolic process	7/1555	24/34725	6.29e-05	0.159	biological_process	Solyc02g082930.2.1;Solyc04g072000.2.1;Solyc07g005090.2.1;Solyc07g005100.2.1;Solyc10g074390.1.1;Solyc10g074440.1.1;Solyc10g074460.1.1
GO:0006030	e	chitin metabolic process	7/1555	24/34725	6.29e-05	0.159	biological_process	Solyc02g082930.2.1;Solyc04g072000.2.1;Solyc07g005090.2.1;Solyc07g005100.2.1;Solyc10g074390.1.1;Solyc10g074440.1.1;Solyc10g074460.1.1
GO:0006032	e	chitin catabolic process	7/1555	24/34725	6.29e-05	0.159	biological_process	Solyc02g082930.2.1;Solyc04g072000.2.1;Solyc07g005090.2.1;Solyc07g005100.2.1;Solyc10g074390.1.1;Solyc10g074440.1.1;Solyc10g074460.1.1
GO:1901072	e	glucosamine-containing compound catabolic process	7/1555	24/34725	6.29e-05	0.159	biological_process	Solyc02g082930.2.1;Solyc04g072000.2.1;Solyc07g005090.2.1;Solyc07g005100.2.1;Solyc10g074390.1.1;Solyc10g074440.1.1;Solyc10g074460.1.1
GO:0004568	e	chitinase activity	7/1555	24/34725	6.29e-05	0.159	molecular_function	Solyc02g082930.2.1;Solyc04g072000.2.1;Solyc07g005090.2.1;Solyc07g005100.2.1;Solyc10g074390.1.1;Solyc10g074440.1.1;Solyc10g074460.1.1
GO:0008762	e	UDP-N-acetylmuramate dehydrogenase activity	11/1555	60/34725	6.35e-05	0.161	molecular_function	Solyc02g070090.1.1;Solyc02g070110.1.1;Solyc02g070130.1.1;Solyc02g070160.1.1;Solyc02g070180.1.1;Solyc02g070200.1.1;Solyc02g079450.1.1;Solyc02g079460.1.1;Solyc09g072660.2.1;Solyc11g065920.1.1;Solyc11g071610.1.1
GO:0015706	e	nitrate transport	6/1555	17/34725	6.45e-05	0.163	biological_process	Solyc01g080870.2.1;Solyc02g094060.2.1;Solyc03g112100.2.1;Solyc08g007060.2.1;Solyc08g007430.1.1;Solyc10g024490.1.1
GO:0031399	e	regulation of protein modification process	13/1555	82/34725	6.92e-05	0.175	biological_process	Solyc01g009040.2.1;Solyc02g082820.2.1;Solyc03g032190.2.1;Solyc04g078310.2.1;Solyc04g082430.2.1;Solyc07g052610.2.1;Solyc09g075760.2.1;Solyc10g078330.1.1;Solyc10g080400.1.1;Solyc10g080950.1.1;Solyc11g005090.1.1;Solyc11g010460.1.1;Solyc11g033270.1.1
GO:0044428	e	nuclear part	92/1555	1352/34725	7.06e-05	0.178	cellular_component	Solyc01g006650.1.1;Solyc01g007070.2.1;Solyc01g009170.2.1;Solyc01g090340.2.1;Solyc01g096290.2.1;Solyc01g096320.2.1;Solyc01g096810.2.1;Solyc01g099410.2.1;Solyc01g109880.2.1;Solyc02g062240.2.1;Solyc02g062380.1.1;Solyc02g080890.2.1;Solyc02g092430.1.1;Solyc03g005220.2.1;Solyc03g007170.2.1;Solyc03g025270.2.1;Solyc03g043900.1.1;Solyc03g062700.2.1;Solyc03g082570.2.1;Solyc03g093680.2.1;Solyc03g115360.2.1;…
GO:0004553	e	hydrolase activity, hydrolyzing O-glycosyl compounds	33/1555	353/34725	7.51e-05	0.19	molecular_function	Solyc01g067660.2.1;Solyc01g081060.2.1;Solyc01g110000.2.1;Solyc02g080160.2.1;Solyc02g082930.2.1;Solyc02g089720.1.1;Solyc03g093080.2.1;Solyc03g093110.2.1;Solyc03g093120.2.1;Solyc03g093130.2.1;Solyc03g121540.2.1;Solyc04g072000.2.1;Solyc04g077190.2.1;Solyc05g007070.2.1;Solyc05g046290.2.1;Solyc07g005090.2.1;Solyc07g005100.2.1;Solyc07g049370.2.1;Solyc07g052980.2.1;Solyc07g055990.2.1;Solyc07g056000.2.1;…
GO:0009261	e	ribonucleotide catabolic process	35/1555	380/34725	7.92e-05	0.2	biological_process	Solyc00g164680.1.1;Solyc01g101070.2.1;Solyc01g109110.2.1;Solyc02g071350.2.1;Solyc02g087410.2.1;Solyc02g087880.2.1;Solyc03g007530.2.1;Solyc03g113070.2.1;Solyc03g113690.1.1;Solyc03g117950.2.1;Solyc03g120980.2.1;Solyc04g014210.2.1;Solyc04g055120.2.1;Solyc05g053570.2.1;Solyc05g053590.2.1;Solyc05g053600.2.1;Solyc05g053610.2.1;Solyc05g054890.2.1;Solyc06g009280.1.1;Solyc06g009290.2.1;Solyc06g065670.2.1;…
GO:0009154	e	purine ribonucleotide catabolic process	35/1555	380/34725	7.92e-05	0.2	biological_process	Solyc00g164680.1.1;Solyc01g101070.2.1;Solyc01g109110.2.1;Solyc02g071350.2.1;Solyc02g087410.2.1;Solyc02g087880.2.1;Solyc03g007530.2.1;Solyc03g113070.2.1;Solyc03g113690.1.1;Solyc03g117950.2.1;Solyc03g120980.2.1;Solyc04g014210.2.1;Solyc04g055120.2.1;Solyc05g053570.2.1;Solyc05g053590.2.1;Solyc05g053600.2.1;Solyc05g053610.2.1;Solyc05g054890.2.1;Solyc06g009280.1.1;Solyc06g009290.2.1;Solyc06g065670.2.1;…
GO:0006195	e	purine nucleotide catabolic process	35/1555	380/34725	7.92e-05	0.2	biological_process	Solyc00g164680.1.1;Solyc01g101070.2.1;Solyc01g109110.2.1;Solyc02g071350.2.1;Solyc02g087410.2.1;Solyc02g087880.2.1;Solyc03g007530.2.1;Solyc03g113070.2.1;Solyc03g113690.1.1;Solyc03g117950.2.1;Solyc03g120980.2.1;Solyc04g014210.2.1;Solyc04g055120.2.1;Solyc05g053570.2.1;Solyc05g053590.2.1;Solyc05g053600.2.1;Solyc05g053610.2.1;Solyc05g054890.2.1;Solyc06g009280.1.1;Solyc06g009290.2.1;Solyc06g065670.2.1;…
GO:0009166	e	nucleotide catabolic process	35/1555	381/34725	8.09e-05	0.204	biological_process	Solyc00g164680.1.1;Solyc01g101070.2.1;Solyc01g109110.2.1;Solyc02g071350.2.1;Solyc02g087410.2.1;Solyc02g087880.2.1;Solyc03g007530.2.1;Solyc03g113070.2.1;Solyc03g113690.1.1;Solyc03g117950.2.1;Solyc03g120980.2.1;Solyc04g014210.2.1;Solyc04g055120.2.1;Solyc05g053570.2.1;Solyc05g053590.2.1;Solyc05g053600.2.1;Solyc05g053610.2.1;Solyc05g054890.2.1;Solyc06g009280.1.1;Solyc06g009290.2.1;Solyc06g065670.2.1;…
GO:0046130	e	purine ribonucleoside catabolic process	35/1555	381/34725	8.09e-05	0.204	biological_process	Solyc00g164680.1.1;Solyc01g101070.2.1;Solyc01g109110.2.1;Solyc02g071350.2.1;Solyc02g087410.2.1;Solyc02g087880.2.1;Solyc03g007530.2.1;Solyc03g113070.2.1;Solyc03g113690.1.1;Solyc03g117950.2.1;Solyc03g120980.2.1;Solyc04g014210.2.1;Solyc04g055120.2.1;Solyc05g053570.2.1;Solyc05g053590.2.1;Solyc05g053600.2.1;Solyc05g053610.2.1;Solyc05g054890.2.1;Solyc06g009280.1.1;Solyc06g009290.2.1;Solyc06g065670.2.1;…
GO:0016051	e	carbohydrate biosynthetic process	32/1555	336/34725	8.27e-05	0.209	biological_process	Solyc00g203660.1.1;Solyc01g006360.2.1;Solyc01g007330.2.1;Solyc01g073750.2.1;Solyc02g072150.2.1;Solyc02g072240.2.1;Solyc02g077860.1.1;Solyc02g078230.1.1;Solyc04g011390.1.1;Solyc04g076880.2.1;Solyc05g005700.2.1;Solyc05g005750.2.1;Solyc05g054610.1.1;Solyc06g005420.1.1;Solyc06g005430.1.1;Solyc06g072240.1.1;Solyc06g075830.1.1;Solyc06g075850.1.1;Solyc06g075930.1.1;Solyc07g005840.2.1;Solyc07g006500.2.1;…
GO:0006152	e	purine nucleoside catabolic process	35/1555	382/34725	8.27e-05	0.209	biological_process	Solyc00g164680.1.1;Solyc01g101070.2.1;Solyc01g109110.2.1;Solyc02g071350.2.1;Solyc02g087410.2.1;Solyc02g087880.2.1;Solyc03g007530.2.1;Solyc03g113070.2.1;Solyc03g113690.1.1;Solyc03g117950.2.1;Solyc03g120980.2.1;Solyc04g014210.2.1;Solyc04g055120.2.1;Solyc05g053570.2.1;Solyc05g053590.2.1;Solyc05g053600.2.1;Solyc05g053610.2.1;Solyc05g054890.2.1;Solyc06g009280.1.1;Solyc06g009290.2.1;Solyc06g065670.2.1;…
GO:0009072	e	aromatic amino acid family metabolic process	21/1555	184/34725	8.4e-05	0.212	biological_process	Solyc00g282510.1.1;Solyc01g088230.2.1;Solyc01g091160.2.1;Solyc01g105380.1.1;Solyc03g042560.1.1;Solyc03g078270.1.1;Solyc03g078280.1.1;Solyc04g082460.2.1;Solyc05g005700.2.1;Solyc05g056170.2.1;Solyc08g068330.2.1;Solyc08g074630.1.1;Solyc09g007890.1.1;Solyc09g007900.2.1;Solyc09g007920.2.1;Solyc10g008200.2.1;Solyc11g071580.1.1;Solyc11g071600.1.1;Solyc11g071610.1.1;Solyc12g014100.1.1;Solyc12g099440.1.1
GO:1901071	e	glucosamine-containing compound metabolic process	7/1555	25/34725	8.4e-05	0.212	biological_process	Solyc02g082930.2.1;Solyc04g072000.2.1;Solyc07g005090.2.1;Solyc07g005100.2.1;Solyc10g074390.1.1;Solyc10g074440.1.1;Solyc10g074460.1.1
GO:0009164	e	nucleoside catabolic process	35/1555	383/34725	8.48e-05	0.214	biological_process	Solyc00g164680.1.1;Solyc01g101070.2.1;Solyc01g109110.2.1;Solyc02g071350.2.1;Solyc02g087410.2.1;Solyc02g087880.2.1;Solyc03g007530.2.1;Solyc03g113070.2.1;Solyc03g113690.1.1;Solyc03g117950.2.1;Solyc03g120980.2.1;Solyc04g014210.2.1;Solyc04g055120.2.1;Solyc05g053570.2.1;Solyc05g053590.2.1;Solyc05g053600.2.1;Solyc05g053610.2.1;Solyc05g054890.2.1;Solyc06g009280.1.1;Solyc06g009290.2.1;Solyc06g065670.2.1;…
GO:0042454	e	ribonucleoside catabolic process	35/1555	383/34725	8.48e-05	0.214	biological_process	Solyc00g164680.1.1;Solyc01g101070.2.1;Solyc01g109110.2.1;Solyc02g071350.2.1;Solyc02g087410.2.1;Solyc02g087880.2.1;Solyc03g007530.2.1;Solyc03g113070.2.1;Solyc03g113690.1.1;Solyc03g117950.2.1;Solyc03g120980.2.1;Solyc04g014210.2.1;Solyc04g055120.2.1;Solyc05g053570.2.1;Solyc05g053590.2.1;Solyc05g053600.2.1;Solyc05g053610.2.1;Solyc05g054890.2.1;Solyc06g009280.1.1;Solyc06g009290.2.1;Solyc06g065670.2.1;…
GO:0072523	e	purine-containing compound catabolic process	35/1555	384/34725	8.7e-05	0.22	biological_process	Solyc00g164680.1.1;Solyc01g101070.2.1;Solyc01g109110.2.1;Solyc02g071350.2.1;Solyc02g087410.2.1;Solyc02g087880.2.1;Solyc03g007530.2.1;Solyc03g113070.2.1;Solyc03g113690.1.1;Solyc03g117950.2.1;Solyc03g120980.2.1;Solyc04g014210.2.1;Solyc04g055120.2.1;Solyc05g053570.2.1;Solyc05g053590.2.1;Solyc05g053600.2.1;Solyc05g053610.2.1;Solyc05g054890.2.1;Solyc06g009280.1.1;Solyc06g009290.2.1;Solyc06g065670.2.1;…
GO:0015698	e	inorganic anion transport	13/1555	84/34725	8.94e-05	0.226	biological_process	Solyc01g080870.2.1;Solyc02g078210.2.1;Solyc02g094060.2.1;Solyc03g112100.2.1;Solyc03g120020.2.1;Solyc08g006880.2.1;Solyc08g007060.2.1;Solyc08g007430.1.1;Solyc08g068730.1.1;Solyc09g090070.1.1;Solyc09g090080.1.1;Solyc09g090360.2.1;Solyc10g024490.1.1
GO:0015692	e	lead ion transport	3/1555	3/34725	8.96e-05	0.227	biological_process	Solyc05g053570.2.1;Solyc05g053590.2.1;Solyc05g053600.2.1
GO:0017111	e	nucleoside-triphosphatase activity	67/1555	916/34725	9.16e-05	0.232	molecular_function	Solyc00g164680.1.1;Solyc01g079500.2.1;Solyc01g081540.2.1;Solyc01g096930.2.1;Solyc01g098980.2.1;Solyc01g101070.2.1;Solyc01g109110.2.1;Solyc01g110130.2.1;Solyc02g068490.2.1;Solyc02g071350.2.1;Solyc02g082180.2.1;Solyc02g087410.2.1;Solyc02g087880.2.1;Solyc03g005620.2.1;Solyc03g007530.2.1;Solyc03g025470.2.1;Solyc03g063220.1.1;Solyc03g113070.2.1;Solyc03g113690.1.1;Solyc03g114380.2.1;Solyc03g117950.2.1;…
GO:0009737	e	response to abscisic acid stimulus	29/1555	297/34725	9.54e-05	0.241	biological_process	Solyc01g007070.2.1;Solyc01g096320.2.1;Solyc01g104030.2.1;Solyc01g109110.2.1;Solyc01g109170.2.1;Solyc02g087070.2.1;Solyc02g090630.2.1;Solyc03g114580.2.1;Solyc03g120980.2.1;Solyc04g049920.2.1;Solyc04g074170.1.1;Solyc04g078620.2.1;Solyc04g080490.2.1;Solyc04g082200.2.1;Solyc04g082460.2.1;Solyc05g015610.2.1;Solyc06g011350.2.1;Solyc06g071820.2.1;Solyc07g005100.2.1;Solyc07g043320.2.1;Solyc08g029000.2.1;…
GO:0006026	e	aminoglycan catabolic process	9/1555	43/34725	0.0001	0.254	biological_process	Solyc02g082930.2.1;Solyc03g121540.2.1;Solyc04g072000.2.1;Solyc07g005090.2.1;Solyc07g005100.2.1;Solyc10g074390.1.1;Solyc10g074440.1.1;Solyc10g074460.1.1;Solyc12g008840.1.1
GO:0015405	e	P-P-bond-hydrolysis-driven transmembrane transporter activity	19/1555	160/34725	0.000106	0.268	molecular_function	Solyc01g096930.2.1;Solyc02g068490.2.1;Solyc02g071350.2.1;Solyc02g087410.2.1;Solyc03g007530.2.1;Solyc04g006940.2.1;Solyc04g055120.2.1;Solyc05g006640.2.1;Solyc06g009280.1.1;Solyc06g009290.2.1;Solyc06g063220.2.1;Solyc06g074940.2.1;Solyc07g065320.2.1;Solyc08g006880.2.1;Solyc09g075020.2.1;Solyc09g090080.1.1;Solyc11g039980.1.1;Solyc11g062100.1.1;Solyc12g055760.1.1
GO:1901658	e	glycosyl compound catabolic process	35/1555	391/34725	0.000108	0.274	biological_process	Solyc00g164680.1.1;Solyc01g101070.2.1;Solyc01g109110.2.1;Solyc02g071350.2.1;Solyc02g087410.2.1;Solyc02g087880.2.1;Solyc03g007530.2.1;Solyc03g113070.2.1;Solyc03g113690.1.1;Solyc03g117950.2.1;Solyc03g120980.2.1;Solyc04g014210.2.1;Solyc04g055120.2.1;Solyc05g053570.2.1;Solyc05g053590.2.1;Solyc05g053600.2.1;Solyc05g053610.2.1;Solyc05g054890.2.1;Solyc06g009280.1.1;Solyc06g009290.2.1;Solyc06g065670.2.1;…
GO:0034655	e	nucleobase-containing compound catabolic process	37/1555	423/34725	0.00012	0.304	biological_process	Solyc00g164680.1.1;Solyc01g101070.2.1;Solyc01g109110.2.1;Solyc02g071350.2.1;Solyc02g087410.2.1;Solyc02g087880.2.1;Solyc03g007530.2.1;Solyc03g113070.2.1;Solyc03g113690.1.1;Solyc03g117510.2.1;Solyc03g117950.2.1;Solyc03g120980.2.1;Solyc04g014210.2.1;Solyc04g055120.2.1;Solyc05g053570.2.1;Solyc05g053590.2.1;Solyc05g053600.2.1;Solyc05g053610.2.1;Solyc05g054890.2.1;Solyc06g009280.1.1;Solyc06g009290.2.1;…
GO:0016758	e	transferase activity, transferring hexosyl groups	39/1555	451/34725	0.000121	0.306	molecular_function	Solyc01g006360.2.1;Solyc01g073750.2.1;Solyc01g081060.2.1;Solyc01g107780.2.1;Solyc02g070020.1.1;Solyc02g072150.2.1;Solyc02g072240.2.1;Solyc02g078230.1.1;Solyc02g080160.2.1;Solyc03g071850.1.1;Solyc03g078490.2.1;Solyc03g093080.2.1;Solyc03g093110.2.1;Solyc03g093120.2.1;Solyc03g093130.2.1;Solyc05g046290.2.1;Solyc06g072870.1.1;Solyc07g005840.2.1;Solyc07g006800.1.1;Solyc07g007930.2.1;Solyc07g042550.2.1;…
GO:0046700	e	heterocycle catabolic process	39/1555	451/34725	0.000121	0.306	biological_process	Solyc00g164680.1.1;Solyc01g101070.2.1;Solyc01g109110.2.1;Solyc02g071350.2.1;Solyc02g078400.2.1;Solyc02g087410.2.1;Solyc02g087880.2.1;Solyc03g007530.2.1;Solyc03g113070.2.1;Solyc03g113690.1.1;Solyc03g117510.2.1;Solyc03g117950.2.1;Solyc03g120980.2.1;Solyc04g014210.2.1;Solyc04g055120.2.1;Solyc05g053570.2.1;Solyc05g053590.2.1;Solyc05g053600.2.1;Solyc05g053610.2.1;Solyc05g054890.2.1;Solyc06g009280.1.1;…
GO:0043231	e	intracellular membrane-bounded organelle	236/1555	4161/34725	0.000122	0.309	cellular_component	Solyc00g187050.2.1;Solyc00g196060.2.1;Solyc01g005000.2.1;Solyc01g006100.2.1;Solyc01g006650.1.1;Solyc01g007070.2.1;Solyc01g007670.2.1;Solyc01g009040.2.1;Solyc01g009170.2.1;Solyc01g010080.2.1;Solyc01g017320.1.1;Solyc01g056940.2.1;Solyc01g067300.2.1;Solyc01g073970.2.1;Solyc01g074000.2.1;Solyc01g079110.2.1;Solyc01g079500.2.1;Solyc01g080600.2.1;Solyc01g086820.2.1;Solyc01g090340.2.1;Solyc01g091160.2.1;…
GO:0043227	e	membrane-bounded organelle	236/1555	4164/34725	0.000123	0.312	cellular_component	Solyc00g187050.2.1;Solyc00g196060.2.1;Solyc01g005000.2.1;Solyc01g006100.2.1;Solyc01g006650.1.1;Solyc01g007070.2.1;Solyc01g007670.2.1;Solyc01g009040.2.1;Solyc01g009170.2.1;Solyc01g010080.2.1;Solyc01g017320.1.1;Solyc01g056940.2.1;Solyc01g067300.2.1;Solyc01g073970.2.1;Solyc01g074000.2.1;Solyc01g079110.2.1;Solyc01g079500.2.1;Solyc01g080600.2.1;Solyc01g086820.2.1;Solyc01g090340.2.1;Solyc01g091160.2.1;…
GO:0015399	e	primary active transmembrane transporter activity	19/1555	162/34725	0.000125	0.316	molecular_function	Solyc01g096930.2.1;Solyc02g068490.2.1;Solyc02g071350.2.1;Solyc02g087410.2.1;Solyc03g007530.2.1;Solyc04g006940.2.1;Solyc04g055120.2.1;Solyc05g006640.2.1;Solyc06g009280.1.1;Solyc06g009290.2.1;Solyc06g063220.2.1;Solyc06g074940.2.1;Solyc07g065320.2.1;Solyc08g006880.2.1;Solyc09g075020.2.1;Solyc09g090080.1.1;Solyc11g039980.1.1;Solyc11g062100.1.1;Solyc12g055760.1.1
GO:0046434	e	organophosphate catabolic process	39/1555	453/34725	0.000126	0.318	biological_process	Solyc00g009110.2.1;Solyc00g164680.1.1;Solyc01g101070.2.1;Solyc01g109110.2.1;Solyc02g071350.2.1;Solyc02g087410.2.1;Solyc02g087880.2.1;Solyc02g090630.2.1;Solyc03g007530.2.1;Solyc03g113070.2.1;Solyc03g113690.1.1;Solyc03g117950.2.1;Solyc03g120980.2.1;Solyc04g014210.2.1;Solyc04g055120.2.1;Solyc05g053570.2.1;Solyc05g053590.2.1;Solyc05g053600.2.1;Solyc05g053610.2.1;Solyc05g054890.2.1;Solyc06g009280.1.1;…
GO:0044270	e	cellular nitrogen compound catabolic process	39/1555	453/34725	0.000126	0.318	biological_process	Solyc00g164680.1.1;Solyc01g101070.2.1;Solyc01g109110.2.1;Solyc02g071350.2.1;Solyc02g078400.2.1;Solyc02g087410.2.1;Solyc02g087880.2.1;Solyc03g007530.2.1;Solyc03g113070.2.1;Solyc03g113690.1.1;Solyc03g117510.2.1;Solyc03g117950.2.1;Solyc03g120980.2.1;Solyc04g014210.2.1;Solyc04g055120.2.1;Solyc05g053570.2.1;Solyc05g053590.2.1;Solyc05g053600.2.1;Solyc05g053610.2.1;Solyc05g054890.2.1;Solyc06g009280.1.1;…
GO:0042555	e	MCM complex	4/1555	7/34725	0.000126	0.318	cellular_component	Solyc01g079500.2.1;Solyc01g110130.2.1;Solyc02g082180.2.1;Solyc07g005020.2.1
GO:0005524	e	ATP binding	140/1555	2276/34725	0.000126	0.319	molecular_function	Solyc00g164680.1.1;Solyc01g079500.2.1;Solyc01g080460.2.1;Solyc01g081540.2.1;Solyc01g091230.2.1;Solyc01g094660.2.1;Solyc01g096930.2.1;Solyc01g096940.2.1;Solyc01g098980.2.1;Solyc01g101070.2.1;Solyc01g102700.2.1;Solyc01g102710.2.1;Solyc01g110130.2.1;Solyc02g068490.2.1;Solyc02g071350.2.1;Solyc02g082180.2.1;Solyc02g083680.1.1;Solyc02g084370.1.1;Solyc02g086270.2.1;Solyc02g087410.2.1;Solyc02g089090.2.1;…
GO:0009809	e	lignin biosynthetic process	8/1555	35/34725	0.000127	0.32	biological_process	Solyc01g107590.2.1;Solyc01g107910.2.1;Solyc06g068650.2.1;Solyc09g011000.2.1;Solyc09g011050.2.1;Solyc09g011960.1.1;Solyc09g014240.2.1;Solyc12g042460.1.1
GO:0006810	e	transport	124/1555	1973/34725	0.000133	0.337	biological_process	Solyc01g010080.2.1;Solyc01g066880.2.1;Solyc01g080870.2.1;Solyc01g081600.2.1;Solyc01g094900.1.1;Solyc01g094910.2.1;Solyc01g096880.2.1;Solyc01g096930.2.1;Solyc01g101070.2.1;Solyc01g102390.2.1;Solyc01g102400.2.1;Solyc01g104030.2.1;Solyc01g105000.2.1;Solyc01g105010.2.1;Solyc01g106920.2.1;Solyc01g109750.2.1;Solyc02g032660.2.1;Solyc02g062890.1.1;Solyc02g067620.1.1;Solyc02g068490.2.1;Solyc02g069680.2.1;…
GO:0009414	e	response to water deprivation	24/1555	232/34725	0.000153	0.387	biological_process	Solyc01g096320.2.1;Solyc01g109170.2.1;Solyc02g072240.2.1;Solyc02g083680.1.1;Solyc04g011390.1.1;Solyc04g049920.2.1;Solyc04g079420.2.1;Solyc04g082200.2.1;Solyc05g015610.2.1;Solyc05g054610.1.1;Solyc06g005420.1.1;Solyc06g005430.1.1;Solyc06g011350.2.1;Solyc06g072240.1.1;Solyc06g075830.1.1;Solyc06g075850.1.1;Solyc06g075930.1.1;Solyc07g052510.2.1;Solyc08g007430.1.1;Solyc09g075020.2.1;Solyc10g084120.1.1;…
GO:0006570	e	tyrosine metabolic process	18/1555	152/34725	0.000165	0.416	biological_process	Solyc00g282510.1.1;Solyc01g088230.2.1;Solyc01g091160.2.1;Solyc01g105380.1.1;Solyc03g042560.1.1;Solyc03g078270.1.1;Solyc03g078280.1.1;Solyc05g056170.2.1;Solyc08g068330.2.1;Solyc08g074630.1.1;Solyc09g007890.1.1;Solyc09g007900.2.1;Solyc09g007920.2.1;Solyc10g008200.2.1;Solyc11g071580.1.1;Solyc11g071600.1.1;Solyc11g071610.1.1;Solyc12g014100.1.1
GO:0016984	e	ribulose-bisphosphate carboxylase activity	5/1555	13/34725	0.00017	0.43	molecular_function	Solyc00g203660.1.1;Solyc01g007330.2.1;Solyc02g077860.1.1;Solyc07g021200.1.1;Solyc10g047430.1.1
GO:0005215	e	transporter activity	73/1555	1040/34725	0.000175	0.442	molecular_function	Solyc01g010080.2.1;Solyc01g080870.2.1;Solyc01g096880.2.1;Solyc01g096930.2.1;Solyc01g101070.2.1;Solyc01g104030.2.1;Solyc01g106920.2.1;Solyc02g032660.2.1;Solyc02g062890.1.1;Solyc02g067620.1.1;Solyc02g068490.2.1;Solyc02g070210.2.1;Solyc02g070280.2.1;Solyc02g071350.2.1;Solyc02g072500.2.1;Solyc02g081850.2.1;Solyc02g087410.2.1;Solyc02g094060.2.1;Solyc03g007260.2.1;Solyc03g007530.2.1;Solyc03g019820.2.1;…
GO:0016798	e	hydrolase activity, acting on glycosyl bonds	34/1555	386/34725	0.000175	0.443	molecular_function	Solyc01g067660.2.1;Solyc01g081060.2.1;Solyc01g110000.2.1;Solyc02g080160.2.1;Solyc02g082930.2.1;Solyc02g089720.1.1;Solyc03g093080.2.1;Solyc03g093110.2.1;Solyc03g093120.2.1;Solyc03g093130.2.1;Solyc03g117510.2.1;Solyc03g121540.2.1;Solyc04g072000.2.1;Solyc04g077190.2.1;Solyc05g007070.2.1;Solyc05g046290.2.1;Solyc07g005090.2.1;Solyc07g005100.2.1;Solyc07g049370.2.1;Solyc07g052980.2.1;Solyc07g055990.2.1;…
GO:0051234	e	establishment of localization	124/1555	1987/34725	0.000177	0.447	biological_process	Solyc01g010080.2.1;Solyc01g066880.2.1;Solyc01g080870.2.1;Solyc01g081600.2.1;Solyc01g094900.1.1;Solyc01g094910.2.1;Solyc01g096880.2.1;Solyc01g096930.2.1;Solyc01g101070.2.1;Solyc01g102390.2.1;Solyc01g102400.2.1;Solyc01g104030.2.1;Solyc01g105000.2.1;Solyc01g105010.2.1;Solyc01g106920.2.1;Solyc01g109750.2.1;Solyc02g032660.2.1;Solyc02g062890.1.1;Solyc02g067620.1.1;Solyc02g068490.2.1;Solyc02g069680.2.1;…
GO:0006574	e	valine catabolic process	8/1555	37/34725	0.000192	0.485	biological_process	Solyc01g088230.2.1;Solyc01g106080.2.1;Solyc05g005700.2.1;Solyc11g069180.1.1;Solyc11g071580.1.1;Solyc11g071600.1.1;Solyc11g071610.1.1;Solyc12g099440.1.1
GO:0006550	e	isoleucine catabolic process	8/1555	37/34725	0.000192	0.485	biological_process	Solyc01g088230.2.1;Solyc01g106080.2.1;Solyc05g005700.2.1;Solyc11g069180.1.1;Solyc11g071580.1.1;Solyc11g071600.1.1;Solyc11g071610.1.1;Solyc12g099440.1.1
GO:0044281	e	small molecule metabolic process	184/1555	3155/34725	0.000208	0.526	biological_process	Solyc00g009110.2.1;Solyc00g164680.1.1;Solyc00g203660.1.1;Solyc00g282510.1.1;Solyc01g005000.2.1;Solyc01g007330.2.1;Solyc01g080460.2.1;Solyc01g088230.2.1;Solyc01g091160.2.1;Solyc01g091320.2.1;Solyc01g094660.2.1;Solyc01g097970.2.1;Solyc01g099150.2.1;Solyc01g099160.2.1;Solyc01g100030.2.1;Solyc01g101070.2.1;Solyc01g102700.2.1;Solyc01g102710.2.1;Solyc01g105380.1.1;Solyc01g106080.2.1;Solyc01g109110.2.1;…
GO:0022627	e	cytosolic small ribosomal subunit	13/1555	92/34725	0.000229	0.579	cellular_component	Solyc03g045110.2.1;Solyc03g115360.2.1;Solyc04g008810.2.1;Solyc04g026100.1.1;Solyc05g007250.2.1;Solyc06g068710.2.1;Solyc06g083180.2.1;Solyc06g084230.2.1;Solyc07g065170.2.1;Solyc09g065330.2.1;Solyc09g083370.2.1;Solyc11g020890.1.1;Solyc12g009380.1.1
GO:0009083	e	branched-chain amino acid catabolic process	8/1555	39/34725	0.000282	0.713	biological_process	Solyc01g088230.2.1;Solyc01g106080.2.1;Solyc05g005700.2.1;Solyc11g069180.1.1;Solyc11g071580.1.1;Solyc11g071600.1.1;Solyc11g071610.1.1;Solyc12g099440.1.1
GO:0006552	e	leucine catabolic process	8/1555	39/34725	0.000282	0.713	biological_process	Solyc01g088230.2.1;Solyc01g106080.2.1;Solyc05g005700.2.1;Solyc11g069180.1.1;Solyc11g071580.1.1;Solyc11g071600.1.1;Solyc11g071610.1.1;Solyc12g099440.1.1
GO:0000325	e	plant-type vacuole	7/1555	30/34725	0.000293	0.739	cellular_component	Solyc02g076910.2.1;Solyc03g019820.2.1;Solyc06g060760.2.1;Solyc08g006880.2.1;Solyc09g075020.2.1;Solyc10g083880.1.1;Solyc12g094700.1.1
GO:0009199	e	ribonucleoside triphosphate metabolic process	39/1555	476/34725	0.000306	0.774	biological_process	Solyc00g164680.1.1;Solyc01g101070.2.1;Solyc01g109110.2.1;Solyc02g071350.2.1;Solyc02g087410.2.1;Solyc02g087880.2.1;Solyc03g007530.2.1;Solyc03g113070.2.1;Solyc03g113690.1.1;Solyc03g114580.2.1;Solyc03g117950.2.1;Solyc03g120980.2.1;Solyc04g014210.2.1;Solyc04g055120.2.1;Solyc05g053570.2.1;Solyc05g053590.2.1;Solyc05g053600.2.1;Solyc05g053610.2.1;Solyc05g054890.2.1;Solyc06g009280.1.1;Solyc06g009290.2.1;…
GO:0051707	e	response to other organism	43/1555	541/34725	0.000317	0.801	biological_process	Solyc01g007070.2.1;Solyc01g010080.2.1;Solyc01g073640.2.1;Solyc01g091160.2.1;Solyc01g091660.2.1;Solyc01g094900.1.1;Solyc01g094910.2.1;Solyc01g095320.2.1;Solyc01g096320.2.1;Solyc01g109110.2.1;Solyc01g111310.2.1;Solyc02g067750.2.1;Solyc02g068070.2.1;Solyc02g072240.2.1;Solyc02g076910.2.1;Solyc02g082930.2.1;Solyc02g087070.2.1;Solyc02g089260.2.1;Solyc03g025720.2.1;Solyc03g120980.2.1;Solyc04g011440.2.1;…
GO:0046864	e	isoprenoid transport	3/1555	4/34725	0.000347	0.876	biological_process	Solyc05g053570.2.1;Solyc05g053590.2.1;Solyc05g053600.2.1
GO:0046865	e	terpenoid transport	3/1555	4/34725	0.000347	0.876	biological_process	Solyc05g053570.2.1;Solyc05g053590.2.1;Solyc05g053600.2.1
GO:0080168	e	abscisic acid transport	3/1555	4/34725	0.000347	0.876	biological_process	Solyc05g053570.2.1;Solyc05g053590.2.1;Solyc05g053600.2.1
GO:0009144	e	purine nucleoside triphosphate metabolic process	38/1555	460/34725	0.00036	0.911	biological_process	Solyc00g164680.1.1;Solyc01g101070.2.1;Solyc01g109110.2.1;Solyc02g071350.2.1;Solyc02g087410.2.1;Solyc02g087880.2.1;Solyc03g007530.2.1;Solyc03g113070.2.1;Solyc03g113690.1.1;Solyc03g117950.2.1;Solyc03g120980.2.1;Solyc04g014210.2.1;Solyc04g055120.2.1;Solyc05g053570.2.1;Solyc05g053590.2.1;Solyc05g053600.2.1;Solyc05g053610.2.1;Solyc05g054890.2.1;Solyc06g009280.1.1;Solyc06g009290.2.1;Solyc06g063220.2.1;…
GO:0009205	e	purine ribonucleoside triphosphate metabolic process	38/1555	460/34725	0.00036	0.911	biological_process	Solyc00g164680.1.1;Solyc01g101070.2.1;Solyc01g109110.2.1;Solyc02g071350.2.1;Solyc02g087410.2.1;Solyc02g087880.2.1;Solyc03g007530.2.1;Solyc03g113070.2.1;Solyc03g113690.1.1;Solyc03g117950.2.1;Solyc03g120980.2.1;Solyc04g014210.2.1;Solyc04g055120.2.1;Solyc05g053570.2.1;Solyc05g053590.2.1;Solyc05g053600.2.1;Solyc05g053610.2.1;Solyc05g054890.2.1;Solyc06g009280.1.1;Solyc06g009290.2.1;Solyc06g063220.2.1;…
GO:0097305	e	response to alcohol	31/1555	351/34725	0.000365	0.924	biological_process	Solyc01g007070.2.1;Solyc01g096320.2.1;Solyc01g104030.2.1;Solyc01g107730.2.1;Solyc01g109110.2.1;Solyc01g109170.2.1;Solyc02g087070.2.1;Solyc02g090630.2.1;Solyc03g114580.2.1;Solyc03g120980.2.1;Solyc04g049920.2.1;Solyc04g074170.1.1;Solyc04g078620.2.1;Solyc04g080490.2.1;Solyc04g082200.2.1;Solyc04g082460.2.1;Solyc05g015610.2.1;Solyc06g011350.2.1;Solyc06g071820.2.1;Solyc07g005100.2.1;Solyc07g043320.2.1;…
GO:0046688	e	response to copper ion	5/1555	15/34725	0.000369	0.932	biological_process	Solyc05g052340.2.1;Solyc05g052360.1.1;Solyc05g052370.2.1;Solyc06g050530.2.1;Solyc07g049460.2.1
GO:0071705	e	nitrogen compound transport	23/1555	233/34725	0.000373	0.942	biological_process	Solyc01g080870.2.1;Solyc01g096880.2.1;Solyc01g096930.2.1;Solyc02g070280.2.1;Solyc02g081850.2.1;Solyc02g094060.2.1;Solyc03g033460.2.1;Solyc03g096390.2.1;Solyc03g112100.2.1;Solyc04g006940.2.1;Solyc05g006640.2.1;Solyc06g050250.1.1;Solyc06g060760.2.1;Solyc06g074940.2.1;Solyc06g075460.2.1;Solyc07g032490.2.1;Solyc08g006880.2.1;Solyc08g007060.2.1;Solyc08g007430.1.1;Solyc09g075020.2.1;Solyc10g024490.1.1;…
