# Supplementary material for: Tomato FK506 Binding Protein 12KD (FKBP12) Mediates the Interaction between Rapamycin and Target of Rapamycin (TOR)
Source: Front Plant Sci. 2016 Nov 18;7:1746. doi: 10.3389/fpls.2016.01746 (PMC5114585; doi:10.3389/fpls.2016.01746)
Supplement: Table S7 — KEGG enrichment. (A) The KEGG pathway in tomato under rapamycin treatment. (B) The KEGG pathway in tomato under KU63794 treatment. [file Table7.XLS]

## Sheet: Supplementary Table S7A
Supplementary Table S7A The KEGG pathway detected in Tomato under the TOR inhibtion with rapamycin
#Term	Database	Id	Sample number	Background number	P-Value	Corrected P-Value	Genes	Hyperlink	typeII	typeI
Systemic lupus erythematosus	KEGG PATHWAY	ko05322	40	69	0	0	Solyc04g011390.1.1|Solyc11g072860.1.1|Solyc02g077480.1.1|Solyc11g072840.1.1|Solyc06g075930.1.1|Solyc06g072240.1.1|Solyc05g054610.1.1|Solyc11g073250.1.1|Solyc06g075830.1.1|Solyc02g062240.2.1|Solyc09g074300.1.1|Solyc02g038690.1.1|Solyc01g074000.2.1|Solyc09g010400.2.1|Solyc03g071620.1.1|Solyc06g084430.2.1|Solyc11g007930.1.1|Solyc03g005220.2.1|Solyc12g056540.1.1|Solyc06g005420.1.1|Solyc05g055440.1.1|…	http://www.genome.jp/kegg-bin/show_pathway?ko05322	Immune diseases	Human Diseases
Ribosome	KEGG PATHWAY	ko03010	74	423	7.32747e-15	8.79297e-13	Solyc01g007600.2.1|Solyc12g010350.1.1|Solyc06g064630.2.1|Solyc03g115360.2.1|Solyc04g026100.1.1|Solyc06g069860.2.1|Solyc06g083780.2.1|Solyc01g017400.1.1|Solyc06g073300.1.1|Solyc06g007210.2.1|Solyc06g005110.2.1|Solyc01g104370.2.1|Solyc06g007220.2.1|Solyc12g009380.1.1|Solyc12g008720.1.1|Solyc06g008170.2.1|Solyc02g092430.1.1|Solyc06g074430.2.1|Solyc08g006900.2.1|Solyc09g075290.2.1|Solyc04g008810.2.1|…	http://www.genome.jp/kegg-bin/show_pathway?ko03010	Translation	Genetic Information Processing
Photosynthesis	KEGG PATHWAY	ko00195	42	184	8.22786e-13	6.58229e-11	Solyc12g032990.1.1|Solyc06g009950.1.1|Solyc12g032960.1.1|Solyc01g017300.1.1|Solyc11g056340.1.1|Solyc12g033060.1.1|Solyc01g017740.1.1|Solyc00g230080.1.1|Solyc01g007540.2.1|Solyc01g017330.1.1|Solyc10g006530.2.1|Solyc10g017910.1.1|Solyc01g007520.2.1|Solyc02g020960.1.1|Solyc10g052740.1.1|Solyc07g021230.1.1|Solyc10g017890.1.1|Solyc11g013780.1.1|Solyc06g009940.1.1|Solyc05g020010.1.1|Solyc09g015300.1.1|…	http://www.genome.jp/kegg-bin/show_pathway?ko00195	Energy metabolism	Metabolism
Phenylpropanoid biosynthesis	KEGG PATHWAY	ko00940	34	203	4.65551e-07	2.7933e-05	Solyc01g079570.2.1|Solyc10g011930.1.1|Solyc02g084800.2.1|Solyc10g045240.1.1|Solyc08g075830.2.1|Solyc02g084570.2.1|Solyc01g006290.2.1|Solyc00g282510.1.1|Solyc02g090470.2.1|Solyc09g007900.2.1|Solyc02g090450.2.1|Solyc11g018800.1.1|Solyc01g108320.2.1|Solyc05g010330.2.1|Solyc09g007520.2.1|Solyc01g107590.2.1|Solyc04g071900.2.1|Solyc03g006810.2.1|Solyc05g046020.2.1|Solyc06g068650.2.1|Solyc05g052280.2.1|…	http://www.genome.jp/kegg-bin/show_pathway?ko00940	Biosynthesis of other secondary metabolites	Metabolism
Phenylalanine metabolism	KEGG PATHWAY	ko00360	30	169	6.17189e-07	2.96251e-05	Solyc10g011930.1.1|Solyc02g084800.2.1|Solyc08g075830.2.1|Solyc01g006290.2.1|Solyc00g282510.1.1|Solyc02g090470.2.1|Solyc09g007900.2.1|Solyc02g090450.2.1|Solyc11g018800.1.1|Solyc01g108320.2.1|Solyc05g010330.2.1|Solyc09g007520.2.1|Solyc04g071900.2.1|Solyc03g006810.2.1|Solyc05g046020.2.1|Solyc06g068650.2.1|Solyc05g052280.2.1|Solyc01g067860.2.1|Solyc02g084780.2.1|Solyc02g064970.2.1|Solyc09g007890.1.1|…	http://www.genome.jp/kegg-bin/show_pathway?ko00360	Amino acid metabolism	Metabolism
Transcriptional misregulation in cancer	KEGG PATHWAY	ko05202	13	50	1.53826e-05	0.000615303	Solyc03g112940.2.1|Solyc12g056540.1.1|Solyc02g077480.1.1|Solyc01g074000.2.1|Solyc10g008910.1.1|Solyc02g087360.2.1|Solyc01g086820.2.1|Solyc01g073970.2.1|Solyc01g080600.2.1|Solyc09g055850.2.1|Solyc01g095650.2.1|Solyc02g067570.2.1|Solyc01g079110.2.1	http://www.genome.jp/kegg-bin/show_pathway?ko05202	Cancers: Overview	Human Diseases
Nitrogen metabolism	KEGG PATHWAY	ko00910	12	50	7.67486e-05	0.00263138	Solyc11g011380.1.1|Solyc11g013810.1.1|Solyc08g044270.2.1|Solyc10g011930.1.1|Solyc10g050890.1.1|Solyc02g067750.2.1|Solyc03g078270.1.1|Solyc05g056170.2.1|Solyc00g282510.1.1|Solyc09g007890.1.1|Solyc03g083440.2.1|Solyc09g007900.2.1	http://www.genome.jp/kegg-bin/show_pathway?ko00910	Energy metabolism	Metabolism
Methane metabolism	KEGG PATHWAY	ko00680	22	162	0.0010189	0.030567	Solyc02g084800.2.1|Solyc08g075830.2.1|Solyc01g006290.2.1|Solyc02g090470.2.1|Solyc02g090450.2.1|Solyc11g018800.1.1|Solyc01g108320.2.1|Solyc05g010330.2.1|Solyc09g007520.2.1|Solyc02g086880.2.1|Solyc04g071900.2.1|Solyc03g006810.2.1|Solyc05g046020.2.1|Solyc05g052280.2.1|Solyc01g067860.2.1|Solyc02g084780.2.1|Solyc02g064970.2.1|Solyc05g055730.2.1|Solyc07g052530.2.1|Solyc07g052510.2.1|Solyc02g094180.2.1|…	http://www.genome.jp/kegg-bin/show_pathway?ko00680	Energy metabolism	Metabolism
Progesterone-mediated oocyte maturation	KEGG PATHWAY	ko04914	9	57	0.0119728	0.239036	Solyc06g036290.2.1|Solyc01g009040.2.1|Solyc02g082820.2.1|Solyc03g032190.2.1|Solyc04g082430.2.1|Solyc05g014370.2.1|Solyc06g043150.2.1|Solyc04g078310.2.1|Solyc11g005090.1.1	http://www.genome.jp/kegg-bin/show_pathway?ko04914	Endocrine system	Organismal Systems
Inositol phosphate metabolism	KEGG PATHWAY	ko00562	11	79	0.0145922	0.239036	Solyc11g013830.1.1|Solyc01g106080.2.1|Solyc06g065540.2.1|Solyc11g043130.1.1|Solyc10g005400.2.1|Solyc11g013820.1.1|Solyc11g005910.1.1|Solyc03g123570.2.1|Solyc12g049590.1.1|Solyc10g086320.1.1|Solyc07g017510.2.1	http://www.genome.jp/kegg-bin/show_pathway?ko00562	Carbohydrate metabolism	Metabolism
Cutin, suberine and wax biosynthesis	KEGG PATHWAY	ko00073	6	31	0.0146365	0.239036	Solyc06g074390.2.1|Solyc03g097500.2.1|Solyc02g014730.2.1|Solyc11g067190.1.1|Solyc07g006890.1.1|Solyc06g076800.2.1	http://www.genome.jp/kegg-bin/show_pathway?ko00073	Lipid metabolism	Metabolism
Linoleic acid metabolism	KEGG PATHWAY	ko00591	6	32	0.0170328	0.239036	Solyc01g099160.2.1|Solyc08g014000.2.1|Solyc01g099150.2.1|Solyc08g029000.2.1|Solyc07g014730.2.1|Solyc05g014790.2.1	http://www.genome.jp/kegg-bin/show_pathway?ko00591	Lipid metabolism	Metabolism
Cell cycle	KEGG PATHWAY	ko04110	18	159	0.0179277	0.239036	Solyc11g005090.1.1|Solyc01g009040.2.1|Solyc02g082820.2.1|Solyc03g032190.2.1|Solyc04g082430.2.1|Solyc05g014370.2.1|Solyc01g110130.2.1|Solyc06g043150.2.1|Solyc04g078310.2.1|Solyc08g077990.2.1|Solyc01g079500.2.1|Solyc06g076660.2.1|Solyc02g070780.2.1|Solyc05g007450.2.1|Solyc06g072830.2.1|Solyc03g112940.2.1|Solyc03g096870.2.1|Solyc11g008740.1.1	http://www.genome.jp/kegg-bin/show_pathway?ko04110	Cell growth and death	Cellular Processes
Phosphatidylinositol signaling system	KEGG PATHWAY	ko04070	10	73	0.0215087	0.271689	Solyc11g013830.1.1|Solyc03g115370.2.1|Solyc06g065540.2.1|Solyc11g043130.1.1|Solyc11g013820.1.1|Solyc11g005910.1.1|Solyc03g123570.2.1|Solyc12g049590.1.1|Solyc10g086320.1.1|Solyc07g017510.2.1	http://www.genome.jp/kegg-bin/show_pathway?ko04070	Signal transduction	Environmental Information Processing
Glyoxylate and dicarboxylate metabolism	KEGG PATHWAY	ko00630	7	48	0.0373254	0.416611	Solyc10g047430.1.1|Solyc01g007330.2.1|Solyc02g077860.1.1|Solyc02g086880.2.1|Solyc12g005860.1.1|Solyc03g122130.2.1|Solyc00g203660.1.1	http://www.genome.jp/kegg-bin/show_pathway?ko00630	Carbohydrate metabolism	Metabolism
Bile secretion	KEGG PATHWAY	ko04976	5	29	0.0396577	0.416611	Solyc06g009280.1.1|Solyc06g009290.2.1|Solyc02g087410.2.1|Solyc03g032020.2.1|Solyc02g071350.2.1	http://www.genome.jp/kegg-bin/show_pathway?ko04976	Digestive system	Organismal Systems
alpha-Linolenic acid metabolism	KEGG PATHWAY	ko00592	7	49	0.041159	0.416611	Solyc12g099440.1.1|Solyc07g014730.2.1|Solyc05g014790.2.1|Solyc02g087070.2.1|Solyc02g087090.2.1|Solyc01g103390.2.1|Solyc07g019670.2.1	http://www.genome.jp/kegg-bin/show_pathway?ko00592	Lipid metabolism	Metabolism
Drug metabolism - other enzymes	KEGG PATHWAY	ko00983	4	21	0.0463128	0.416611	Solyc11g064920.1.1|Solyc11g065920.1.1|Solyc11g065930.1.1|Solyc09g091420.2.1	http://www.genome.jp/kegg-bin/show_pathway?ko00983	Xenobiotics biodegradation and metabolism	Metabolism
DNA replication	KEGG PATHWAY	ko03030	10	83	0.0468687	0.416611	Solyc09g009900.2.1|Solyc07g018300.2.1|Solyc03g115050.2.1|Solyc10g007400.2.1|Solyc01g110130.2.1|Solyc01g079500.2.1|Solyc06g076660.2.1|Solyc02g070780.2.1|Solyc08g082200.2.1|Solyc07g053690.2.1	http://www.genome.jp/kegg-bin/show_pathway?ko03030	Replication and repair	Genetic Information Processing
ABC transporters	KEGG PATHWAY	ko02010	5	31	0.0509492	0.436707	Solyc06g009290.2.1|Solyc06g009280.1.1|Solyc04g015970.2.1|Solyc02g087410.2.1|Solyc02g071350.2.1	http://www.genome.jp/kegg-bin/show_pathway?ko02010	Membrane transport	Environmental Information Processing
Taurine and hypotaurine metabolism	KEGG PATHWAY	ko00430	3	14	0.0608463	0.490378	Solyc11g011920.1.1|Solyc02g087740.2.1|Solyc12g008640.1.1	http://www.genome.jp/kegg-bin/show_pathway?ko00430	Metabolism of other amino acids	Metabolism
Plant hormone signal transduction	KEGG PATHWAY	ko04075	32	364	0.0612973	0.490378	Solyc01g009170.2.1|Solyc12g056860.1.1|Solyc10g083610.1.1|Solyc01g006650.1.1|Solyc01g096810.2.1|Solyc06g048600.2.1|Solyc06g048930.2.1|Solyc07g040990.2.1|Solyc05g015610.2.1|Solyc00g174340.1.1|Solyc10g080410.1.1|Solyc08g076930.1.1|Solyc08g068490.2.1|Solyc01g107730.2.1|Solyc07g008250.2.1|Solyc08g060810.2.1|Solyc06g073720.1.1|Solyc06g074320.2.1|Solyc01g110570.2.1|Solyc05g014260.2.1|Solyc09g006010.2.1|…	http://www.genome.jp/kegg-bin/show_pathway?ko04075	Signal transduction	Environmental Information Processing
Novobiocin biosynthesis	KEGG PATHWAY	ko00401	2	8	0.0939281	0.654246	Solyc07g053720.2.1|Solyc10g008200.2.1	http://www.genome.jp/kegg-bin/show_pathway?ko00401	Biosynthesis of other secondary metabolites	Metabolism
Terpenoid backbone biosynthesis	KEGG PATHWAY	ko00900	6	48	0.0954109	0.654246	Solyc04g079960.1.1|Solyc06g076920.2.1|Solyc10g085140.1.1|Solyc03g032020.2.1|Solyc11g010850.1.1|Solyc00g136560.2.1	http://www.genome.jp/kegg-bin/show_pathway?ko00900	Metabolism of terpenoids and polyketides	Metabolism
Alanine, aspartate and glutamate metabolism	KEGG PATHWAY	ko00250	6	49	0.102981	0.668682	Solyc11g011380.1.1|Solyc08g044270.2.1|Solyc11g011920.1.1|Solyc06g063090.2.1|Solyc10g076250.1.1|Solyc03g083440.2.1	http://www.genome.jp/kegg-bin/show_pathway?ko00250	Amino acid metabolism	Metabolism
p53 signaling pathway	KEGG PATHWAY	ko04115	6	50	0.110855	0.668682	Solyc03g112940.2.1|Solyc02g082820.2.1|Solyc03g032190.2.1|Solyc04g082430.2.1|Solyc08g067960.2.1|Solyc01g009040.2.1	http://www.genome.jp/kegg-bin/show_pathway?ko04115	Cell growth and death	Cellular Processes
Carbon fixation in photosynthetic organisms	KEGG PATHWAY	ko00710	10	99	0.119108	0.680691	Solyc10g047430.1.1|Solyc01g007330.2.1|Solyc02g077860.1.1|Solyc06g063090.2.1|Solyc05g050120.2.1|Solyc12g088160.1.1|Solyc04g076880.2.1|Solyc08g066360.2.1|Solyc01g080460.2.1|Solyc00g203660.1.1	http://www.genome.jp/kegg-bin/show_pathway?ko00710	Energy metabolism	Metabolism
Cell cycle - yeast	KEGG PATHWAY	ko04111	12	124	0.119121	0.680691	Solyc06g072830.2.1|Solyc05g014370.2.1|Solyc01g110130.2.1|Solyc06g043150.2.1|Solyc07g049680.2.1|Solyc01g079500.2.1|Solyc02g070780.2.1|Solyc08g077990.2.1|Solyc05g007450.2.1|Solyc03g096870.2.1|Solyc03g093260.2.1|Solyc11g008740.1.1	http://www.genome.jp/kegg-bin/show_pathway?ko04111	Cell growth and death	Cellular Processes
Arachidonic acid metabolism	KEGG PATHWAY	ko00590	3	19	0.127229	0.710114	Solyc12g008640.1.1|Solyc08g080940.2.1|Solyc07g014730.2.1	http://www.genome.jp/kegg-bin/show_pathway?ko00590	Lipid metabolism	Metabolism
Meiosis - yeast	KEGG PATHWAY	ko04113	8	80	0.158567	0.827304	Solyc06g072830.2.1|Solyc05g014370.2.1|Solyc01g110130.2.1|Solyc01g079500.2.1|Solyc02g070780.2.1|Solyc08g077990.2.1|Solyc05g007450.2.1|Solyc03g096870.2.1	http://www.genome.jp/kegg-bin/show_pathway?ko04113	Cell growth and death	Cellular Processes
Photosynthesis - antenna proteins	KEGG PATHWAY	ko00196	4	33	0.171781	0.875618	Solyc02g070990.1.1|Solyc12g011280.1.1|Solyc06g069730.2.1|Solyc03g005790.2.1	http://www.genome.jp/kegg-bin/show_pathway?ko00196	Energy metabolism	Metabolism
GABAergic synapse	KEGG PATHWAY	ko04727	4	35	0.198966	0.974529	Solyc11g011380.1.1|Solyc02g089400.2.1|Solyc11g011920.1.1|Solyc11g008440.1.1	http://www.genome.jp/kegg-bin/show_pathway?ko04727	Nervous system	Organismal Systems
Glutamatergic synapse	KEGG PATHWAY	ko04724	5	48	0.209986	0.999894	Solyc08g066790.2.1|Solyc02g089400.2.1|Solyc11g011380.1.1|Solyc07g014730.2.1|Solyc01g065720.2.1	http://www.genome.jp/kegg-bin/show_pathway?ko04724	Nervous system	Organismal Systems
Amino sugar and nucleotide sugar metabolism	KEGG PATHWAY	ko00520	12	143	0.237877	0.999894	Solyc10g081120.1.1|Solyc07g055930.2.1|Solyc10g074440.1.1|Solyc10g074400.1.1|Solyc04g072000.2.1|Solyc10g055810.1.1|Solyc10g074390.1.1|Solyc05g050130.2.1|Solyc10g074460.1.1|Solyc07g005100.2.1|Solyc07g005090.2.1|Solyc10g055820.1.1	http://www.genome.jp/kegg-bin/show_pathway?ko00520	Carbohydrate metabolism	Metabolism
Regulation of actin cytoskeleton	KEGG PATHWAY	ko04810	8	90	0.244747	0.999894	Solyc11g013830.1.1|Solyc06g065540.2.1|Solyc11g013820.1.1|Solyc03g123570.2.1|Solyc12g049590.1.1|Solyc07g020800.2.1|Solyc10g086320.1.1|Solyc07g017510.2.1	http://www.genome.jp/kegg-bin/show_pathway?ko04810	Cell motility	Cellular Processes
Antigen processing and presentation	KEGG PATHWAY	ko04612	5	51	0.247064	0.999894	Solyc08g065610.2.1|Solyc06g076020.2.1|Solyc06g036290.2.1|Solyc08g079160.2.1|Solyc04g011440.2.1	http://www.genome.jp/kegg-bin/show_pathway?ko04612	Immune system	Organismal Systems
Glutathione metabolism	KEGG PATHWAY	ko00480	10	119	0.262885	0.999894	Solyc12g040580.1.1|Solyc12g008640.1.1|Solyc04g005160.1.1|Solyc09g091840.2.1|Solyc01g081270.2.1|Solyc12g040570.1.1|Solyc10g084400.1.1|Solyc06g069040.2.1|Solyc09g074850.2.1|Solyc08g080940.2.1	http://www.genome.jp/kegg-bin/show_pathway?ko00480	Metabolism of other amino acids	Metabolism
Styrene degradation	KEGG PATHWAY	ko00643	1	5	0.290017	0.999894	Solyc12g014100.1.1	http://www.genome.jp/kegg-bin/show_pathway?ko00643	Xenobiotics biodegradation and metabolism	Metabolism
HTLV-I infection	KEGG PATHWAY	ko05166	7	84	0.320811	0.999894	Solyc03g112940.2.1|Solyc06g072830.2.1|Solyc05g014370.2.1|Solyc10g007400.2.1|Solyc06g076660.2.1|Solyc02g083900.2.1|Solyc03g096870.2.1	http://www.genome.jp/kegg-bin/show_pathway?ko05166	Infectious diseases: Viral	Human Diseases
Phagosome	KEGG PATHWAY	ko04145	8	98	0.322455	0.999894	Solyc11g013830.1.1|Solyc02g087880.2.1|Solyc06g065540.2.1|Solyc11g013820.1.1|Solyc03g123570.2.1|Solyc12g049590.1.1|Solyc07g020800.2.1|Solyc07g017510.2.1	http://www.genome.jp/kegg-bin/show_pathway?ko04145	Transport and catabolism	Cellular Processes
MAPK signaling pathway - yeast	KEGG PATHWAY	ko04011	1	6	0.337035	0.999894	Solyc06g053570.2.1	http://www.genome.jp/kegg-bin/show_pathway?ko04011	Signal transduction	Environmental Information Processing
Fat digestion and absorption	KEGG PATHWAY	ko04975	1	6	0.337035	0.999894	Solyc07g014730.2.1	http://www.genome.jp/kegg-bin/show_pathway?ko04975	Digestive system	Organismal Systems
Lysine biosynthesis	KEGG PATHWAY	ko00300	2	19	0.361297	0.999894	Solyc07g017610.2.1|Solyc01g098380.2.1	http://www.genome.jp/kegg-bin/show_pathway?ko00300	Amino acid metabolism	Metabolism
Selenocompound metabolism	KEGG PATHWAY	ko00450	2	19	0.361297	0.999894	Solyc09g082860.2.1|Solyc08g083110.2.1	http://www.genome.jp/kegg-bin/show_pathway?ko00450	Metabolism of other amino acids	Metabolism
Cysteine and methionine metabolism	KEGG PATHWAY	ko00270	8	103	0.373137	0.999894	Solyc07g049550.2.1|Solyc01g006100.2.1|Solyc12g099000.1.1|Solyc09g082460.2.1|Solyc07g053720.2.1|Solyc08g083110.2.1|Solyc10g008200.2.1|Solyc02g082850.2.1	http://www.genome.jp/kegg-bin/show_pathway?ko00270	Amino acid metabolism	Metabolism
Ether lipid metabolism	KEGG PATHWAY	ko00565	3	33	0.374821	0.999894	Solyc08g066790.2.1|Solyc07g014730.2.1|Solyc01g065720.2.1	http://www.genome.jp/kegg-bin/show_pathway?ko00565	Lipid metabolism	Metabolism
Fc epsilon RI signaling pathway	KEGG PATHWAY	ko04664	2	20	0.385584	0.999894	Solyc07g020800.2.1|Solyc07g014730.2.1	http://www.genome.jp/kegg-bin/show_pathway?ko04664	Immune system	Organismal Systems
Glycerophospholipid metabolism	KEGG PATHWAY	ko00564	7	90	0.386593	0.999894	Solyc08g066790.2.1|Solyc03g115370.2.1|Solyc04g011600.2.1|Solyc04g079100.2.1|Solyc07g014730.2.1|Solyc07g056320.2.1|Solyc01g065720.2.1	http://www.genome.jp/kegg-bin/show_pathway?ko00564	Lipid metabolism	Metabolism
Mismatch repair	KEGG PATHWAY	ko03430	6	77	0.401665	0.999894	Solyc09g009900.2.1|Solyc07g018300.2.1|Solyc03g115050.2.1|Solyc10g007400.2.1|Solyc06g076660.2.1|Solyc07g053690.2.1	http://www.genome.jp/kegg-bin/show_pathway?ko03430	Replication and repair	Genetic Information Processing
GnRH signaling pathway	KEGG PATHWAY	ko04912	3	35	0.411377	0.999894	Solyc08g066790.2.1|Solyc07g014730.2.1|Solyc01g065720.2.1	http://www.genome.jp/kegg-bin/show_pathway?ko04912	Endocrine system	Organismal Systems
Thiamine metabolism	KEGG PATHWAY	ko00730	1	8	0.421943	0.999894	Solyc06g006080.2.1	http://www.genome.jp/kegg-bin/show_pathway?ko00730	Metabolism of cofactors and vitamins	Metabolism
Measles	KEGG PATHWAY	ko05162	4	51	0.439352	0.999894	Solyc08g067960.2.1|Solyc06g076020.2.1|Solyc11g062400.1.1|Solyc04g011440.2.1	http://www.genome.jp/kegg-bin/show_pathway?ko05162	Infectious diseases: Viral	Human Diseases
Ubiquinone and other terpenoid-quinone biosynthesis	KEGG PATHWAY	ko00130	3	37	0.44724	0.999894	Solyc07g053720.2.1|Solyc10g008200.2.1|Solyc06g068650.2.1	http://www.genome.jp/kegg-bin/show_pathway?ko00130	Metabolism of cofactors and vitamins	Metabolism
Toxoplasmosis	KEGG PATHWAY	ko05145	5	67	0.458592	0.999894	Solyc06g076020.2.1|Solyc03g113390.2.1|Solyc07g014730.2.1|Solyc04g011440.2.1|Solyc11g062400.1.1	http://www.genome.jp/kegg-bin/show_pathway?ko05145	Infectious diseases: Parasitic	Human Diseases
MAPK signaling pathway	KEGG PATHWAY	ko04010	4	53	0.469145	0.999894	Solyc06g076020.2.1|Solyc07g020800.2.1|Solyc07g014730.2.1|Solyc04g011440.2.1	http://www.genome.jp/kegg-bin/show_pathway?ko04010	Signal transduction	Environmental Information Processing
Pentose and glucuronate interconversions	KEGG PATHWAY	ko00040	8	113	0.475168	0.999894	Solyc01g098940.2.1|Solyc05g014000.2.1|Solyc02g075620.2.1|Solyc09g075350.2.1|Solyc12g096710.1.1|Solyc09g008380.2.1|Solyc03g083870.2.1|Solyc03g071570.2.1	http://www.genome.jp/kegg-bin/show_pathway?ko00040	Carbohydrate metabolism	Metabolism
Cell cycle - Caulobacter	KEGG PATHWAY	ko04112	2	24	0.478128	0.999894	Solyc01g007490.2.1|Solyc09g065790.1.1	http://www.genome.jp/kegg-bin/show_pathway?ko04112	Cell growth and death	Cellular Processes
Tyrosine metabolism	KEGG PATHWAY	ko00350	4	54	0.483824	0.999894	Solyc07g053720.2.1|Solyc12g014100.1.1|Solyc10g008200.2.1|Solyc06g059740.2.1	http://www.genome.jp/kegg-bin/show_pathway?ko00350	Amino acid metabolism	Metabolism
Isoquinoline alkaloid biosynthesis	KEGG PATHWAY	ko00950	2	26	0.521108	0.999894	Solyc07g053720.2.1|Solyc10g008200.2.1	http://www.genome.jp/kegg-bin/show_pathway?ko00950	Biosynthesis of other secondary metabolites	Metabolism
Non-homologous end-joining	KEGG PATHWAY	ko03450	1	11	0.529377	0.999894	Solyc07g017990.2.1	http://www.genome.jp/kegg-bin/show_pathway?ko03450	Replication and repair	Genetic Information Processing
Serotonergic synapse	KEGG PATHWAY	ko04726	1	11	0.529377	0.999894	Solyc07g014730.2.1	http://www.genome.jp/kegg-bin/show_pathway?ko04726	Nervous system	Organismal Systems
Thyroid cancer	KEGG PATHWAY	ko05216	1	11	0.529377	0.999894	Solyc06g053570.2.1	http://www.genome.jp/kegg-bin/show_pathway?ko05216	Cancers: Specific types	Human Diseases
Protein digestion and absorption	KEGG PATHWAY	ko04974	1	11	0.529377	0.999894	Solyc02g089400.2.1	http://www.genome.jp/kegg-bin/show_pathway?ko04974	Digestive system	Organismal Systems
Pancreatic secretion	KEGG PATHWAY	ko04972	3	42	0.532539	0.999894	Solyc07g053480.2.1|Solyc07g020800.2.1|Solyc07g014730.2.1	http://www.genome.jp/kegg-bin/show_pathway?ko04972	Digestive system	Organismal Systems
Ubiquitin mediated proteolysis	KEGG PATHWAY	ko04120	12	181	0.540934	0.999894	Solyc11g065190.1.1|Solyc09g007310.2.1|Solyc06g072830.2.1|Solyc10g055450.1.1|Solyc02g078210.2.1|Solyc06g043150.2.1|Solyc07g065630.2.1|Solyc04g076620.2.1|Solyc04g078620.2.1|Solyc08g067960.2.1|Solyc03g096870.2.1|Solyc09g008700.1.1	http://www.genome.jp/kegg-bin/show_pathway?ko04120	Folding, sorting and degradation	Genetic Information Processing
Leukocyte transendothelial migration	KEGG PATHWAY	ko04670	1	12	0.560556	0.999894	Solyc07g020800.2.1	http://www.genome.jp/kegg-bin/show_pathway?ko04670	Immune system	Organismal Systems
Other glycan degradation	KEGG PATHWAY	ko00511	1	12	0.560556	0.999894	Solyc06g050930.2.1	http://www.genome.jp/kegg-bin/show_pathway?ko00511	Glycan biosynthesis and metabolism	Metabolism
Fatty acid biosynthesis	KEGG PATHWAY	ko00061	3	44	0.564524	0.999894	Solyc03g122120.2.1|Solyc12g056940.1.1|Solyc01g006450.2.1	http://www.genome.jp/kegg-bin/show_pathway?ko00061	Lipid metabolism	Metabolism
Nucleotide excision repair	KEGG PATHWAY	ko03420	6	92	0.575204	0.999894	Solyc09g009900.2.1|Solyc07g018300.2.1|Solyc03g115050.2.1|Solyc10g007400.2.1|Solyc06g076660.2.1|Solyc07g053690.2.1	http://www.genome.jp/kegg-bin/show_pathway?ko03420	Replication and repair	Genetic Information Processing
Biosynthesis of unsaturated fatty acids	KEGG PATHWAY	ko01040	3	45	0.580006	0.999894	Solyc06g007130.2.1|Solyc06g007140.2.1|Solyc03g116730.2.1	http://www.genome.jp/kegg-bin/show_pathway?ko01040	Lipid metabolism	Metabolism
Two-component system	KEGG PATHWAY	ko02020	1	13	0.589672	0.999894	Solyc11g011380.1.1	http://www.genome.jp/kegg-bin/show_pathway?ko02020	Signal transduction	Environmental Information Processing
Type I diabetes mellitus	KEGG PATHWAY	ko04940	1	13	0.589672	0.999894	Solyc11g011920.1.1	http://www.genome.jp/kegg-bin/show_pathway?ko04940	Endocrine and metabolic diseases	Human Diseases
Apoptosis	KEGG PATHWAY	ko04210	2	30	0.59967	0.999894	Solyc03g112940.2.1|Solyc11g062400.1.1	http://www.genome.jp/kegg-bin/show_pathway?ko04210	Cell growth and death	Cellular Processes
Synaptic vesicle cycle	KEGG PATHWAY	ko04721	5	79	0.606479	0.999894	Solyc11g066760.1.1|Solyc01g109750.2.1|Solyc11g008440.1.1|Solyc06g053760.2.1|Solyc01g006950.2.1	http://www.genome.jp/kegg-bin/show_pathway?ko04721	Nervous system	Organismal Systems
Lysosome	KEGG PATHWAY	ko04142	5	79	0.606479	0.999894	Solyc08g065610.2.1|Solyc08g079160.2.1|Solyc07g041900.2.1|Solyc02g093700.2.1|Solyc04g080960.2.1	http://www.genome.jp/kegg-bin/show_pathway?ko04142	Transport and catabolism	Cellular Processes
Cyanoamino acid metabolism	KEGG PATHWAY	ko00460	3	47	0.609905	0.999894	Solyc10g045240.1.1|Solyc01g079570.2.1|Solyc12g008640.1.1	http://www.genome.jp/kegg-bin/show_pathway?ko00460	Metabolism of other amino acids	Metabolism
Toll-like receptor signaling pathway	KEGG PATHWAY	ko04620	2	31	0.617728	0.999894	Solyc07g020800.2.1|Solyc11g062400.1.1	http://www.genome.jp/kegg-bin/show_pathway?ko04620	Immune system	Organismal Systems
Drug metabolism - cytochrome P450	KEGG PATHWAY	ko00982	5	80	0.617733	0.999894	Solyc01g081270.2.1|Solyc09g074850.2.1|Solyc06g059740.2.1|Solyc10g084400.1.1|Solyc06g069040.2.1	http://www.genome.jp/kegg-bin/show_pathway?ko00982	Xenobiotics biodegradation and metabolism	Metabolism
Plant-pathogen interaction	KEGG PATHWAY	ko04626	12	192	0.624274	0.999894	Solyc03g113390.2.1|Solyc09g059430.2.1|Solyc00g174340.1.1|Solyc09g006010.2.1|Solyc03g117980.2.1|Solyc08g076930.1.1|Solyc06g036290.2.1|Solyc03g007260.2.1|Solyc09g007010.1.1|Solyc06g066370.2.1|Solyc06g068680.2.1|Solyc08g081690.2.1	http://www.genome.jp/kegg-bin/show_pathway?ko04626	Environmental adaptation	Organismal Systems
Sulfur metabolism	KEGG PATHWAY	ko00920	2	32	0.635153	0.999894	Solyc09g082860.2.1|Solyc02g082850.2.1	http://www.genome.jp/kegg-bin/show_pathway?ko00920	Energy metabolism	Metabolism
SNARE interactions in vesicular transport	KEGG PATHWAY	ko04130	3	49	0.638347	0.999894	Solyc01g109750.2.1|Solyc06g053760.2.1|Solyc01g006950.2.1	http://www.genome.jp/kegg-bin/show_pathway?ko04130	Folding, sorting and degradation	Genetic Information Processing
Monoterpenoid biosynthesis	KEGG PATHWAY	ko00902	1	15	0.64225	0.999894	Solyc01g094260.2.1	http://www.genome.jp/kegg-bin/show_pathway?ko00902	Metabolism of terpenoids and polyketides	Metabolism
Glycerolipid metabolism	KEGG PATHWAY	ko00561	4	67	0.655751	0.999894	Solyc04g011600.2.1|Solyc04g079100.2.1|Solyc03g115370.2.1|Solyc07g056320.2.1	http://www.genome.jp/kegg-bin/show_pathway?ko00561	Lipid metabolism	Metabolism
Fatty acid metabolism	KEGG PATHWAY	ko00071	4	67	0.655751	0.999894	Solyc01g095750.2.1|Solyc06g059740.2.1|Solyc07g019670.2.1|Solyc12g099440.1.1	http://www.genome.jp/kegg-bin/show_pathway?ko00071	Global and overview maps	Metabolism
Metabolism of xenobiotics by cytochrome P450	KEGG PATHWAY	ko00980	5	84	0.66079	0.999894	Solyc01g081270.2.1|Solyc09g074850.2.1|Solyc06g059740.2.1|Solyc10g084400.1.1|Solyc06g069040.2.1	http://www.genome.jp/kegg-bin/show_pathway?ko00980	Xenobiotics biodegradation and metabolism	Metabolism
Fanconi anemia pathway	KEGG PATHWAY	ko03460	5	84	0.66079	0.999894	Solyc01g099220.2.1|Solyc07g018300.2.1|Solyc07g053690.2.1|Solyc09g009900.2.1|Solyc03g115050.2.1	http://www.genome.jp/kegg-bin/show_pathway?ko03460	Replication and repair	Genetic Information Processing
Vitamin B6 metabolism	KEGG PATHWAY	ko00750	1	16	0.665958	0.999894	Solyc03g121420.2.1	http://www.genome.jp/kegg-bin/show_pathway?ko00750	Metabolism of cofactors and vitamins	Metabolism
Fatty acid elongation	KEGG PATHWAY	ko00062	2	34	0.668122	0.999894	Solyc10g009240.2.1|Solyc03g005320.2.1	http://www.genome.jp/kegg-bin/show_pathway?ko00062	Lipid metabolism	Metabolism
Tropane, piperidine and pyridine alkaloid biosynthesis	KEGG PATHWAY	ko00960	2	34	0.668122	0.999894	Solyc07g053720.2.1|Solyc10g008200.2.1	http://www.genome.jp/kegg-bin/show_pathway?ko00960	Biosynthesis of other secondary metabolites	Metabolism
Endocytosis	KEGG PATHWAY	ko04144	10	168	0.681621	0.999894	Solyc08g066790.2.1|Solyc02g069680.2.1|Solyc11g007170.1.1|Solyc04g011440.2.1|Solyc11g066760.1.1|Solyc07g053480.2.1|Solyc01g065720.2.1|Solyc06g076020.2.1|Solyc11g012020.1.1|Solyc10g086320.1.1	http://www.genome.jp/kegg-bin/show_pathway?ko04144	Transport and catabolism	Cellular Processes
mTOR signaling pathway	KEGG PATHWAY	ko04150	2	35	0.683682	0.999894	Solyc10g076260.1.1|Solyc10g076270.1.1	http://www.genome.jp/kegg-bin/show_pathway?ko04150	Signal transduction	Environmental Information Processing
Vasopressin-regulated water reabsorption	KEGG PATHWAY	ko04962	2	35	0.683682	0.999894	Solyc07g053480.2.1|Solyc01g005460.2.1	http://www.genome.jp/kegg-bin/show_pathway?ko04962	Excretory system	Organismal Systems
Naphthalene degradation	KEGG PATHWAY	ko00626	1	17	0.688096	0.999894	Solyc06g059740.2.1	http://www.genome.jp/kegg-bin/show_pathway?ko00626	Xenobiotics biodegradation and metabolism	Metabolism
NOD-like receptor signaling pathway	KEGG PATHWAY	ko04621	1	17	0.688096	0.999894	Solyc06g036290.2.1	http://www.genome.jp/kegg-bin/show_pathway?ko04621	Immune system	Organismal Systems
Peroxisome	KEGG PATHWAY	ko04146	6	104	0.693777	0.999894	Solyc06g074390.2.1|Solyc11g065920.1.1|Solyc11g067190.1.1|Solyc01g095750.2.1|Solyc11g065930.1.1|Solyc03g122130.2.1	http://www.genome.jp/kegg-bin/show_pathway?ko04146	Transport and catabolism	Cellular Processes
VEGF signaling pathway	KEGG PATHWAY	ko04370	2	36	0.698639	0.999894	Solyc07g020800.2.1|Solyc07g014730.2.1	http://www.genome.jp/kegg-bin/show_pathway?ko04370	Signal transduction	Environmental Information Processing
Histidine metabolism	KEGG PATHWAY	ko00340	2	36	0.698639	0.999894	Solyc08g006740.2.1|Solyc08g006750.2.1	http://www.genome.jp/kegg-bin/show_pathway?ko00340	Amino acid metabolism	Metabolism
PPAR signaling pathway	KEGG PATHWAY	ko03320	2	36	0.698639	0.999894	Solyc01g095750.2.1|Solyc03g116730.2.1	http://www.genome.jp/kegg-bin/show_pathway?ko03320	Endocrine system	Organismal Systems
Viral myocarditis	KEGG PATHWAY	ko05416	1	18	0.708769	0.999894	Solyc07g020800.2.1	http://www.genome.jp/kegg-bin/show_pathway?ko05416	Cardiovascular diseases	Human Diseases
Base excision repair	KEGG PATHWAY	ko03410	3	55	0.714741	0.999894	Solyc10g007400.2.1|Solyc06g076660.2.1|Solyc03g117510.2.1	http://www.genome.jp/kegg-bin/show_pathway?ko03410	Replication and repair	Genetic Information Processing
Legionellosis	KEGG PATHWAY	ko05134	3	55	0.714741	0.999894	Solyc06g076020.2.1|Solyc11g069700.1.1|Solyc04g011440.2.1	http://www.genome.jp/kegg-bin/show_pathway?ko05134	Infectious diseases: Bacterial	Human Diseases
Pyruvate metabolism	KEGG PATHWAY	ko00620	6	107	0.719695	0.999894	Solyc04g076880.2.1|Solyc12g056940.1.1|Solyc08g066360.2.1|Solyc12g088160.1.1|Solyc05g050120.2.1|Solyc01g080460.2.1	http://www.genome.jp/kegg-bin/show_pathway?ko00620	Carbohydrate metabolism	Metabolism
Pantothenate and CoA biosynthesis	KEGG PATHWAY	ko00770	2	38	0.726792	0.999894	Solyc03g043880.2.1|Solyc11g064920.1.1	http://www.genome.jp/kegg-bin/show_pathway?ko00770	Metabolism of cofactors and vitamins	Metabolism
Endocrine and other factor-regulated calcium reabsorption	KEGG PATHWAY	ko04961	2	38	0.726792	0.999894	Solyc11g066760.1.1|Solyc07g053480.2.1	http://www.genome.jp/kegg-bin/show_pathway?ko04961	Excretory system	Organismal Systems
Leishmaniasis	KEGG PATHWAY	ko05140	1	19	0.728073	0.999894	Solyc11g062400.1.1	http://www.genome.jp/kegg-bin/show_pathway?ko05140	Infectious diseases: Parasitic	Human Diseases
One carbon pool by folate	KEGG PATHWAY	ko00670	1	19	0.728073	0.999894	Solyc05g055730.2.1	http://www.genome.jp/kegg-bin/show_pathway?ko00670	Metabolism of cofactors and vitamins	Metabolism
Amoebiasis	KEGG PATHWAY	ko05146	1	19	0.728073	0.999894	Solyc01g091160.2.1	http://www.genome.jp/kegg-bin/show_pathway?ko05146	Infectious diseases: Parasitic	Human Diseases
Retrograde endocannabinoid signaling	KEGG PATHWAY	ko04723	1	19	0.728073	0.999894	Solyc11g008440.1.1	http://www.genome.jp/kegg-bin/show_pathway?ko04723	Nervous system	Organismal Systems
Valine, leucine and isoleucine degradation	KEGG PATHWAY	ko00280	4	74	0.730681	0.999894	Solyc03g043880.2.1|Solyc11g069180.1.1|Solyc01g106080.2.1|Solyc04g063350.2.1	http://www.genome.jp/kegg-bin/show_pathway?ko00280	Amino acid metabolism	Metabolism
mRNA surveillance pathway	KEGG PATHWAY	ko03015	8	143	0.738006	0.999894	Solyc04g049760.2.1|Solyc07g006130.1.1|Solyc03g093680.2.1|Solyc12g019960.1.1|Solyc06g066470.2.1|Solyc09g005330.2.1|Solyc10g080740.1.1|Solyc01g109080.2.1	http://www.genome.jp/kegg-bin/show_pathway?ko03015	Translation	Genetic Information Processing
Long-term depression	KEGG PATHWAY	ko04730	1	20	0.746099	0.999894	Solyc07g014730.2.1	http://www.genome.jp/kegg-bin/show_pathway?ko04730	Nervous system	Organismal Systems
beta-Alanine metabolism	KEGG PATHWAY	ko00410	3	58	0.747972	0.999894	Solyc11g064920.1.1|Solyc11g011920.1.1|Solyc01g106080.2.1	http://www.genome.jp/kegg-bin/show_pathway?ko00410	Metabolism of other amino acids	Metabolism
Pyrimidine metabolism	KEGG PATHWAY	ko00240	11	196	0.756774	0.999894	Solyc08g014390.1.1|Solyc01g097970.2.1|Solyc03g111350.2.1|Solyc10g017920.1.1|Solyc02g081980.2.1|Solyc11g064920.1.1|Solyc01g100030.2.1|Solyc08g082200.2.1|Solyc10g007400.2.1|Solyc09g091420.2.1|Solyc01g056850.2.1	http://www.genome.jp/kegg-bin/show_pathway?ko00240	Nucleotide metabolism	Metabolism
Osteoclast differentiation	KEGG PATHWAY	ko04380	1	21	0.762931	0.999894	Solyc07g020800.2.1	http://www.genome.jp/kegg-bin/show_pathway?ko04380	Development	Organismal Systems
Carbon fixation pathways in prokaryotes	KEGG PATHWAY	ko00720	2	41	0.764819	0.999894	Solyc12g005860.1.1|Solyc05g055730.2.1	http://www.genome.jp/kegg-bin/show_pathway?ko00720	Energy metabolism	Metabolism
Cardiac muscle contraction	KEGG PATHWAY	ko04260	2	41	0.764819	0.999894	Solyc09g074860.2.1|Solyc09g015870.2.1	http://www.genome.jp/kegg-bin/show_pathway?ko04260	Circulatory system	Organismal Systems
Citrate cycle (TCA cycle)	KEGG PATHWAY	ko00020	3	61	0.778031	0.999894	Solyc04g076880.2.1|Solyc12g088160.1.1|Solyc12g005860.1.1	http://www.genome.jp/kegg-bin/show_pathway?ko00020	Carbohydrate metabolism	Metabolism
Pentose phosphate pathway	KEGG PATHWAY	ko00030	3	63	0.796386	0.999894	Solyc12g040570.1.1|Solyc12g040580.1.1|Solyc04g005160.1.1	http://www.genome.jp/kegg-bin/show_pathway?ko00030	Carbohydrate metabolism	Metabolism
Chemokine signaling pathway	KEGG PATHWAY	ko04062	1	24	0.807029	0.999894	Solyc07g020800.2.1	http://www.genome.jp/kegg-bin/show_pathway?ko04062	Immune system	Organismal Systems
Vascular smooth muscle contraction	KEGG PATHWAY	ko04270	1	25	0.819825	0.999894	Solyc07g014730.2.1	http://www.genome.jp/kegg-bin/show_pathway?ko04270	Circulatory system	Organismal Systems
Huntington's disease	KEGG PATHWAY	ko05016	10	191	0.820297	0.999894	Solyc09g015870.2.1|Solyc12g055760.1.1|Solyc11g066760.1.1|Solyc09g074860.2.1|Solyc02g087360.2.1|Solyc02g090480.2.1|Solyc02g067570.2.1|Solyc11g012180.1.1|Solyc11g039980.1.1|Solyc12g036790.1.1	http://www.genome.jp/kegg-bin/show_pathway?ko05016	Neurodegenerative diseases	Human Diseases
Spliceosome	KEGG PATHWAY	ko03040	12	226	0.823816	0.999894	Solyc04g011440.2.1|Solyc11g008460.1.1|Solyc11g005370.1.1|Solyc10g081070.1.1|Solyc06g071620.2.1|Solyc03g093680.2.1|Solyc04g014210.2.1|Solyc06g076020.2.1|Solyc02g062240.2.1|Solyc08g069080.2.1|Solyc09g009640.2.1|Solyc10g080630.1.1	http://www.genome.jp/kegg-bin/show_pathway?ko03040	Transcription	Genetic Information Processing
Pancreatic cancer	KEGG PATHWAY	ko05212	1	26	0.831774	0.999894	Solyc07g020800.2.1	http://www.genome.jp/kegg-bin/show_pathway?ko05212	Cancers: Specific types	Human Diseases
Bacterial invasion of epithelial cells	KEGG PATHWAY	ko05100	1	26	0.831774	0.999894	Solyc07g020800.2.1	http://www.genome.jp/kegg-bin/show_pathway?ko05100	Infectious diseases: Bacterial	Human Diseases
Gap junction	KEGG PATHWAY	ko04540	1	27	0.842931	0.999894	Solyc02g087880.2.1	http://www.genome.jp/kegg-bin/show_pathway?ko04540	Cell communication	Cellular Processes
Influenza A	KEGG PATHWAY	ko05164	3	69	0.843969	0.999894	Solyc06g076020.2.1|Solyc11g062400.1.1|Solyc04g011440.2.1	http://www.genome.jp/kegg-bin/show_pathway?ko05164	Infectious diseases: Viral	Human Diseases
Homologous recombination	KEGG PATHWAY	ko03440	5	108	0.850347	0.999894	Solyc10g007400.2.1|Solyc09g009900.2.1|Solyc07g018300.2.1|Solyc07g053690.2.1|Solyc03g115050.2.1	http://www.genome.jp/kegg-bin/show_pathway?ko03440	Replication and repair	Genetic Information Processing
Steroid biosynthesis	KEGG PATHWAY	ko00100	1	28	0.853349	0.999894	Solyc02g070580.1.1	http://www.genome.jp/kegg-bin/show_pathway?ko00100	Lipid metabolism	Metabolism
Retinol metabolism	KEGG PATHWAY	ko00830	1	28	0.853349	0.999894	Solyc06g059740.2.1	http://www.genome.jp/kegg-bin/show_pathway?ko00830	Metabolism of cofactors and vitamins	Metabolism
Fc gamma R-mediated phagocytosis	KEGG PATHWAY	ko04666	4	91	0.860785	0.999894	Solyc08g066790.2.1|Solyc07g020800.2.1|Solyc10g086320.1.1|Solyc01g065720.2.1	http://www.genome.jp/kegg-bin/show_pathway?ko04666	Immune system	Organismal Systems
Arginine and proline metabolism	KEGG PATHWAY	ko00330	4	91	0.860785	0.999894	Solyc11g011380.1.1|Solyc08g076970.2.1|Solyc01g091160.2.1|Solyc02g089620.2.1	http://www.genome.jp/kegg-bin/show_pathway?ko00330	Amino acid metabolism	Metabolism
Carotenoid biosynthesis	KEGG PATHWAY	ko00906	1	29	0.863076	0.999894	Solyc06g036260.2.1	http://www.genome.jp/kegg-bin/show_pathway?ko00906	Metabolism of terpenoids and polyketides	Metabolism
Renal cell carcinoma	KEGG PATHWAY	ko05211	1	29	0.863076	0.999894	Solyc07g020800.2.1	http://www.genome.jp/kegg-bin/show_pathway?ko05211	Cancers: Specific types	Human Diseases
Pathogenic Escherichia coli infection	KEGG PATHWAY	ko05130	1	29	0.863076	0.999894	Solyc02g087880.2.1	http://www.genome.jp/kegg-bin/show_pathway?ko05130	Infectious diseases: Bacterial	Human Diseases
Adherens junction	KEGG PATHWAY	ko04520	1	29	0.863076	0.999894	Solyc07g020800.2.1	http://www.genome.jp/kegg-bin/show_pathway?ko04520	Cell communication	Cellular Processes
Colorectal cancer	KEGG PATHWAY	ko05210	1	31	0.88064	0.999894	Solyc07g020800.2.1	http://www.genome.jp/kegg-bin/show_pathway?ko05210	Cancers: Specific types	Human Diseases
Sphingolipid metabolism	KEGG PATHWAY	ko00600	1	31	0.88064	0.999894	Solyc08g066020.1.1	http://www.genome.jp/kegg-bin/show_pathway?ko00600	Lipid metabolism	Metabolism
Chloroalkane and chloroalkene degradation	KEGG PATHWAY	ko00625	1	31	0.88064	0.999894	Solyc06g059740.2.1	http://www.genome.jp/kegg-bin/show_pathway?ko00625	Xenobiotics biodegradation and metabolism	Metabolism
Phenylalanine, tyrosine and tryptophan biosynthesis	KEGG PATHWAY	ko00400	2	54	0.880941	0.999894	Solyc07g053720.2.1|Solyc10g008200.2.1	http://www.genome.jp/kegg-bin/show_pathway?ko00400	Amino acid metabolism	Metabolism
Zeatin biosynthesis	KEGG PATHWAY	ko00908	3	76	0.88702	0.999894	Solyc07g006800.1.1|Solyc10g079350.1.1|Solyc12g008920.1.1	http://www.genome.jp/kegg-bin/show_pathway?ko00908	Metabolism of terpenoids and polyketides	Metabolism
Propanoate metabolism	KEGG PATHWAY	ko00640	2	55	0.887213	0.999894	Solyc12g056940.1.1|Solyc01g106080.2.1	http://www.genome.jp/kegg-bin/show_pathway?ko00640	Carbohydrate metabolism	Metabolism
Tight junction	KEGG PATHWAY	ko04530	1	32	0.888559	0.999894	Solyc09g005330.2.1	http://www.genome.jp/kegg-bin/show_pathway?ko04530	Cell communication	Cellular Processes
Ribosome biogenesis in eukaryotes	KEGG PATHWAY	ko03008	5	116	0.889744	0.999894	Solyc10g078540.1.1|Solyc04g072260.1.1|Solyc11g011780.1.1|Solyc02g081810.2.1|Solyc03g025270.2.1	http://www.genome.jp/kegg-bin/show_pathway?ko03008	Translation	Genetic Information Processing
Butanoate metabolism	KEGG PATHWAY	ko00650	1	33	0.895953	0.999894	Solyc11g011920.1.1	http://www.genome.jp/kegg-bin/show_pathway?ko00650	Carbohydrate metabolism	Metabolism
Natural killer cell mediated cytotoxicity	KEGG PATHWAY	ko04650	1	33	0.895953	0.999894	Solyc07g020800.2.1	http://www.genome.jp/kegg-bin/show_pathway?ko04650	Immune system	Organismal Systems
Pathways in cancer	KEGG PATHWAY	ko05200	3	78	0.8972	0.999894	Solyc06g036290.2.1|Solyc07g020800.2.1|Solyc06g053570.2.1	http://www.genome.jp/kegg-bin/show_pathway?ko05200	Cancers: Overview	Human Diseases
Stilbenoid, diarylheptanoid and gingerol biosynthesis	KEGG PATHWAY	ko00945	1	34	0.902857	0.999894	Solyc01g107910.2.1	http://www.genome.jp/kegg-bin/show_pathway?ko00945	Biosynthesis of other secondary metabolites	Metabolism
Salmonella infection	KEGG PATHWAY	ko05132	1	34	0.902857	0.999894	Solyc07g020800.2.1	http://www.genome.jp/kegg-bin/show_pathway?ko05132	Infectious diseases: Bacterial	Human Diseases
Neurotrophin signaling pathway	KEGG PATHWAY	ko04722	2	58	0.904236	0.999894	Solyc07g020800.2.1|Solyc11g062400.1.1	http://www.genome.jp/kegg-bin/show_pathway?ko04722	Nervous system	Organismal Systems
Adipocytokine signaling pathway	KEGG PATHWAY	ko04920	1	35	0.909304	0.999894	Solyc01g095750.2.1	http://www.genome.jp/kegg-bin/show_pathway?ko04920	Endocrine system	Organismal Systems
Shigellosis	KEGG PATHWAY	ko05131	1	35	0.909304	0.999894	Solyc07g020800.2.1	http://www.genome.jp/kegg-bin/show_pathway?ko05131	Infectious diseases: Bacterial	Human Diseases
Chagas disease (American trypanosomiasis)	KEGG PATHWAY	ko05142	1	36	0.915323	0.999894	Solyc11g062400.1.1	http://www.genome.jp/kegg-bin/show_pathway?ko05142	Infectious diseases: Parasitic	Human Diseases
Parkinson's disease	KEGG PATHWAY	ko05012	7	163	0.920795	0.999894	Solyc09g015870.2.1|Solyc12g055760.1.1|Solyc09g074860.2.1|Solyc02g090480.2.1|Solyc11g012180.1.1|Solyc11g039980.1.1|Solyc12g036790.1.1	http://www.genome.jp/kegg-bin/show_pathway?ko05012	Neurodegenerative diseases	Human Diseases
B cell receptor signaling pathway	KEGG PATHWAY	ko04662	1	37	0.920943	0.999894	Solyc07g020800.2.1	http://www.genome.jp/kegg-bin/show_pathway?ko04662	Immune system	Organismal Systems
Starch and sucrose metabolism	KEGG PATHWAY	ko00500	10	219	0.921028	0.999894	Solyc01g098940.2.1|Solyc03g098290.2.1|Solyc07g042550.2.1|Solyc02g075620.2.1|Solyc09g075350.2.1|Solyc07g055930.2.1|Solyc12g096710.1.1|Solyc01g079570.2.1|Solyc10g045240.1.1|Solyc03g083870.2.1	http://www.genome.jp/kegg-bin/show_pathway?ko00500	Carbohydrate metabolism	Metabolism
Amyotrophic lateral sclerosis (ALS)	KEGG PATHWAY	ko05014	1	38	0.92619	0.999894	Solyc07g020800.2.1	http://www.genome.jp/kegg-bin/show_pathway?ko05014	Neurodegenerative diseases	Human Diseases
Pertussis	KEGG PATHWAY	ko05133	1	38	0.92619	0.999894	Solyc11g062400.1.1	http://www.genome.jp/kegg-bin/show_pathway?ko05133	Infectious diseases: Bacterial	Human Diseases
Prostate cancer	KEGG PATHWAY	ko05215	1	40	0.935664	0.999894	Solyc06g036290.2.1	http://www.genome.jp/kegg-bin/show_pathway?ko05215	Cancers: Specific types	Human Diseases
Valine, leucine and isoleucine biosynthesis	KEGG PATHWAY	ko00290	1	40	0.935664	0.999894	Solyc03g043880.2.1	http://www.genome.jp/kegg-bin/show_pathway?ko00290	Amino acid metabolism	Metabolism
Focal adhesion	KEGG PATHWAY	ko04510	1	40	0.935664	0.999894	Solyc07g020800.2.1	http://www.genome.jp/kegg-bin/show_pathway?ko04510	Cell communication	Cellular Processes
Circadian rhythm - plant	KEGG PATHWAY	ko04712	1	41	0.939935	0.999894	Solyc04g049680.2.1	http://www.genome.jp/kegg-bin/show_pathway?ko04712	Environmental adaptation	Organismal Systems
Insulin signaling pathway	KEGG PATHWAY	ko04910	3	90	0.942696	0.999894	Solyc12g056940.1.1|Solyc10g076260.1.1|Solyc10g076270.1.1	http://www.genome.jp/kegg-bin/show_pathway?ko04910	Endocrine system	Organismal Systems
Epithelial cell signaling in Helicobacter pylori infection	KEGG PATHWAY	ko05120	1	44	0.951123	0.999894	Solyc07g020800.2.1	http://www.genome.jp/kegg-bin/show_pathway?ko05120	Infectious diseases: Bacterial	Human Diseases
RNA transport	KEGG PATHWAY	ko03013	8	197	0.953736	0.999894	Solyc11g069700.1.1|Solyc03g082940.2.1|Solyc04g049760.2.1|Solyc03g093680.2.1|Solyc04g078620.2.1|Solyc06g053570.2.1|Solyc11g011780.1.1|Solyc09g059970.2.1	http://www.genome.jp/kegg-bin/show_pathway?ko03013	Translation	Genetic Information Processing
Flavonoid biosynthesis	KEGG PATHWAY	ko00941	1	45	0.954368	0.999894	Solyc01g107910.2.1	http://www.genome.jp/kegg-bin/show_pathway?ko00941	Biosynthesis of other secondary metabolites	Metabolism
Lysine degradation	KEGG PATHWAY	ko00310	1	47	0.960228	0.999894	Solyc07g017610.2.1	http://www.genome.jp/kegg-bin/show_pathway?ko00310	Amino acid metabolism	Metabolism
Axon guidance	KEGG PATHWAY	ko04360	1	47	0.960228	0.999894	Solyc07g020800.2.1	http://www.genome.jp/kegg-bin/show_pathway?ko04360	Development	Organismal Systems
Alzheimer's disease	KEGG PATHWAY	ko05010	6	162	0.961515	0.999894	Solyc09g015870.2.1|Solyc12g055760.1.1|Solyc09g074860.2.1|Solyc11g012180.1.1|Solyc11g039980.1.1|Solyc12g036790.1.1	http://www.genome.jp/kegg-bin/show_pathway?ko05010	Neurodegenerative diseases	Human Diseases
Purine metabolism	KEGG PATHWAY	ko00230	9	226	0.967337	0.999894	Solyc08g014390.1.1|Solyc11g065920.1.1|Solyc10g007400.2.1|Solyc10g017920.1.1|Solyc09g082860.2.1|Solyc02g081980.2.1|Solyc11g065930.1.1|Solyc08g082200.2.1|Solyc09g091420.2.1	http://www.genome.jp/kegg-bin/show_pathway?ko00230	Nucleotide metabolism	Metabolism
Calcium signaling pathway	KEGG PATHWAY	ko04020	1	51	0.969789	0.999894	Solyc02g090480.2.1	http://www.genome.jp/kegg-bin/show_pathway?ko04020	Signal transduction	Environmental Information Processing
Ascorbate and aldarate metabolism	KEGG PATHWAY	ko00053	1	55	0.977053	0.999894	Solyc10g005400.2.1	http://www.genome.jp/kegg-bin/show_pathway?ko00053	Carbohydrate metabolism	Metabolism
Proteasome	KEGG PATHWAY	ko03050	1	59	0.982572	0.999894	Solyc07g066030.2.1	http://www.genome.jp/kegg-bin/show_pathway?ko03050	Folding, sorting and degradation	Genetic Information Processing
RNA degradation	KEGG PATHWAY	ko03018	4	140	0.985333	0.999894	Solyc11g005370.1.1|Solyc01g090780.2.1|Solyc09g009640.2.1|Solyc12g006420.1.1	http://www.genome.jp/kegg-bin/show_pathway?ko03018	Folding, sorting and degradation	Genetic Information Processing
Aminoacyl-tRNA biosynthesis	KEGG PATHWAY	ko00970	1	62	0.985822	0.999894	Solyc10g076610.1.1	http://www.genome.jp/kegg-bin/show_pathway?ko00970	Translation	Genetic Information Processing
Glycolysis / Gluconeogenesis	KEGG PATHWAY	ko00010	4	143	0.987374	0.999894	Solyc04g076880.2.1|Solyc02g077240.2.1|Solyc06g059740.2.1|Solyc12g088160.1.1	http://www.genome.jp/kegg-bin/show_pathway?ko00010	Carbohydrate metabolism	Metabolism
Glycine, serine and threonine metabolism	KEGG PATHWAY	ko00260	1	67	0.98995	0.999894	Solyc10g076250.1.1	http://www.genome.jp/kegg-bin/show_pathway?ko00260	Amino acid metabolism	Metabolism
RNA polymerase	KEGG PATHWAY	ko03020	2	98	0.990505	0.999894	Solyc10g017920.1.1|Solyc08g014390.1.1	http://www.genome.jp/kegg-bin/show_pathway?ko03020	Transcription	Genetic Information Processing
Oocyte meiosis	KEGG PATHWAY	ko04114	3	126	0.991362	0.999894	Solyc05g014370.2.1|Solyc03g096870.2.1|Solyc06g072830.2.1	http://www.genome.jp/kegg-bin/show_pathway?ko04114	Cell growth and death	Cellular Processes
Tuberculosis	KEGG PATHWAY	ko05152	1	90	0.997939	0.999894	Solyc11g062400.1.1	http://www.genome.jp/kegg-bin/show_pathway?ko05152	Infectious diseases: Bacterial	Human Diseases
Oxidative phosphorylation	KEGG PATHWAY	ko00190	9	313	0.999096	0.999894	Solyc02g011810.1.1|Solyc09g015870.2.1|Solyc12g055760.1.1|Solyc09g074860.2.1|Solyc12g008730.1.1|Solyc12g033070.1.1|Solyc11g012180.1.1|Solyc11g039980.1.1|Solyc12g036790.1.1	http://www.genome.jp/kegg-bin/show_pathway?ko00190	Energy metabolism	Metabolism
Herpes simplex infection	KEGG PATHWAY	ko05168	1	106	0.999317	0.999894	Solyc10g081610.1.1	http://www.genome.jp/kegg-bin/show_pathway?ko05168	Infectious diseases: Viral	Human Diseases
Protein processing in endoplasmic reticulum	KEGG PATHWAY	ko04141	5	256	0.999877	0.999894	Solyc03g123540.2.1|Solyc06g036290.2.1|Solyc02g082220.2.1|Solyc04g011440.2.1|Solyc06g076020.2.1	http://www.genome.jp/kegg-bin/show_pathway?ko04141	Folding, sorting and degradation	Genetic Information Processing
Wnt signaling pathway	KEGG PATHWAY	ko04310	1	133	0.999894	0.999894	Solyc07g020800.2.1	http://www.genome.jp/kegg-bin/show_pathway?ko04310	Signal transduction	Environmental Information Processing

## Sheet: Supplementary Table S7B
Supplementary Table S7B The KEGG pathway detected in Tomato under the TOR inhibtion with KU
#Term	Database	Id	Sample number	Background number	P-Value	Corrected P-Value	Genes	Hyperlink	typeII	typeI
Systemic lupus erythematosus	KEGG PATHWAY	ko05322	35	69	0	0	Solyc04g011390.1.1|Solyc11g072860.1.1|Solyc02g077480.1.1|Solyc11g072840.1.1|Solyc06g075930.1.1|Solyc06g072240.1.1|Solyc05g054610.1.1|Solyc11g073250.1.1|Solyc06g075830.1.1|Solyc02g062240.2.1|Solyc09g074300.1.1|Solyc02g038690.1.1|Solyc01g074000.2.1|Solyc03g071620.1.1|Solyc06g084430.2.1|Solyc11g007930.1.1|Solyc03g005220.2.1|Solyc12g056540.1.1|Solyc06g005420.1.1|Solyc01g079110.2.1|Solyc06g074790.1.1|…	http://www.genome.jp/kegg-bin/show_pathway?ko05322	Immune diseases	Human Diseases
Photosynthesis	KEGG PATHWAY	ko00195	41	184	1.54099e-13	1.84148e-11	Solyc12g032990.1.1|Solyc10g047410.1.1|Solyc06g009950.1.1|Solyc12g032960.1.1|Solyc01g017300.1.1|Solyc12g033060.1.1|Solyc01g017740.1.1|Solyc00g230080.1.1|Solyc01g007540.2.1|Solyc01g017330.1.1|Solyc10g006530.2.1|Solyc10g017910.1.1|Solyc09g015300.1.1|Solyc10g017890.1.1|Solyc02g020960.1.1|Solyc10g052740.1.1|Solyc07g021230.1.1|Solyc07g021240.1.1|Solyc10g017900.1.1|Solyc06g009940.1.1|Solyc05g020010.1.1|…	http://www.genome.jp/kegg-bin/show_pathway?ko00195	Energy metabolism	Metabolism
Ribosome	KEGG PATHWAY	ko03010	61	423	1.38826e-10	1.10598e-08	Solyc08g007140.2.1|Solyc03g096360.2.1|Solyc03g115360.2.1|Solyc04g026100.1.1|Solyc06g069860.2.1|Solyc06g083780.2.1|Solyc06g073300.1.1|Solyc08g083120.2.1|Solyc01g104370.2.1|Solyc06g007220.2.1|Solyc12g009380.1.1|Solyc06g008170.2.1|Solyc02g092430.1.1|Solyc12g010350.1.1|Solyc08g006900.2.1|Solyc06g083820.2.1|Solyc09g075290.2.1|Solyc04g008810.2.1|Solyc06g084230.2.1|Solyc10g084610.1.1|Solyc07g005050.2.1|…	http://www.genome.jp/kegg-bin/show_pathway?ko03010	Translation	Genetic Information Processing
Phenylalanine metabolism	KEGG PATHWAY	ko00360	28	169	9.04193e-07	5.40255e-05	Solyc12g042460.1.1|Solyc02g084800.2.1|Solyc08g075830.2.1|Solyc00g282510.1.1|Solyc02g090470.2.1|Solyc09g007900.2.1|Solyc02g090450.2.1|Solyc08g068330.2.1|Solyc01g108320.2.1|Solyc05g010330.2.1|Solyc07g008360.1.1|Solyc09g007520.2.1|Solyc03g078280.1.1|Solyc03g006810.2.1|Solyc06g068650.2.1|Solyc05g052280.2.1|Solyc11g018800.1.1|Solyc09g007890.1.1|Solyc01g107910.2.1|Solyc07g052510.2.1|Solyc03g042560.1.1|…	http://www.genome.jp/kegg-bin/show_pathway?ko00360	Amino acid metabolism	Metabolism
Phenylpropanoid biosynthesis	KEGG PATHWAY	ko00940	29	203	1.21387e-05	0.000580231	Solyc12g042460.1.1|Solyc02g084800.2.1|Solyc10g045240.1.1|Solyc08g075830.2.1|Solyc02g084570.2.1|Solyc00g282510.1.1|Solyc02g090470.2.1|Solyc09g007900.2.1|Solyc02g090450.2.1|Solyc11g018800.1.1|Solyc01g108320.2.1|Solyc05g010330.2.1|Solyc07g008360.1.1|Solyc09g007520.2.1|Solyc01g107590.2.1|Solyc03g078280.1.1|Solyc03g006810.2.1|Solyc06g068650.2.1|Solyc05g052280.2.1|Solyc09g007890.1.1|Solyc01g107910.2.1|…	http://www.genome.jp/kegg-bin/show_pathway?ko00940	Biosynthesis of other secondary metabolites	Metabolism
Nitrogen metabolism	KEGG PATHWAY	ko00910	12	50	2.99619e-05	0.00119348	Solyc11g013810.1.1|Solyc08g044270.2.1|Solyc03g042560.1.1|Solyc02g067750.2.1|Solyc03g078270.1.1|Solyc05g056170.2.1|Solyc09g007920.2.1|Solyc00g282510.1.1|Solyc09g007890.1.1|Solyc09g007900.2.1|Solyc03g083440.2.1|Solyc03g078280.1.1	http://www.genome.jp/kegg-bin/show_pathway?ko00910	Energy metabolism	Metabolism
Transcriptional misregulation in cancer	KEGG PATHWAY	ko05202	11	50	0.000149202	0.00509417	Solyc01g079110.2.1|Solyc03g112940.2.1|Solyc12g056540.1.1|Solyc02g077480.1.1|Solyc10g008910.1.1|Solyc09g075760.2.1|Solyc01g086820.2.1|Solyc01g073970.2.1|Solyc01g080600.2.1|Solyc01g074000.2.1|Solyc02g067570.2.1	http://www.genome.jp/kegg-bin/show_pathway?ko05202	Cancers: Overview	Human Diseases
DNA replication	KEGG PATHWAY	ko03030	14	83	0.000394394	0.0117825	Solyc09g009900.2.1|Solyc07g018300.2.1|Solyc02g082180.2.1|Solyc03g115050.2.1|Solyc10g007400.2.1|Solyc01g110130.2.1|Solyc05g053520.2.1|Solyc01g079500.2.1|Solyc04g045530.2.1|Solyc07g053690.2.1|Solyc06g076660.2.1|Solyc02g069070.2.1|Solyc08g082200.2.1|Solyc07g005020.2.1	http://www.genome.jp/kegg-bin/show_pathway?ko03030	Replication and repair	Genetic Information Processing
Glyoxylate and dicarboxylate metabolism	KEGG PATHWAY	ko00630	9	48	0.0019778	0.0429723	Solyc10g047430.1.1|Solyc01g007330.2.1|Solyc02g077860.1.1|Solyc03g111140.2.1|Solyc07g021200.1.1|Solyc02g086880.2.1|Solyc12g005860.1.1|Solyc00g203660.1.1|Solyc03g111130.1.1	http://www.genome.jp/kegg-bin/show_pathway?ko00630	Carbohydrate metabolism	Metabolism
Cell cycle	KEGG PATHWAY	ko04110	19	159	0.00321888	0.0641094	Solyc11g005090.1.1|Solyc02g082820.2.1|Solyc01g009040.2.1|Solyc02g082180.2.1|Solyc03g032190.2.1|Solyc04g082430.2.1|Solyc05g014370.2.1|Solyc01g110130.2.1|Solyc06g043150.2.1|Solyc04g078310.2.1|Solyc01g079500.2.1|Solyc06g076660.2.1|Solyc11g008740.1.1|Solyc05g007450.2.1|Solyc06g072830.2.1|Solyc03g112940.2.1|Solyc03g096870.2.1|Solyc07g005020.2.1|Solyc09g059440.1.1	http://www.genome.jp/kegg-bin/show_pathway?ko04110	Cell growth and death	Cellular Processes
Progesterone-mediated oocyte maturation	KEGG PATHWAY	ko04914	9	57	0.00655345	0.120373	Solyc01g009040.2.1|Solyc02g082820.2.1|Solyc03g032190.2.1|Solyc04g082430.2.1|Solyc05g014370.2.1|Solyc03g119490.2.1|Solyc06g043150.2.1|Solyc04g078310.2.1|Solyc11g005090.1.1	http://www.genome.jp/kegg-bin/show_pathway?ko04914	Endocrine system	Organismal Systems
Inositol phosphate metabolism	KEGG PATHWAY	ko00562	11	79	0.00740063	0.120373	Solyc11g013830.1.1|Solyc01g106080.2.1|Solyc06g065540.2.1|Solyc11g043130.1.1|Solyc10g005400.2.1|Solyc11g013820.1.1|Solyc11g005910.1.1|Solyc03g123570.2.1|Solyc12g049590.1.1|Solyc10g086320.1.1|Solyc07g017510.2.1	http://www.genome.jp/kegg-bin/show_pathway?ko00562	Carbohydrate metabolism	Metabolism
Cutin, suberine and wax biosynthesis	KEGG PATHWAY	ko00073	6	31	0.00936384	0.139872	Solyc06g074390.2.1|Solyc03g097500.2.1|Solyc02g014730.2.1|Solyc11g067190.1.1|Solyc07g006890.1.1|Solyc06g076800.2.1	http://www.genome.jp/kegg-bin/show_pathway?ko00073	Lipid metabolism	Metabolism
Bile secretion	KEGG PATHWAY	ko04976	5	29	0.0276678	0.367367	Solyc06g009280.1.1|Solyc06g009290.2.1|Solyc02g087410.2.1|Solyc03g032020.2.1|Solyc02g071350.2.1	http://www.genome.jp/kegg-bin/show_pathway?ko04976	Digestive system	Organismal Systems
Phosphatidylinositol signaling system	KEGG PATHWAY	ko04070	9	73	0.0303111	0.375564	Solyc11g013830.1.1|Solyc06g065540.2.1|Solyc11g043130.1.1|Solyc11g013820.1.1|Solyc11g005910.1.1|Solyc03g123570.2.1|Solyc12g049590.1.1|Solyc10g086320.1.1|Solyc07g017510.2.1	http://www.genome.jp/kegg-bin/show_pathway?ko04070	Signal transduction	Environmental Information Processing
Cell cycle - yeast	KEGG PATHWAY	ko04111	13	124	0.0354557	0.389902	Solyc02g082180.2.1|Solyc06g072830.2.1|Solyc05g014370.2.1|Solyc01g110130.2.1|Solyc06g043150.2.1|Solyc07g049680.2.1|Solyc01g079500.2.1|Solyc11g008740.1.1|Solyc05g007450.2.1|Solyc03g096870.2.1|Solyc07g005020.2.1|Solyc03g093260.2.1|Solyc09g059440.1.1	http://www.genome.jp/kegg-bin/show_pathway?ko04111	Cell growth and death	Cellular Processes
ABC transporters	KEGG PATHWAY	ko02010	5	31	0.0358905	0.389902	Solyc06g009290.2.1|Solyc06g009280.1.1|Solyc04g015970.2.1|Solyc02g087410.2.1|Solyc02g071350.2.1	http://www.genome.jp/kegg-bin/show_pathway?ko02010	Membrane transport	Environmental Information Processing
Linoleic acid metabolism	KEGG PATHWAY	ko00591	5	32	0.0405087	0.420938	Solyc08g029000.2.1|Solyc01g099160.2.1|Solyc08g014000.2.1|Solyc07g014730.2.1|Solyc01g099150.2.1	http://www.genome.jp/kegg-bin/show_pathway?ko00591	Lipid metabolism	Metabolism
Meiosis - yeast	KEGG PATHWAY	ko04113	9	80	0.0501856	0.479774	Solyc02g082180.2.1|Solyc06g072830.2.1|Solyc05g014370.2.1|Solyc01g110130.2.1|Solyc01g079500.2.1|Solyc05g007450.2.1|Solyc03g096870.2.1|Solyc07g005020.2.1|Solyc09g059440.1.1	http://www.genome.jp/kegg-bin/show_pathway?ko04113	Cell growth and death	Cellular Processes
Methane metabolism	KEGG PATHWAY	ko00680	15	162	0.0633469	0.560737	Solyc02g090450.2.1|Solyc03g006810.2.1|Solyc07g052510.2.1|Solyc01g108320.2.1|Solyc05g010330.2.1|Solyc02g084800.2.1|Solyc09g007520.2.1|Solyc05g052280.2.1|Solyc04g082460.2.1|Solyc08g075830.2.1|Solyc02g086880.2.1|Solyc11g018800.1.1|Solyc02g090470.2.1|Solyc02g094180.2.1|Solyc06g050440.2.1	http://www.genome.jp/kegg-bin/show_pathway?ko00680	Energy metabolism	Metabolism
Ubiquinone and other terpenoid-quinone biosynthesis	KEGG PATHWAY	ko00130	5	37	0.0687839	0.573505	Solyc07g053720.2.1|Solyc12g042460.1.1|Solyc10g008200.2.1|Solyc07g008360.1.1|Solyc06g068650.2.1	http://www.genome.jp/kegg-bin/show_pathway?ko00130	Metabolism of cofactors and vitamins	Metabolism
Alanine, aspartate and glutamate metabolism	KEGG PATHWAY	ko00250	6	49	0.0719881	0.573505	Solyc08g044270.2.1|Solyc11g011920.1.1|Solyc01g005000.2.1|Solyc08g068330.2.1|Solyc10g076250.1.1|Solyc03g083440.2.1	http://www.genome.jp/kegg-bin/show_pathway?ko00250	Amino acid metabolism	Metabolism
p53 signaling pathway	KEGG PATHWAY	ko04115	6	50	0.0778577	0.592918	Solyc03g112940.2.1|Solyc02g082820.2.1|Solyc03g032190.2.1|Solyc04g082430.2.1|Solyc08g067960.2.1|Solyc01g009040.2.1	http://www.genome.jp/kegg-bin/show_pathway?ko04115	Cell growth and death	Cellular Processes
Novobiocin biosynthesis	KEGG PATHWAY	ko00401	2	8	0.0793866	0.592918	Solyc07g053720.2.1|Solyc10g008200.2.1	http://www.genome.jp/kegg-bin/show_pathway?ko00401	Biosynthesis of other secondary metabolites	Metabolism
Drug metabolism - other enzymes	KEGG PATHWAY	ko00983	3	21	0.128867	0.799644	Solyc11g064920.1.1|Solyc11g065920.1.1|Solyc09g091420.2.1	http://www.genome.jp/kegg-bin/show_pathway?ko00983	Xenobiotics biodegradation and metabolism	Metabolism
HTLV-I infection	KEGG PATHWAY	ko05166	8	84	0.131474	0.799644	Solyc03g112940.2.1|Solyc06g072830.2.1|Solyc05g014370.2.1|Solyc05g053520.2.1|Solyc10g007400.2.1|Solyc06g076660.2.1|Solyc02g083900.2.1|Solyc03g096870.2.1	http://www.genome.jp/kegg-bin/show_pathway?ko05166	Infectious diseases: Viral	Human Diseases
Serotonergic synapse	KEGG PATHWAY	ko04726	2	11	0.138607	0.799644	Solyc03g119490.2.1|Solyc07g014730.2.1	http://www.genome.jp/kegg-bin/show_pathway?ko04726	Nervous system	Organismal Systems
Thyroid cancer	KEGG PATHWAY	ko05216	2	11	0.138607	0.799644	Solyc03g119490.2.1|Solyc06g053570.2.1	http://www.genome.jp/kegg-bin/show_pathway?ko05216	Cancers: Specific types	Human Diseases
Carbon fixation in photosynthetic organisms	KEGG PATHWAY	ko00710	9	99	0.140523	0.799644	Solyc10g047430.1.1|Solyc01g007330.2.1|Solyc02g077860.1.1|Solyc07g021200.1.1|Solyc12g088160.1.1|Solyc04g076880.2.1|Solyc08g068330.2.1|Solyc01g080460.2.1|Solyc00g203660.1.1	http://www.genome.jp/kegg-bin/show_pathway?ko00710	Energy metabolism	Metabolism
GABAergic synapse	KEGG PATHWAY	ko04727	4	35	0.156501	0.850088	Solyc02g089400.2.1|Solyc11g011920.1.1|Solyc01g005000.2.1|Solyc11g008440.1.1	http://www.genome.jp/kegg-bin/show_pathway?ko04727	Nervous system	Organismal Systems
alpha-Linolenic acid metabolism	KEGG PATHWAY	ko00592	5	49	0.16986	0.898506	Solyc02g087090.2.1|Solyc01g103390.2.1|Solyc12g099440.1.1|Solyc07g014730.2.1|Solyc02g087070.2.1	http://www.genome.jp/kegg-bin/show_pathway?ko00592	Lipid metabolism	Metabolism
Regulation of actin cytoskeleton	KEGG PATHWAY	ko04810	8	90	0.172934	0.898506	Solyc11g013830.1.1|Solyc06g065540.2.1|Solyc03g119490.2.1|Solyc11g013820.1.1|Solyc03g123570.2.1|Solyc12g049590.1.1|Solyc10g086320.1.1|Solyc07g017510.2.1	http://www.genome.jp/kegg-bin/show_pathway?ko04810	Cell motility	Cellular Processes
Mismatch repair	KEGG PATHWAY	ko03430	7	77	0.179516	0.905844	Solyc09g009900.2.1|Solyc07g018300.2.1|Solyc03g115050.2.1|Solyc10g007400.2.1|Solyc05g053520.2.1|Solyc06g076660.2.1|Solyc07g053690.2.1	http://www.genome.jp/kegg-bin/show_pathway?ko03430	Replication and repair	Genetic Information Processing
Type I diabetes mellitus	KEGG PATHWAY	ko04940	2	13	0.181927	0.905844	Solyc11g011920.1.1|Solyc01g005000.2.1	http://www.genome.jp/kegg-bin/show_pathway?ko04940	Endocrine and metabolic diseases	Human Diseases
Isoquinoline alkaloid biosynthesis	KEGG PATHWAY	ko00950	3	26	0.203395	0.957219	Solyc07g053720.2.1|Solyc10g008200.2.1|Solyc08g068330.2.1	http://www.genome.jp/kegg-bin/show_pathway?ko00950	Biosynthesis of other secondary metabolites	Metabolism
Taurine and hypotaurine metabolism	KEGG PATHWAY	ko00430	2	14	0.20426	0.957219	Solyc11g011920.1.1|Solyc01g005000.2.1	http://www.genome.jp/kegg-bin/show_pathway?ko00430	Metabolism of other amino acids	Metabolism
Styrene degradation	KEGG PATHWAY	ko00643	1	5	0.266587	1	Solyc12g014100.1.1	http://www.genome.jp/kegg-bin/show_pathway?ko00643	Xenobiotics biodegradation and metabolism	Metabolism
beta-Alanine metabolism	KEGG PATHWAY	ko00410	5	58	0.268726	1	Solyc11g064920.1.1|Solyc11g011920.1.1|Solyc01g005000.2.1|Solyc01g106080.2.1|Solyc05g005700.2.1	http://www.genome.jp/kegg-bin/show_pathway?ko00410	Metabolism of other amino acids	Metabolism
Ubiquitin mediated proteolysis	KEGG PATHWAY	ko04120	13	181	0.293692	1	Solyc11g065190.1.1|Solyc09g007310.2.1|Solyc06g072830.2.1|Solyc10g055450.1.1|Solyc05g054080.2.1|Solyc02g078210.2.1|Solyc06g043150.2.1|Solyc07g065630.2.1|Solyc04g076620.2.1|Solyc04g078620.2.1|Solyc08g067960.2.1|Solyc03g096870.2.1|Solyc09g008700.1.1	http://www.genome.jp/kegg-bin/show_pathway?ko04120	Folding, sorting and degradation	Genetic Information Processing
MAPK signaling pathway - yeast	KEGG PATHWAY	ko04011	1	6	0.310694	1	Solyc06g053570.2.1	http://www.genome.jp/kegg-bin/show_pathway?ko04011	Signal transduction	Environmental Information Processing
Fat digestion and absorption	KEGG PATHWAY	ko04975	1	6	0.310694	1	Solyc07g014730.2.1	http://www.genome.jp/kegg-bin/show_pathway?ko04975	Digestive system	Organismal Systems
Nucleotide excision repair	KEGG PATHWAY	ko03420	7	92	0.316148	1	Solyc09g009900.2.1|Solyc07g018300.2.1|Solyc03g115050.2.1|Solyc10g007400.2.1|Solyc05g053520.2.1|Solyc06g076660.2.1|Solyc07g053690.2.1	http://www.genome.jp/kegg-bin/show_pathway?ko03420	Replication and repair	Genetic Information Processing
Amoebiasis	KEGG PATHWAY	ko05146	2	19	0.31795	1	Solyc01g091160.2.1|Solyc04g079470.2.1	http://www.genome.jp/kegg-bin/show_pathway?ko05146	Infectious diseases: Parasitic	Human Diseases
Arachidonic acid metabolism	KEGG PATHWAY	ko00590	2	19	0.31795	1	Solyc08g080940.2.1|Solyc07g014730.2.1	http://www.genome.jp/kegg-bin/show_pathway?ko00590	Lipid metabolism	Metabolism
Terpenoid backbone biosynthesis	KEGG PATHWAY	ko00900	4	48	0.326216	1	Solyc04g079960.1.1|Solyc06g076920.2.1|Solyc00g136560.2.1|Solyc03g032020.2.1	http://www.genome.jp/kegg-bin/show_pathway?ko00900	Metabolism of terpenoids and polyketides	Metabolism
Fatty acid elongation	KEGG PATHWAY	ko00062	3	34	0.335513	1	Solyc10g009240.2.1|Solyc05g009280.2.1|Solyc03g005320.2.1	http://www.genome.jp/kegg-bin/show_pathway?ko00062	Lipid metabolism	Metabolism
Tropane, piperidine and pyridine alkaloid biosynthesis	KEGG PATHWAY	ko00960	3	34	0.335513	1	Solyc07g053720.2.1|Solyc10g008200.2.1|Solyc08g068330.2.1	http://www.genome.jp/kegg-bin/show_pathway?ko00960	Biosynthesis of other secondary metabolites	Metabolism
Long-term depression	KEGG PATHWAY	ko04730	2	20	0.340462	1	Solyc03g119490.2.1|Solyc07g014730.2.1	http://www.genome.jp/kegg-bin/show_pathway?ko04730	Nervous system	Organismal Systems
Fc epsilon RI signaling pathway	KEGG PATHWAY	ko04664	2	20	0.340462	1	Solyc03g119490.2.1|Solyc07g014730.2.1	http://www.genome.jp/kegg-bin/show_pathway?ko04664	Immune system	Organismal Systems
Plant hormone signal transduction	KEGG PATHWAY	ko04075	24	364	0.348953	1	Solyc01g009170.2.1|Solyc01g006650.1.1|Solyc01g096810.2.1|Solyc07g040990.2.1|Solyc05g015610.2.1|Solyc06g073730.1.1|Solyc12g009560.1.1|Solyc01g107730.2.1|Solyc07g008250.2.1|Solyc06g073720.1.1|Solyc06g074320.2.1|Solyc05g014260.2.1|Solyc09g006010.2.1|Solyc01g111310.2.1|Solyc01g110580.2.1|Solyc02g092820.2.1|Solyc10g086380.1.1|Solyc07g053030.2.1|Solyc04g076460.2.1|Solyc04g078470.2.1|Solyc03g097510.1.1|…	http://www.genome.jp/kegg-bin/show_pathway?ko04075	Signal transduction	Environmental Information Processing
Histidine metabolism	KEGG PATHWAY	ko00340	3	36	0.369026	1	Solyc08g006740.2.1|Solyc08g006750.2.1|Solyc05g005700.2.1	http://www.genome.jp/kegg-bin/show_pathway?ko00340	Amino acid metabolism	Metabolism
Pentose and glucuronate interconversions	KEGG PATHWAY	ko00040	8	113	0.369333	1	Solyc05g005700.2.1|Solyc02g075620.2.1|Solyc09g075350.2.1|Solyc12g096710.1.1|Solyc09g008380.2.1|Solyc03g083870.2.1|Solyc03g071570.2.1|Solyc04g077030.2.1	http://www.genome.jp/kegg-bin/show_pathway?ko00040	Carbohydrate metabolism	Metabolism
Phagosome	KEGG PATHWAY	ko04145	7	98	0.375578	1	Solyc11g013830.1.1|Solyc06g065540.2.1|Solyc11g013820.1.1|Solyc03g123570.2.1|Solyc12g049590.1.1|Solyc02g087880.2.1|Solyc07g017510.2.1	http://www.genome.jp/kegg-bin/show_pathway?ko04145	Transport and catabolism	Cellular Processes
Glycerolipid metabolism	KEGG PATHWAY	ko00561	5	67	0.3767	1	Solyc04g011600.2.1|Solyc12g009820.1.1|Solyc07g056320.2.1|Solyc04g079100.2.1|Solyc05g005700.2.1	http://www.genome.jp/kegg-bin/show_pathway?ko00561	Lipid metabolism	Metabolism
Flavone and flavonol biosynthesis	KEGG PATHWAY	ko00944	1	8	0.391117	1	Solyc11g066580.1.1	http://www.genome.jp/kegg-bin/show_pathway?ko00944	Biosynthesis of other secondary metabolites	Metabolism
Thiamine metabolism	KEGG PATHWAY	ko00730	1	8	0.391117	1	Solyc06g006080.2.1	http://www.genome.jp/kegg-bin/show_pathway?ko00730	Metabolism of cofactors and vitamins	Metabolism
Pyrimidine metabolism	KEGG PATHWAY	ko00240	13	196	0.398187	1	Solyc12g098540.1.1|Solyc01g097970.2.1|Solyc10g007400.2.1|Solyc02g081980.2.1|Solyc05g053520.2.1|Solyc11g064920.1.1|Solyc01g100030.2.1|Solyc04g045530.2.1|Solyc08g082200.2.1|Solyc05g053430.2.1|Solyc12g062560.1.1|Solyc07g048010.2.1|Solyc09g091420.2.1	http://www.genome.jp/kegg-bin/show_pathway?ko00240	Nucleotide metabolism	Metabolism
Tyrosine metabolism	KEGG PATHWAY	ko00350	4	54	0.409516	1	Solyc07g053720.2.1|Solyc12g014100.1.1|Solyc10g008200.2.1|Solyc08g068330.2.1	http://www.genome.jp/kegg-bin/show_pathway?ko00350	Amino acid metabolism	Metabolism
Base excision repair	KEGG PATHWAY	ko03410	4	55	0.423262	1	Solyc10g007400.2.1|Solyc05g053520.2.1|Solyc06g076660.2.1|Solyc03g117510.2.1	http://www.genome.jp/kegg-bin/show_pathway?ko03410	Replication and repair	Genetic Information Processing
Cell cycle - Caulobacter	KEGG PATHWAY	ko04112	2	24	0.427632	1	Solyc01g007490.2.1|Solyc09g065790.1.1	http://www.genome.jp/kegg-bin/show_pathway?ko04112	Cell growth and death	Cellular Processes
MAPK signaling pathway - fly	KEGG PATHWAY	ko04013	1	9	0.427742	1	Solyc03g119490.2.1	http://www.genome.jp/kegg-bin/show_pathway?ko04013	Signal transduction	Environmental Information Processing
Vascular smooth muscle contraction	KEGG PATHWAY	ko04270	2	25	0.448493	1	Solyc03g119490.2.1|Solyc07g014730.2.1	http://www.genome.jp/kegg-bin/show_pathway?ko04270	Circulatory system	Organismal Systems
Valine, leucine and isoleucine degradation	KEGG PATHWAY	ko00280	5	74	0.460969	1	Solyc03g043880.2.1|Solyc05g005700.2.1|Solyc11g069180.1.1|Solyc01g106080.2.1|Solyc04g063350.2.1	http://www.genome.jp/kegg-bin/show_pathway?ko00280	Amino acid metabolism	Metabolism
Dorso-ventral axis formation	KEGG PATHWAY	ko04320	1	10	0.462167	1	Solyc03g119490.2.1	http://www.genome.jp/kegg-bin/show_pathway?ko04320	Development	Organismal Systems
Cholinergic synapse	KEGG PATHWAY	ko04725	1	10	0.462167	1	Solyc03g119490.2.1	http://www.genome.jp/kegg-bin/show_pathway?ko04725	Nervous system	Organismal Systems
Pyruvate metabolism	KEGG PATHWAY	ko00620	7	107	0.465167	1	Solyc12g056940.1.1|Solyc05g005700.2.1|Solyc12g088160.1.1|Solyc03g111140.2.1|Solyc04g076880.2.1|Solyc01g080460.2.1|Solyc03g111130.1.1	http://www.genome.jp/kegg-bin/show_pathway?ko00620	Carbohydrate metabolism	Metabolism
Gap junction	KEGG PATHWAY	ko04540	2	27	0.488884	1	Solyc03g119490.2.1|Solyc02g087880.2.1	http://www.genome.jp/kegg-bin/show_pathway?ko04540	Cell communication	Cellular Processes
Non-homologous end-joining	KEGG PATHWAY	ko03450	1	11	0.494523	1	Solyc07g017990.2.1	http://www.genome.jp/kegg-bin/show_pathway?ko03450	Replication and repair	Genetic Information Processing
Carbohydrate digestion and absorption	KEGG PATHWAY	ko04973	1	11	0.494523	1	Solyc02g080290.2.1	http://www.genome.jp/kegg-bin/show_pathway?ko04973	Digestive system	Organismal Systems
Protein digestion and absorption	KEGG PATHWAY	ko04974	1	11	0.494523	1	Solyc02g089400.2.1	http://www.genome.jp/kegg-bin/show_pathway?ko04974	Digestive system	Organismal Systems
Steroid biosynthesis	KEGG PATHWAY	ko00100	2	28	0.508371	1	Solyc02g070580.1.1|Solyc01g091320.2.1	http://www.genome.jp/kegg-bin/show_pathway?ko00100	Lipid metabolism	Metabolism
Carotenoid biosynthesis	KEGG PATHWAY	ko00906	2	29	0.527366	1	Solyc08g075320.2.1|Solyc03g007960.2.1	http://www.genome.jp/kegg-bin/show_pathway?ko00906	Metabolism of terpenoids and polyketides	Metabolism
Bladder cancer	KEGG PATHWAY	ko05219	1	13	0.553518	1	Solyc03g119490.2.1	http://www.genome.jp/kegg-bin/show_pathway?ko05219	Cancers: Specific types	Human Diseases
Fanconi anemia pathway	KEGG PATHWAY	ko03460	5	84	0.574412	1	Solyc01g099220.2.1|Solyc07g018300.2.1|Solyc07g053690.2.1|Solyc09g009900.2.1|Solyc03g115050.2.1	http://www.genome.jp/kegg-bin/show_pathway?ko03460	Replication and repair	Genetic Information Processing
Fatty acid metabolism	KEGG PATHWAY	ko00071	4	67	0.578613	1	Solyc01g095750.2.1|Solyc01g099100.2.1|Solyc12g099440.1.1|Solyc05g005700.2.1	http://www.genome.jp/kegg-bin/show_pathway?ko00071	Global and overview maps	Metabolism
Cysteine and methionine metabolism	KEGG PATHWAY	ko00270	6	103	0.59108	1	Solyc01g006100.2.1|Solyc06g060070.2.1|Solyc07g053720.2.1|Solyc08g083110.2.1|Solyc08g068330.2.1|Solyc10g008200.2.1	http://www.genome.jp/kegg-bin/show_pathway?ko00270	Amino acid metabolism	Metabolism
Butanoate metabolism	KEGG PATHWAY	ko00650	2	33	0.598238	1	Solyc11g011920.1.1|Solyc01g005000.2.1	http://www.genome.jp/kegg-bin/show_pathway?ko00650	Carbohydrate metabolism	Metabolism
Peroxisome	KEGG PATHWAY	ko04146	6	104	0.600607	1	Solyc06g074390.2.1|Solyc11g065920.1.1|Solyc11g067190.1.1|Solyc01g095750.2.1|Solyc01g099100.2.1|Solyc04g082460.2.1	http://www.genome.jp/kegg-bin/show_pathway?ko04146	Transport and catabolism	Cellular Processes
MAPK signaling pathway	KEGG PATHWAY	ko04010	3	53	0.625394	1	Solyc03g119490.2.1|Solyc07g014730.2.1|Solyc04g011440.2.1	http://www.genome.jp/kegg-bin/show_pathway?ko04010	Signal transduction	Environmental Information Processing
Melanoma	KEGG PATHWAY	ko05218	1	16	0.629369	1	Solyc03g119490.2.1	http://www.genome.jp/kegg-bin/show_pathway?ko05218	Cancers: Specific types	Human Diseases
Adipocytokine signaling pathway	KEGG PATHWAY	ko04920	2	35	0.630559	1	Solyc01g095750.2.1|Solyc01g099100.2.1	http://www.genome.jp/kegg-bin/show_pathway?ko04920	Endocrine system	Organismal Systems
GnRH signaling pathway	KEGG PATHWAY	ko04912	2	35	0.630559	1	Solyc03g119490.2.1|Solyc07g014730.2.1	http://www.genome.jp/kegg-bin/show_pathway?ko04912	Endocrine system	Organismal Systems
mTOR signaling pathway	KEGG PATHWAY	ko04150	2	35	0.630559	1	Solyc10g076260.1.1|Solyc10g076270.1.1	http://www.genome.jp/kegg-bin/show_pathway?ko04150	Signal transduction	Environmental Information Processing
mRNA surveillance pathway	KEGG PATHWAY	ko03015	8	143	0.634167	1	Solyc04g049760.2.1|Solyc07g006130.1.1|Solyc03g093680.2.1|Solyc12g019960.1.1|Solyc06g066470.2.1|Solyc09g005330.2.1|Solyc10g080740.1.1|Solyc01g109080.2.1	http://www.genome.jp/kegg-bin/show_pathway?ko03015	Translation	Genetic Information Processing
Amino sugar and nucleotide sugar metabolism	KEGG PATHWAY	ko00520	8	143	0.634167	1	Solyc10g074440.1.1|Solyc10g074390.1.1|Solyc07g005100.2.1|Solyc04g072000.2.1|Solyc10g081120.1.1|Solyc08g080570.2.1|Solyc10g074460.1.1|Solyc07g005090.2.1	http://www.genome.jp/kegg-bin/show_pathway?ko00520	Carbohydrate metabolism	Metabolism
Homologous recombination	KEGG PATHWAY	ko03440	6	108	0.637479	1	Solyc09g009900.2.1|Solyc07g018300.2.1|Solyc03g115050.2.1|Solyc10g007400.2.1|Solyc05g053520.2.1|Solyc07g053690.2.1	http://www.genome.jp/kegg-bin/show_pathway?ko03440	Replication and repair	Genetic Information Processing
Phenylalanine, tyrosine and tryptophan biosynthesis	KEGG PATHWAY	ko00400	3	54	0.638093	1	Solyc07g053720.2.1|Solyc10g008200.2.1|Solyc08g068330.2.1	http://www.genome.jp/kegg-bin/show_pathway?ko00400	Amino acid metabolism	Metabolism
VEGF signaling pathway	KEGG PATHWAY	ko04370	2	36	0.645944	1	Solyc03g119490.2.1|Solyc07g014730.2.1	http://www.genome.jp/kegg-bin/show_pathway?ko04370	Signal transduction	Environmental Information Processing
PPAR signaling pathway	KEGG PATHWAY	ko03320	2	36	0.645944	1	Solyc01g095750.2.1|Solyc01g099100.2.1	http://www.genome.jp/kegg-bin/show_pathway?ko03320	Endocrine system	Organismal Systems
Propanoate metabolism	KEGG PATHWAY	ko00640	3	55	0.650487	1	Solyc12g056940.1.1|Solyc01g106080.2.1|Solyc05g005700.2.1	http://www.genome.jp/kegg-bin/show_pathway?ko00640	Carbohydrate metabolism	Metabolism
Chronic myeloid leukemia	KEGG PATHWAY	ko05220	1	17	0.651676	1	Solyc03g119490.2.1	http://www.genome.jp/kegg-bin/show_pathway?ko05220	Cancers: Specific types	Human Diseases
Non-small cell lung cancer	KEGG PATHWAY	ko05223	1	17	0.651676	1	Solyc03g119490.2.1	http://www.genome.jp/kegg-bin/show_pathway?ko05223	Cancers: Specific types	Human Diseases
Acute myeloid leukemia	KEGG PATHWAY	ko05221	1	17	0.651676	1	Solyc03g119490.2.1	http://www.genome.jp/kegg-bin/show_pathway?ko05221	Cancers: Specific types	Human Diseases
Prion diseases	KEGG PATHWAY	ko05020	1	18	0.672641	1	Solyc03g119490.2.1	http://www.genome.jp/kegg-bin/show_pathway?ko05020	Neurodegenerative diseases	Human Diseases
Pantothenate and CoA biosynthesis	KEGG PATHWAY	ko00770	2	38	0.675183	1	Solyc03g043880.2.1|Solyc11g064920.1.1	http://www.genome.jp/kegg-bin/show_pathway?ko00770	Metabolism of cofactors and vitamins	Metabolism
Zeatin biosynthesis	KEGG PATHWAY	ko00908	4	76	0.67791	1	Solyc07g006800.1.1|Solyc02g094860.1.1|Solyc02g085880.1.1|Solyc10g079350.1.1	http://www.genome.jp/kegg-bin/show_pathway?ko00908	Metabolism of terpenoids and polyketides	Metabolism
Galactose metabolism	KEGG PATHWAY	ko00052	3	58	0.685833	1	Solyc08g080570.2.1|Solyc02g080290.2.1|Solyc07g007930.2.1	http://www.genome.jp/kegg-bin/show_pathway?ko00052	Carbohydrate metabolism	Metabolism
Lysine biosynthesis	KEGG PATHWAY	ko00300	1	19	0.692346	1	Solyc07g017610.2.1	http://www.genome.jp/kegg-bin/show_pathway?ko00300	Amino acid metabolism	Metabolism
Limonene and pinene degradation	KEGG PATHWAY	ko00903	1	19	0.692346	1	Solyc05g005700.2.1	http://www.genome.jp/kegg-bin/show_pathway?ko00903	Metabolism of terpenoids and polyketides	Metabolism
Sesquiterpenoid and triterpenoid biosynthesis	KEGG PATHWAY	ko00909	1	19	0.692346	1	Solyc09g092470.2.1	http://www.genome.jp/kegg-bin/show_pathway?ko00909	Metabolism of terpenoids and polyketides	Metabolism
Endometrial cancer	KEGG PATHWAY	ko05213	1	19	0.692346	1	Solyc03g119490.2.1	http://www.genome.jp/kegg-bin/show_pathway?ko05213	Cancers: Specific types	Human Diseases
Selenocompound metabolism	KEGG PATHWAY	ko00450	1	19	0.692346	1	Solyc08g083110.2.1	http://www.genome.jp/kegg-bin/show_pathway?ko00450	Metabolism of other amino acids	Metabolism
Retrograde endocannabinoid signaling	KEGG PATHWAY	ko04723	1	19	0.692346	1	Solyc11g008440.1.1	http://www.genome.jp/kegg-bin/show_pathway?ko04723	Nervous system	Organismal Systems
Bacterial secretion system	KEGG PATHWAY	ko03070	1	20	0.710866	1	Solyc11g005040.1.1	http://www.genome.jp/kegg-bin/show_pathway?ko03070	Membrane transport	Environmental Information Processing
Cardiac muscle contraction	KEGG PATHWAY	ko04260	2	41	0.71532	1	Solyc09g015870.2.1|Solyc11g056410.1.1	http://www.genome.jp/kegg-bin/show_pathway?ko04260	Circulatory system	Organismal Systems
Citrate cycle (TCA cycle)	KEGG PATHWAY	ko00020	3	61	0.718437	1	Solyc04g076880.2.1|Solyc12g088160.1.1|Solyc12g005860.1.1	http://www.genome.jp/kegg-bin/show_pathway?ko00020	Carbohydrate metabolism	Metabolism
Pancreatic secretion	KEGG PATHWAY	ko04972	2	42	0.727742	1	Solyc07g053480.2.1|Solyc07g014730.2.1	http://www.genome.jp/kegg-bin/show_pathway?ko04972	Digestive system	Organismal Systems
Glutathione metabolism	KEGG PATHWAY	ko00480	6	119	0.727779	1	Solyc12g044520.1.1|Solyc00g187050.2.1|Solyc12g040570.1.1|Solyc09g074850.2.1|Solyc03g116120.1.1|Solyc08g080940.2.1	http://www.genome.jp/kegg-bin/show_pathway?ko00480	Metabolism of other amino acids	Metabolism
Melanogenesis	KEGG PATHWAY	ko04916	1	21	0.728273	1	Solyc03g119490.2.1	http://www.genome.jp/kegg-bin/show_pathway?ko04916	Endocrine system	Organismal Systems
Osteoclast differentiation	KEGG PATHWAY	ko04380	1	21	0.728273	1	Solyc03g119490.2.1	http://www.genome.jp/kegg-bin/show_pathway?ko04380	Development	Organismal Systems
ErbB signaling pathway	KEGG PATHWAY	ko04012	1	21	0.728273	1	Solyc03g119490.2.1	http://www.genome.jp/kegg-bin/show_pathway?ko04012	Signal transduction	Environmental Information Processing
Tryptophan metabolism	KEGG PATHWAY	ko00380	2	43	0.739701	1	Solyc04g082460.2.1|Solyc05g005700.2.1	http://www.genome.jp/kegg-bin/show_pathway?ko00380	Amino acid metabolism	Metabolism
Biosynthesis of unsaturated fatty acids	KEGG PATHWAY	ko01040	2	45	0.762274	1	Solyc06g007140.2.1|Solyc06g007130.2.1	http://www.genome.jp/kegg-bin/show_pathway?ko01040	Lipid metabolism	Metabolism
Flavonoid biosynthesis	KEGG PATHWAY	ko00941	2	45	0.762274	1	Solyc11g066580.1.1|Solyc01g107910.2.1	http://www.genome.jp/kegg-bin/show_pathway?ko00941	Biosynthesis of other secondary metabolites	Metabolism
Chemokine signaling pathway	KEGG PATHWAY	ko04062	1	24	0.77446	1	Solyc03g119490.2.1	http://www.genome.jp/kegg-bin/show_pathway?ko04062	Immune system	Organismal Systems
Lysine degradation	KEGG PATHWAY	ko00310	2	47	0.78313	1	Solyc07g017610.2.1|Solyc05g005700.2.1	http://www.genome.jp/kegg-bin/show_pathway?ko00310	Amino acid metabolism	Metabolism
Glutamatergic synapse	KEGG PATHWAY	ko04724	2	48	0.792943	1	Solyc02g089400.2.1|Solyc07g014730.2.1	http://www.genome.jp/kegg-bin/show_pathway?ko04724	Nervous system	Organismal Systems
Insulin signaling pathway	KEGG PATHWAY	ko04910	4	90	0.797616	1	Solyc12g056940.1.1|Solyc03g119490.2.1|Solyc10g076270.1.1|Solyc10g076260.1.1	http://www.genome.jp/kegg-bin/show_pathway?ko04910	Endocrine system	Organismal Systems
Glycerophospholipid metabolism	KEGG PATHWAY	ko00564	4	90	0.797616	1	Solyc04g011600.2.1|Solyc04g079100.2.1|Solyc07g014730.2.1|Solyc07g056320.2.1	http://www.genome.jp/kegg-bin/show_pathway?ko00564	Lipid metabolism	Metabolism
Pancreatic cancer	KEGG PATHWAY	ko05212	1	26	0.800807	1	Solyc03g119490.2.1	http://www.genome.jp/kegg-bin/show_pathway?ko05212	Cancers: Specific types	Human Diseases
SNARE interactions in vesicular transport	KEGG PATHWAY	ko04130	2	49	0.802362	1	Solyc01g109750.2.1|Solyc06g053760.2.1	http://www.genome.jp/kegg-bin/show_pathway?ko04130	Folding, sorting and degradation	Genetic Information Processing
Arginine and proline metabolism	KEGG PATHWAY	ko00330	4	91	0.804596	1	Solyc08g076970.2.1|Solyc01g091160.2.1|Solyc08g068330.2.1|Solyc05g005700.2.1	http://www.genome.jp/kegg-bin/show_pathway?ko00330	Amino acid metabolism	Metabolism
Spliceosome	KEGG PATHWAY	ko03040	11	226	0.805634	1	Solyc04g011440.2.1|Solyc11g005370.1.1|Solyc10g081070.1.1|Solyc06g071620.2.1|Solyc03g093680.2.1|Solyc04g014210.2.1|Solyc12g035280.1.1|Solyc11g010310.1.1|Solyc02g062240.2.1|Solyc08g069080.2.1|Solyc10g080630.1.1	http://www.genome.jp/kegg-bin/show_pathway?ko03040	Transcription	Genetic Information Processing
Purine metabolism	KEGG PATHWAY	ko00230	11	226	0.805634	1	Solyc11g065920.1.1|Solyc10g007400.2.1|Solyc02g081980.2.1|Solyc05g053520.2.1|Solyc12g098540.1.1|Solyc04g045530.2.1|Solyc08g082200.2.1|Solyc05g053430.2.1|Solyc12g062560.1.1|Solyc02g078400.2.1|Solyc09g091420.2.1	http://www.genome.jp/kegg-bin/show_pathway?ko00230	Nucleotide metabolism	Metabolism
Glioma	KEGG PATHWAY	ko05214	1	27	0.812804	1	Solyc03g119490.2.1	http://www.genome.jp/kegg-bin/show_pathway?ko05214	Cancers: Specific types	Human Diseases
T cell receptor signaling pathway	KEGG PATHWAY	ko04660	1	27	0.812804	1	Solyc03g119490.2.1	http://www.genome.jp/kegg-bin/show_pathway?ko04660	Immune system	Organismal Systems
Huntington's disease	KEGG PATHWAY	ko05016	9	191	0.818166	1	Solyc09g015870.2.1|Solyc12g055760.1.1|Solyc02g090480.2.1|Solyc02g067570.2.1|Solyc06g063220.2.1|Solyc05g053430.2.1|Solyc11g039980.1.1|Solyc12g036790.1.1|Solyc11g056410.1.1	http://www.genome.jp/kegg-bin/show_pathway?ko05016	Neurodegenerative diseases	Human Diseases
Antigen processing and presentation	KEGG PATHWAY	ko04612	2	51	0.820063	1	Solyc08g065610.2.1|Solyc04g011440.2.1	http://www.genome.jp/kegg-bin/show_pathway?ko04612	Immune system	Organismal Systems
Measles	KEGG PATHWAY	ko05162	2	51	0.820063	1	Solyc08g067960.2.1|Solyc04g011440.2.1	http://www.genome.jp/kegg-bin/show_pathway?ko05162	Infectious diseases: Viral	Human Diseases
Ribosome biogenesis in eukaryotes	KEGG PATHWAY	ko03008	5	116	0.834131	1	Solyc10g078540.1.1|Solyc04g072260.1.1|Solyc11g011780.1.1|Solyc02g081810.2.1|Solyc03g025270.2.1	http://www.genome.jp/kegg-bin/show_pathway?ko03008	Translation	Genetic Information Processing
Renal cell carcinoma	KEGG PATHWAY	ko05211	1	29	0.834676	1	Solyc03g119490.2.1	http://www.genome.jp/kegg-bin/show_pathway?ko05211	Cancers: Specific types	Human Diseases
Pathogenic Escherichia coli infection	KEGG PATHWAY	ko05130	1	29	0.834676	1	Solyc02g087880.2.1	http://www.genome.jp/kegg-bin/show_pathway?ko05130	Infectious diseases: Bacterial	Human Diseases
Apoptosis	KEGG PATHWAY	ko04210	1	30	0.844635	1	Solyc03g112940.2.1	http://www.genome.jp/kegg-bin/show_pathway?ko04210	Cell growth and death	Cellular Processes
Ascorbate and aldarate metabolism	KEGG PATHWAY	ko00053	2	55	0.851255	1	Solyc10g005400.2.1|Solyc05g005700.2.1	http://www.genome.jp/kegg-bin/show_pathway?ko00053	Carbohydrate metabolism	Metabolism
Colorectal cancer	KEGG PATHWAY	ko05210	1	31	0.853995	1	Solyc03g119490.2.1	http://www.genome.jp/kegg-bin/show_pathway?ko05210	Cancers: Specific types	Human Diseases
Toll-like receptor signaling pathway	KEGG PATHWAY	ko04620	1	31	0.853995	1	Solyc03g119490.2.1	http://www.genome.jp/kegg-bin/show_pathway?ko04620	Immune system	Organismal Systems
Chloroalkane and chloroalkene degradation	KEGG PATHWAY	ko00625	1	31	0.853995	1	Solyc05g005700.2.1	http://www.genome.jp/kegg-bin/show_pathway?ko00625	Xenobiotics biodegradation and metabolism	Metabolism
Lysosome	KEGG PATHWAY	ko04142	3	79	0.86152	1	Solyc08g065610.2.1|Solyc07g041900.2.1|Solyc04g080960.2.1	http://www.genome.jp/kegg-bin/show_pathway?ko04142	Transport and catabolism	Cellular Processes
Synaptic vesicle cycle	KEGG PATHWAY	ko04721	3	79	0.86152	1	Solyc01g109750.2.1|Solyc11g008440.1.1|Solyc06g053760.2.1	http://www.genome.jp/kegg-bin/show_pathway?ko04721	Nervous system	Organismal Systems
Alzheimer's disease	KEGG PATHWAY	ko05010	7	162	0.862009	1	Solyc09g015870.2.1|Solyc12g055760.1.1|Solyc10g005510.2.1|Solyc11g056410.1.1|Solyc06g063220.2.1|Solyc11g039980.1.1|Solyc12g036790.1.1	http://www.genome.jp/kegg-bin/show_pathway?ko05010	Neurodegenerative diseases	Human Diseases
Tight junction	KEGG PATHWAY	ko04530	1	32	0.862792	1	Solyc09g005330.2.1	http://www.genome.jp/kegg-bin/show_pathway?ko04530	Cell communication	Cellular Processes
Parkinson's disease	KEGG PATHWAY	ko05012	7	163	0.866094	1	Solyc09g015870.2.1|Solyc12g055760.1.1|Solyc02g090480.2.1|Solyc11g056410.1.1|Solyc06g063220.2.1|Solyc11g039980.1.1|Solyc12g036790.1.1	http://www.genome.jp/kegg-bin/show_pathway?ko05012	Neurodegenerative diseases	Human Diseases
Drug metabolism - cytochrome P450	KEGG PATHWAY	ko00982	3	80	0.867173	1	Solyc03g116120.1.1|Solyc12g044520.1.1|Solyc09g074850.2.1	http://www.genome.jp/kegg-bin/show_pathway?ko00982	Xenobiotics biodegradation and metabolism	Metabolism
Photosynthesis - antenna proteins	KEGG PATHWAY	ko00196	1	33	0.871059	1	Solyc06g069730.2.1	http://www.genome.jp/kegg-bin/show_pathway?ko00196	Energy metabolism	Metabolism
Natural killer cell mediated cytotoxicity	KEGG PATHWAY	ko04650	1	33	0.871059	1	Solyc03g119490.2.1	http://www.genome.jp/kegg-bin/show_pathway?ko04650	Immune system	Organismal Systems
Ether lipid metabolism	KEGG PATHWAY	ko00565	1	33	0.871059	1	Solyc07g014730.2.1	http://www.genome.jp/kegg-bin/show_pathway?ko00565	Lipid metabolism	Metabolism
Stilbenoid, diarylheptanoid and gingerol biosynthesis	KEGG PATHWAY	ko00945	1	34	0.878829	1	Solyc01g107910.2.1	http://www.genome.jp/kegg-bin/show_pathway?ko00945	Biosynthesis of other secondary metabolites	Metabolism
Vasopressin-regulated water reabsorption	KEGG PATHWAY	ko04962	1	35	0.886131	1	Solyc07g053480.2.1	http://www.genome.jp/kegg-bin/show_pathway?ko04962	Excretory system	Organismal Systems
Metabolism of xenobiotics by cytochrome P450	KEGG PATHWAY	ko00980	3	84	0.887797	1	Solyc03g116120.1.1|Solyc12g044520.1.1|Solyc09g074850.2.1	http://www.genome.jp/kegg-bin/show_pathway?ko00980	Xenobiotics biodegradation and metabolism	Metabolism
Diterpenoid biosynthesis	KEGG PATHWAY	ko00904	1	36	0.892994	1	Solyc07g061730.2.1	http://www.genome.jp/kegg-bin/show_pathway?ko00904	Metabolism of terpenoids and polyketides	Metabolism
B cell receptor signaling pathway	KEGG PATHWAY	ko04662	1	37	0.899443	1	Solyc03g119490.2.1	http://www.genome.jp/kegg-bin/show_pathway?ko04662	Immune system	Organismal Systems
Long-term potentiation	KEGG PATHWAY	ko04720	1	38	0.905504	1	Solyc03g119490.2.1	http://www.genome.jp/kegg-bin/show_pathway?ko04720	Nervous system	Organismal Systems
Amyotrophic lateral sclerosis (ALS)	KEGG PATHWAY	ko05014	1	38	0.905504	1	Solyc04g082460.2.1	http://www.genome.jp/kegg-bin/show_pathway?ko05014	Neurodegenerative diseases	Human Diseases
Endocrine and other factor-regulated calcium reabsorption	KEGG PATHWAY	ko04961	1	38	0.905504	1	Solyc07g053480.2.1	http://www.genome.jp/kegg-bin/show_pathway?ko04961	Excretory system	Organismal Systems
Prostate cancer	KEGG PATHWAY	ko05215	1	40	0.916553	1	Solyc03g119490.2.1	http://www.genome.jp/kegg-bin/show_pathway?ko05215	Cancers: Specific types	Human Diseases
Valine, leucine and isoleucine biosynthesis	KEGG PATHWAY	ko00290	1	40	0.916553	1	Solyc03g043880.2.1	http://www.genome.jp/kegg-bin/show_pathway?ko00290	Amino acid metabolism	Metabolism
Focal adhesion	KEGG PATHWAY	ko04510	1	40	0.916553	1	Solyc03g119490.2.1	http://www.genome.jp/kegg-bin/show_pathway?ko04510	Cell communication	Cellular Processes
Glycine, serine and threonine metabolism	KEGG PATHWAY	ko00260	2	67	0.917508	1	Solyc10g076250.1.1|Solyc04g009960.2.1	http://www.genome.jp/kegg-bin/show_pathway?ko00260	Amino acid metabolism	Metabolism
Toxoplasmosis	KEGG PATHWAY	ko05145	2	67	0.917508	1	Solyc07g014730.2.1|Solyc04g011440.2.1	http://www.genome.jp/kegg-bin/show_pathway?ko05145	Infectious diseases: Parasitic	Human Diseases
Carbon fixation pathways in prokaryotes	KEGG PATHWAY	ko00720	1	41	0.921584	1	Solyc12g005860.1.1	http://www.genome.jp/kegg-bin/show_pathway?ko00720	Energy metabolism	Metabolism
Circadian rhythm - plant	KEGG PATHWAY	ko04712	1	41	0.921584	1	Solyc04g049680.2.1	http://www.genome.jp/kegg-bin/show_pathway?ko04712	Environmental adaptation	Organismal Systems
Influenza A	KEGG PATHWAY	ko05164	2	69	0.925399	1	Solyc03g119490.2.1|Solyc04g011440.2.1	http://www.genome.jp/kegg-bin/show_pathway?ko05164	Infectious diseases: Viral	Human Diseases
Fatty acid biosynthesis	KEGG PATHWAY	ko00061	1	44	0.934931	1	Solyc12g056940.1.1	http://www.genome.jp/kegg-bin/show_pathway?ko00061	Lipid metabolism	Metabolism
Endocytosis	KEGG PATHWAY	ko04144	6	168	0.943164	1	Solyc02g069680.2.1|Solyc11g012020.1.1|Solyc04g011440.2.1|Solyc07g053480.2.1|Solyc05g054080.2.1|Solyc10g086320.1.1	http://www.genome.jp/kegg-bin/show_pathway?ko04144	Transport and catabolism	Cellular Processes
Cyanoamino acid metabolism	KEGG PATHWAY	ko00460	1	47	0.946008	1	Solyc10g045240.1.1	http://www.genome.jp/kegg-bin/show_pathway?ko00460	Metabolism of other amino acids	Metabolism
Oocyte meiosis	KEGG PATHWAY	ko04114	4	126	0.949527	1	Solyc03g119490.2.1|Solyc05g014370.2.1|Solyc03g096870.2.1|Solyc06g072830.2.1	http://www.genome.jp/kegg-bin/show_pathway?ko04114	Cell growth and death	Cellular Processes
Pathways in cancer	KEGG PATHWAY	ko05200	2	78	0.952872	1	Solyc03g119490.2.1|Solyc06g053570.2.1	http://www.genome.jp/kegg-bin/show_pathway?ko05200	Cancers: Overview	Human Diseases
RNA transport	KEGG PATHWAY	ko03013	7	197	0.955908	1	Solyc03g082940.2.1|Solyc04g049760.2.1|Solyc03g093680.2.1|Solyc04g078620.2.1|Solyc06g053570.2.1|Solyc11g011780.1.1|Solyc09g059970.2.1	http://www.genome.jp/kegg-bin/show_pathway?ko03013	Translation	Genetic Information Processing
Calcium signaling pathway	KEGG PATHWAY	ko04020	1	51	0.957904	1	Solyc02g090480.2.1	http://www.genome.jp/kegg-bin/show_pathway?ko04020	Signal transduction	Environmental Information Processing
Legionellosis	KEGG PATHWAY	ko05134	1	55	0.967181	1	Solyc04g011440.2.1	http://www.genome.jp/kegg-bin/show_pathway?ko05134	Infectious diseases: Bacterial	Human Diseases
RNA degradation	KEGG PATHWAY	ko03018	4	140	0.972187	1	Solyc11g005370.1.1|Solyc01g090780.2.1|Solyc07g065950.2.1|Solyc12g006420.1.1	http://www.genome.jp/kegg-bin/show_pathway?ko03018	Folding, sorting and degradation	Genetic Information Processing
Neurotrophin signaling pathway	KEGG PATHWAY	ko04722	1	58	0.972772	1	Solyc03g119490.2.1	http://www.genome.jp/kegg-bin/show_pathway?ko04722	Nervous system	Organismal Systems
Protein export	KEGG PATHWAY	ko03060	1	59	0.974416	1	Solyc11g005040.1.1	http://www.genome.jp/kegg-bin/show_pathway?ko03060	Folding, sorting and degradation	Genetic Information Processing
Proteasome	KEGG PATHWAY	ko03050	1	59	0.974416	1	Solyc07g066030.2.1	http://www.genome.jp/kegg-bin/show_pathway?ko03050	Folding, sorting and degradation	Genetic Information Processing
Glycolysis / Gluconeogenesis	KEGG PATHWAY	ko00010	4	143	0.9756	1	Solyc04g076880.2.1|Solyc12g088160.1.1|Solyc10g005510.2.1|Solyc05g005700.2.1	http://www.genome.jp/kegg-bin/show_pathway?ko00010	Carbohydrate metabolism	Metabolism
Fc gamma R-mediated phagocytosis	KEGG PATHWAY	ko04666	2	91	0.976124	1	Solyc03g119490.2.1|Solyc10g086320.1.1	http://www.genome.jp/kegg-bin/show_pathway?ko04666	Immune system	Organismal Systems
Aminoacyl-tRNA biosynthesis	KEGG PATHWAY	ko00970	1	62	0.978776	1	Solyc10g076610.1.1	http://www.genome.jp/kegg-bin/show_pathway?ko00970	Translation	Genetic Information Processing
Pentose phosphate pathway	KEGG PATHWAY	ko00030	1	63	0.980057	1	Solyc12g040570.1.1	http://www.genome.jp/kegg-bin/show_pathway?ko00030	Carbohydrate metabolism	Metabolism
RNA polymerase	KEGG PATHWAY	ko03020	2	98	0.983556	1	Solyc05g053430.2.1|Solyc12g062560.1.1	http://www.genome.jp/kegg-bin/show_pathway?ko03020	Transcription	Genetic Information Processing
Plant-pathogen interaction	KEGG PATHWAY	ko04626	5	192	0.991462	1	Solyc06g068680.2.1|Solyc03g119490.2.1|Solyc03g007260.2.1|Solyc08g081690.2.1|Solyc09g006010.2.1	http://www.genome.jp/kegg-bin/show_pathway?ko04626	Environmental adaptation	Organismal Systems
Starch and sucrose metabolism	KEGG PATHWAY	ko00500	6	219	0.992214	1	Solyc07g042550.2.1|Solyc02g075620.2.1|Solyc09g075350.2.1|Solyc12g096710.1.1|Solyc10g045240.1.1|Solyc03g083870.2.1	http://www.genome.jp/kegg-bin/show_pathway?ko00500	Carbohydrate metabolism	Metabolism
Herpes simplex infection	KEGG PATHWAY	ko05168	1	106	0.998636	1	Solyc10g081610.1.1	http://www.genome.jp/kegg-bin/show_pathway?ko05168	Infectious diseases: Viral	Human Diseases
Oxidative phosphorylation	KEGG PATHWAY	ko00190	7	313	0.9996	1	Solyc09g015870.2.1|Solyc12g055760.1.1|Solyc12g033070.1.1|Solyc11g056410.1.1|Solyc06g063220.2.1|Solyc11g039980.1.1|Solyc12g036790.1.1	http://www.genome.jp/kegg-bin/show_pathway?ko00190	Energy metabolism	Metabolism
Protein processing in endoplasmic reticulum	KEGG PATHWAY	ko04141	1	256	1	1	Solyc04g011440.2.1	http://www.genome.jp/kegg-bin/show_pathway?ko04141	Folding, sorting and degradation	Genetic Information Processing
