# Supplementary material for: Tomato FK506 Binding Protein 12KD (FKBP12) Mediates the Interaction between Rapamycin and Target of Rapamycin (TOR)
Source: Front Plant Sci. 2016 Nov 18;7:1746. doi: 10.3389/fpls.2016.01746 (PMC5114585; doi:10.3389/fpls.2016.01746)
Supplement: Table S10 — DEGs involved in transporters. (A) The DEGs related to transporters in tomato after the treatment of rapamycin. (B) The DEGs related to transporters in tomato after the treatment of KU63794. (C) The overlapped DEGs related to transporters in tomato between the treatment of rapamycin and KU63794. [file Table10.XLS]

## Sheet: Supplementary Table S10A
Supplementary Table S10A The DEGs related to transporters in Tomato after the treatment of rapamycin
gene_id	FDR	log2FC(RAP/DMSO)	NR_tophit_description
Solyc09g090070.1	0.000423684	-1.16312	inorganic phosphate transporter [Solanum lycopersicum]
Solyc02g062890.1	4.14138e-05	-1.38829	polyol/monosaccharide transporter 6 [Solanum lycopersicum]
Solyc04g015970.2	6.30183e-06	-1.52412	PREDICTED: ABC transporter A family member 1-like [Solanum lycopersicum]
Solyc03g113070.2	0.000431655	-2.6649	PREDICTED: ABC transporter A family member 2-like [Solanum tuberosum]
Solyc03g113040.2	0.00189799	-1.9118	PREDICTED: ABC transporter A family member 7-like [Solanum lycopersicum]
Solyc02g087410.2	7.70308e-05	-1.60893	PREDICTED: ABC transporter B family member 15-like [Solanum lycopersicum]
Solyc06g009290.2	5.95918e-09	-1.84147	PREDICTED: ABC transporter B family member 21-like [Solanum lycopersicum]
Solyc06g009280.1	0.0124323	-2.90543	PREDICTED: ABC transporter B family member 21-like [Solanum tuberosum]
Solyc03g114950.2	0.0022656	-1.02133	PREDICTED: ABC transporter B family member 25-like [Solanum lycopersicum]
Solyc02g071350.2	0.00645995	-1.55734	PREDICTED: ABC transporter B family member 9-like, partial [Solanum lycopersicum]
Solyc03g007530.2	0.000117234	-1.33964	PREDICTED: ABC transporter C family member 10-like [Solanum lycopersicum]
Solyc12g036120.1	0.0305006	-1.81068	PREDICTED: ABC transporter C family member 12-like isoform X5 [Solanum tuberosum]
Solyc08g006880.2	0.00280327	-1.04253	PREDICTED: ABC transporter C family member 2-like [Solanum lycopersicum]
Solyc05g014380.2	0.0392466	-1.19274	PREDICTED: ABC transporter C family member 3-like [Solanum lycopersicum]
Solyc07g065320.2	2.33852e-08	-1.72876	PREDICTED: ABC transporter C family member 3-like [Solanum tuberosum]
Solyc09g075020.2	3.88051e-07	-1.64626	PREDICTED: ABC transporter C family member 4-like [Solanum lycopersicum]
Solyc04g055120.2	0.000562153	-1.10949	PREDICTED: ABC transporter D family member 1-like [Solanum lycopersicum]
Solyc06g074940.2	0.000984641	-1.76817	PREDICTED: ABC transporter F family member 1-like [Solanum lycopersicum]
Solyc07g062630.1	0.0119842	-4.54241	PREDICTED: ABC transporter G family member 10-like [Solanum tuberosum]
Solyc00g164680.1	0.00883158	-1.2414	PREDICTED: ABC transporter G family member 11-like, partial [Solanum lycopersicum]
Solyc05g054890.2	6.65594e-09	-3.65269	PREDICTED: ABC transporter G family member 1-like [Solanum lycopersicum]
Solyc01g006720.2	0.0109172	-1.22294	PREDICTED: ABC transporter G family member 22-like [Solanum lycopersicum]
Solyc03g113690.1	0.0147849	-4.39228	PREDICTED: ABC transporter G family member 23-like [Solanum lycopersicum]
Solyc06g065670.2	9.94676e-05	-1.86564	PREDICTED: ABC transporter G family member 32-like [Solanum tuberosum]
Solyc03g120980.2	1.20358e-06	-1.53032	PREDICTED: ABC transporter G family member 36-like [Solanum lycopersicum]
Solyc03g007690.1	0.0361793	1.37997	PREDICTED: ABC transporter G family member 8-like [Solanum lycopersicum]
Solyc11g068970.1	0.00211027	3.35392	PREDICTED: aluminum-activated malate transporter 2-like [Solanum lycopersicum]
Solyc09g090730.1	0.0281332	-1.01907	PREDICTED: ammonium transporter 1 member 1-like [Solanum lycopersicum]
Solyc02g070280.2	0.000430198	-1.17847	PREDICTED: cationic amino acid transporter 1-like [Solanum lycopersicum]
Solyc02g081850.2	4.07751e-05	-1.36579	PREDICTED: cationic amino acid transporter 5-like [Solanum lycopersicum]
Solyc11g010290.1	0.018564	-1.24933	PREDICTED: dicarboxylate transporter 2.1, chloroplastic-like [Solanum lycopersicum]
Solyc09g065600.2	0.0205374	1.29516	PREDICTED: GDP-mannose transporter GONST4-like [Solanum lycopersicum]
Solyc03g112100.2	6.48007e-05	-2.05189	PREDICTED: high-affinity nitrate transporter 3.2-like [Solanum lycopersicum]
Solyc02g093860.2	0.00594538	-1.11233	PREDICTED: lysine histidine transporter 1-like [Solanum lycopersicum]
Solyc05g009700.2	0.00530204	-1.29808	PREDICTED: lysine histidine transporter-like 6-like [Solanum lycopersicum]
Solyc01g111980.2	0.00134295	-1.11613	PREDICTED: lysine histidine transporter-like 8-like [Solanum lycopersicum]
Solyc06g075460.2	2.85232e-09	2.95289	PREDICTED: nitrate excretion transporter 1-like [Solanum tuberosum]
Solyc08g007430.1	0.0245956	-2.02872	PREDICTED: nitrate transporter 1.1-like [Solanum lycopersicum]
Solyc08g078950.2	0.00255014	-1.01543	PREDICTED: nitrate transporter 1.1-like [Solanum lycopersicum]
Solyc04g005790.2	0.00178078	-1.63831	PREDICTED: nitrate transporter 1.2-like [Solanum lycopersicum]
Solyc12g006050.1	6.19487e-06	-1.70761	PREDICTED: nitrate transporter 1.3-like [Solanum lycopersicum]
Solyc01g096880.2	0.000128532	-1.228	PREDICTED: nitrate transporter 1.4-like [Solanum lycopersicum]
Solyc07g032490.2	0.0152902	-1.67753	PREDICTED: nitrate transporter 1.4-like [Solanum lycopersicum]
Solyc08g007060.2	0.000598583	-2.17112	PREDICTED: nitrate transporter 1.5-like [Solanum lycopersicum]
Solyc10g024490.1	0.0390363	-2.00006	PREDICTED: nitrate transporter 1.5-like [Solanum lycopersicum]
Solyc02g072500.2	1.07442e-06	1.67373	PREDICTED: nucleobase-ascorbate transporter 2-like [Solanum lycopersicum]
Solyc01g106920.2	0.0147553	-3.83856	PREDICTED: nucleobase-ascorbate transporter 7-like [Solanum lycopersicum]
Solyc03g033460.2	9.89724e-06	-1.63422	PREDICTED: oligopeptide transporter 7-like [Solanum lycopersicum]
Solyc06g076750.2	0.00245521	-1.0192	PREDICTED: peptide transporter PTR1-like [Solanum lycopersicum]
Solyc07g008520.2	0.0421741	-2.09451	PREDICTED: peptide transporter PTR1-like [Solanum lycopersicum]
Solyc09g090360.2	0.00332243	-1.46165	PREDICTED: phosphate transporter PHO1-like [Solanum lycopersicum]
Solyc12g096580.1	0.010197	-1.09219	PREDICTED: potassium transporter 4-like [Solanum lycopersicum]
Solyc08g082080.2	0.0185477	-1.16105	PREDICTED: probable GABA transporter 2-like [Solanum lycopersicum]
Solyc09g090080.1	0.00102409	-2.52221	PREDICTED: probable inorganic phosphate transporter 1-7-like [Solanum lycopersicum]
Solyc03g031920.2	0.00282463	-1.01791	PREDICTED: probable metal-nicotianamine transporter YSL7-like isoform 1 [Solanum lycopersicum]
Solyc05g009500.2	0.010728	-1.00547	PREDICTED: probable nitrite transporter At1g68570-like [Solanum lycopersicum]
Solyc04g079520.2	0.000828314	-1.7494	PREDICTED: probable peptide/nitrate transporter At1g27040-like [Solanum lycopersicum]
Solyc02g087280.2	0.0398543	-1.11017	PREDICTED: probable peptide/nitrate transporter At5g14940-like [Solanum lycopersicum]
Solyc06g036100.2	0.0157151	-1.01201	PREDICTED: putative transporter arsB-like [Solanum lycopersicum]
Solyc02g089400.2	1.68466e-05	-1.39547	PREDICTED: sodium-coupled neutral amino acid transporter 3-like [Solanum lycopersicum]
Solyc05g052300.2	0.00793809	-1.1132	PREDICTED: sodium-coupled neutral amino acid transporter 3-like [Solanum lycopersicum]
Solyc01g080680.2	0.00204079	-2.64961	PREDICTED: sugar transporter ERD6-like 16-like [Solanum lycopersicum]
Solyc04g072760.2	0.00139953	-1.62562	PREDICTED: sulfate transporter 1.3-like [Solanum lycopersicum]
Solyc06g084140.2	3.90441e-05	-1.35754	PREDICTED: sulfate transporter 3.1-like [Solanum lycopersicum]
Solyc02g082450.2	0.0158126	-1.6276	PREDICTED: uncharacterized transporter YBR287W-like [Solanum lycopersicum]
Solyc11g008440.1	1.96903e-06	-1.51415	PREDICTED: vacuolar amino acid transporter 1-like [Solanum lycopersicum]
Solyc06g005620.2	0.0373959	-1.47474	PREDICTED: zinc transporter 1-like [Solanum lycopersicum]
Solyc07g043230.2	0.0210963	-1.04807	PREDICTED: zinc transporter 5-like [Solanum lycopersicum]
Solyc05g054740.2	0.000240559	-1.1724	probable sulfate transporter 4.2-like [Solanum lycopersicum]
Solyc10g047170.1	9.88389e-06	-3.22851	sulfate transporter 1 [Solanum sulfate transporter 1 [Solanum lycopersicum]
Solyc04g054730.2	0.00343658	-1.2652	sulfate transporter 2.1-like [Solanum lycopersicum]
Solyc11g012360.1	0.000693462	-1.14946	tonoplast dicarboxylate transporter-like [Solanum lycopersicum]

## Sheet: Supplementary Table S10B
Supplementary Table S10B The DEGs related to transporters in Tomato after the treatment of KU
protein_id	gene_id	FDR	log2FC(KU/DMSO)	NR_tophit_description
Solyc09g090070.1.1	Solyc09g090070.1	0.00195481	-1.11064	inorganic phosphate transporter [Solanum lycopersicum]
Solyc02g062890.1.1	Solyc02g062890.1	0.000558664	-1.28705	polyol/monosaccharide transporter 6 [Solanum lycopersicum]
Solyc04g015970.2.1	Solyc04g015970.2	0.00183492	-1.10027	PREDICTED: ABC transporter A family member 1-like [Solanum lycopersicum]
Solyc03g113070.2.1	Solyc03g113070.2	0.000188931	-2.50054	PREDICTED: ABC transporter A family member 2-like [Solanum tuberosum]
Solyc03g113040.2.1	Solyc03g113040.2	0.0094921	-1.43694	PREDICTED: ABC transporter A family member 7-like [Solanum lycopersicum]
Solyc02g087410.2.1	Solyc02g087410.2	2.76967e-05	-1.69771	PREDICTED: ABC transporter B family member 15-like [Solanum lycopersicum]
Solyc06g009290.2.1	Solyc06g009290.2	1.17929e-05	-1.42502	PREDICTED: ABC transporter B family member 21-like [Solanum lycopersicum]
Solyc06g009280.1.1	Solyc06g009280.1	0.00890222	-2.41141	PREDICTED: ABC transporter B family member 21-like [Solanum tuberosum]
Solyc02g071350.2.1	Solyc02g071350.2	0.0198148	-1.25274	PREDICTED: ABC transporter B family member 9-like, partial [Solanum lycopersicum]
Solyc03g007530.2.1	Solyc03g007530.2	0.000113779	-1.36899	PREDICTED: ABC transporter C family member 10-like [Solanum lycopersicum]
Solyc12g036140.1.1	Solyc12g036140.1	0.00598122	-1.81774	PREDICTED: ABC transporter C family member 12-like [Solanum lycopersicum]
Solyc12g036120.1.1	Solyc12g036120.1	0.00760342	-1.97556	PREDICTED: ABC transporter C family member 12-like isoform X5 [Solanum tuberosum]
Solyc08g006880.2.1	Solyc08g006880.2	0.00524008	-1.02187	PREDICTED: ABC transporter C family member 2-like [Solanum lycopersicum]
Solyc07g065320.2.1	Solyc07g065320.2	1.05754e-05	-1.43806	PREDICTED: ABC transporter C family member 3-like [Solanum tuberosum]
Solyc09g075020.2.1	Solyc09g075020.2	0.00016261	-1.32172	PREDICTED: ABC transporter C family member 4-like [Solanum lycopersicum]
Solyc04g055120.2.1	Solyc04g055120.2	0.00236307	-1.03603	PREDICTED: ABC transporter D family member 1-like [Solanum lycopersicum]
Solyc06g074940.2.1	Solyc06g074940.2	0.0028391	-1.49438	PREDICTED: ABC transporter F family member 1-like [Solanum lycopersicum]
Solyc07g062630.1.1	Solyc07g062630.1	0.00315314	-4.68182	PREDICTED: ABC transporter G family member 10-like [Solanum tuberosum]
Solyc11g009100.1.1	Solyc11g009100.1	0.0215161	-2.99498	PREDICTED: ABC transporter G family member 11-like [Solanum tuberosum]
Solyc00g164680.1.1	Solyc00g164680.1	0.00935592	-1.19066	PREDICTED: ABC transporter G family member 11-like, partial [Solanum lycopersicum]
Solyc05g054890.2.1	Solyc05g054890.2	3.78586e-11	-3.89588	PREDICTED: ABC transporter G family member 1-like [Solanum lycopersicum]
Solyc03g113690.1.1	Solyc03g113690.1	0.000703162	-3.7215	PREDICTED: ABC transporter G family member 23-like [Solanum lycopersicum]
Solyc11g018690.1.1	Solyc11g018690.1	0.0488332	-1.70731	PREDICTED: ABC transporter G family member 25-like [Solanum lycopersicum]
Solyc09g005970.1.1	Solyc09g005970.1	0.000507548	-3.97249	PREDICTED: ABC transporter G family member 2-like [Solanum lycopersicum]
Solyc06g065670.2.1	Solyc06g065670.2	9.72705e-06	-2.04941	PREDICTED: ABC transporter G family member 32-like [Solanum tuberosum]
Solyc03g120980.2.1	Solyc03g120980.2	1.30255e-06	-1.58685	PREDICTED: ABC transporter G family member 36-like [Solanum lycopersicum]
Solyc03g120020.2.1	Solyc03g120020.2	0.03393	-2.38793	PREDICTED: boron transporter 4-like [Solanum lycopersicum]
Solyc02g070280.2.1	Solyc02g070280.2	0.00288422	-1.07852	PREDICTED: cationic amino acid transporter 1-like [Solanum lycopersicum]
Solyc02g081850.2.1	Solyc02g081850.2	0.000347908	-1.25392	PREDICTED: cationic amino acid transporter 5-like [Solanum lycopersicum]
Solyc11g010290.1.1	Solyc11g010290.1	0.0130986	-1.25585	PREDICTED: dicarboxylate transporter 2.1, chloroplastic-like [Solanum lycopersicum]
Solyc09g065600.2.1	Solyc09g065600.2	0.027758	1.24194	PREDICTED: GDP-mannose transporter GONST4-like [Solanum lycopersicum]
Solyc03g112100.2.1	Solyc03g112100.2	9.88463e-06	-2.24591	PREDICTED: high-affinity nitrate transporter 3.2-like [Solanum lycopersicum]
Solyc06g075460.2.1	Solyc06g075460.2	5.78032e-09	2.91533	PREDICTED: nitrate excretion transporter 1-like [Solanum tuberosum]
Solyc08g007430.1.1	Solyc08g007430.1	0.00939964	-2.14875	PREDICTED: nitrate transporter 1.1-like [Solanum lycopersicum]
Solyc04g005790.2.1	Solyc04g005790.2	0.00305542	-1.47384	PREDICTED: nitrate transporter 1.2-like [Solanum lycopersicum]
Solyc12g006050.1.1	Solyc12g006050.1	3.38272e-06	-1.72624	PREDICTED: nitrate transporter 1.3-like [Solanum lycopersicum]
Solyc01g096880.2.1	Solyc01g096880.2	0.000156299	-1.26486	PREDICTED: nitrate transporter 1.4-like [Solanum lycopersicum]
Solyc07g032490.2.1	Solyc07g032490.2	0.00732141	-1.64802	PREDICTED: nitrate transporter 1.4-like [Solanum lycopersicum]
Solyc01g080870.2.1	Solyc01g080870.2	0.0119838	-1.63184	PREDICTED: nitrate transporter 1.5-like [Solanum lycopersicum]
Solyc08g007060.2.1	Solyc08g007060.2	0.00380658	-1.69103	PREDICTED: nitrate transporter 1.5-like [Solanum lycopersicum]
Solyc10g024490.1.1	Solyc10g024490.1	0.024229	-1.93104	PREDICTED: nitrate transporter 1.5-like [Solanum lycopersicum]
Solyc02g072500.2.1	Solyc02g072500.2	3.09087e-05	1.51341	PREDICTED: nucleobase-ascorbate transporter 2-like [Solanum lycopersicum]
Solyc01g106920.2.1	Solyc01g106920.2	0.0100366	-3.84854	PREDICTED: nucleobase-ascorbate transporter 7-like [Solanum lycopersicum]
Solyc03g033460.2.1	Solyc03g033460.2	0.00275528	-1.1298	PREDICTED: oligopeptide transporter 7-like [Solanum lycopersicum]
Solyc09g090360.2.1	Solyc09g090360.2	0.0238115	-1.09161	PREDICTED: phosphate transporter PHO1-like [Solanum lycopersicum]
Solyc12g096580.1.1	Solyc12g096580.1	0.0063475	-1.14979	PREDICTED: potassium transporter 4-like [Solanum lycopersicum]
Solyc04g025880.2.1	Solyc04g025880.2	0.0388674	-1.37161	PREDICTED: potassium transporter 6-like [Solanum lycopersicum]
Solyc09g090080.1.1	Solyc09g090080.1	0.0138918	-1.71718	PREDICTED: probable inorganic phosphate transporter 1-7-like [Solanum lycopersicum]
Solyc04g079520.2.1	Solyc04g079520.2	0.00549164	-1.35211	PREDICTED: probable peptide/nitrate transporter At1g27040-like [Solanum lycopersicum]
Solyc11g044280.1.1	Solyc11g044280.1	0.0444171	-1.1437	PREDICTED: probable sphingolipid transporter spinster homolog 2-like isoform 1 [Solanum lycopersicum]
Solyc06g036100.2.1	Solyc06g036100.2	0.00192145	-1.26414	PREDICTED: putative transporter arsB-like [Solanum lycopersicum]
Solyc02g089400.2.1	Solyc02g089400.2	0.000136264	-1.29763	PREDICTED: sodium-coupled neutral amino acid transporter 3-like [Solanum lycopersicum]
Solyc06g084140.2.1	Solyc06g084140.2	0.00235409	-1.05824	PREDICTED: sulfate transporter 3.1-like [Solanum lycopersicum]
Solyc02g082450.2.1	Solyc02g082450.2	0.0222073	-1.4609	PREDICTED: uncharacterized transporter YBR287W-like [Solanum lycopersicum]
Solyc11g008440.1.1	Solyc11g008440.1	6.87063e-05	-1.38327	PREDICTED: vacuolar amino acid transporter 1-like [Solanum lycopersicum]
Solyc06g005620.2.1	Solyc06g005620.2	0.0283362	-1.48295	PREDICTED: zinc transporter 1-like [Solanum lycopersicum]
Solyc03g096390.2.1	Solyc03g096390.2	0.00578882	-1.00979	proline transporter 1 [Solanum AF014808_1 proline transporter 1 [Solanum lycopersicum]
Solyc10g047170.1.1	Solyc10g047170.1	8.39156e-08	-4.16833	sulfate transporter 1 [Solanum sulfate transporter 1 [Solanum lycopersicum]
Solyc11g012360.1.1	Solyc11g012360.1	0.00327287	-1.05766	tonoplast dicarboxylate transporter-like [Solanum lycopersicum]

## Sheet: Supplementary Table S10C
Supplementary Table S10C The overlapped DEGs related to transporters in Tomato between the treatment of rapamycin and KU
protein_id	gene_id	FDR-RAPvsDMSO	log2FC(RAP/DMSO)	FDR-KUvsDMSO	log2FC(KU/DMSO)	NR_tophit_description
Solyc09g090070.1.1	Solyc09g090070.1	0.000423684	-1.16312	0.00195481	-1.11064	inorganic phosphate transporter [Solanum lycopersicum]
Solyc02g062890.1.1	Solyc02g062890.1	4.14138e-05	-1.38829	0.000558664	-1.28705	polyol/monosaccharide transporter 6 [Solanum lycopersicum]
Solyc04g015970.2.1	Solyc04g015970.2	6.30183e-06	-1.52412	0.00183492	-1.10027	PREDICTED: ABC transporter A family member 1-like [Solanum lycopersicum]
Solyc03g113070.2.1	Solyc03g113070.2	0.000431655	-2.6649	0.000188931	-2.50054	PREDICTED: ABC transporter A family member 2-like [Solanum tuberosum]
Solyc03g113040.2.1	Solyc03g113040.2	0.00189799	-1.9118	0.0094921	-1.43694	PREDICTED: ABC transporter A family member 7-like [Solanum lycopersicum]
Solyc02g087410.2.1	Solyc02g087410.2	7.70308e-05	-1.60893	2.76967e-05	-1.69771	PREDICTED: ABC transporter B family member 15-like [Solanum lycopersicum]
Solyc06g009290.2.1	Solyc06g009290.2	5.95918e-09	-1.84147	1.17929e-05	-1.42502	PREDICTED: ABC transporter B family member 21-like [Solanum lycopersicum]
Solyc06g009280.1.1	Solyc06g009280.1	0.0124323	-2.90543	0.00890222	-2.41141	PREDICTED: ABC transporter B family member 21-like [Solanum tuberosum]
Solyc02g071350.2.1	Solyc02g071350.2	0.00645995	-1.55734	0.0198148	-1.25274	PREDICTED: ABC transporter B family member 9-like, partial [Solanum lycopersicum]
Solyc03g007530.2.1	Solyc03g007530.2	0.000117234	-1.33964	0.000113779	-1.36899	PREDICTED: ABC transporter C family member 10-like [Solanum lycopersicum]
Solyc12g036120.1.1	Solyc12g036120.1	0.0305006	-1.81068	0.00760342	-1.97556	PREDICTED: ABC transporter C family member 12-like isoform X5 [Solanum tuberosum]
Solyc08g006880.2.1	Solyc08g006880.2	0.00280327	-1.04253	0.00524008	-1.02187	PREDICTED: ABC transporter C family member 2-like [Solanum lycopersicum]
Solyc07g065320.2.1	Solyc07g065320.2	2.33852e-08	-1.72876	1.05754e-05	-1.43806	PREDICTED: ABC transporter C family member 3-like [Solanum tuberosum]
Solyc09g075020.2.1	Solyc09g075020.2	3.88051e-07	-1.64626	0.00016261	-1.32172	PREDICTED: ABC transporter C family member 4-like [Solanum lycopersicum]
Solyc04g055120.2.1	Solyc04g055120.2	0.000562153	-1.10949	0.00236307	-1.03603	PREDICTED: ABC transporter D family member 1-like [Solanum lycopersicum]
Solyc06g074940.2.1	Solyc06g074940.2	0.000984641	-1.76817	0.0028391	-1.49438	PREDICTED: ABC transporter F family member 1-like [Solanum lycopersicum]
Solyc07g062630.1.1	Solyc07g062630.1	0.0119842	-4.54241	0.00315314	-4.68182	PREDICTED: ABC transporter G family member 10-like [Solanum tuberosum]
Solyc00g164680.1.1	Solyc00g164680.1	0.00883158	-1.2414	0.00935592	-1.19066	PREDICTED: ABC transporter G family member 11-like, partial [Solanum lycopersicum]
Solyc05g054890.2.1	Solyc05g054890.2	6.65594e-09	-3.65269	3.78586e-11	-3.89588	PREDICTED: ABC transporter G family member 1-like [Solanum lycopersicum]
Solyc03g113690.1.1	Solyc03g113690.1	0.0147849	-4.39228	0.000703162	-3.7215	PREDICTED: ABC transporter G family member 23-like [Solanum lycopersicum]
Solyc06g065670.2.1	Solyc06g065670.2	9.94676e-05	-1.86564	9.72705e-06	-2.04941	PREDICTED: ABC transporter G family member 32-like [Solanum tuberosum]
Solyc03g120980.2.1	Solyc03g120980.2	1.20358e-06	-1.53032	1.30255e-06	-1.58685	PREDICTED: ABC transporter G family member 36-like [Solanum lycopersicum]
Solyc02g070280.2.1	Solyc02g070280.2	0.000430198	-1.17847	0.00288422	-1.07852	PREDICTED: cationic amino acid transporter 1-like [Solanum lycopersicum]
Solyc02g081850.2.1	Solyc02g081850.2	4.07751e-05	-1.36579	0.000347908	-1.25392	PREDICTED: cationic amino acid transporter 5-like [Solanum lycopersicum]
Solyc11g010290.1.1	Solyc11g010290.1	0.018564	-1.24933	0.0130986	-1.25585	PREDICTED: dicarboxylate transporter 2.1, chloroplastic-like [Solanum lycopersicum]
Solyc09g065600.2.1	Solyc09g065600.2	0.0205374	1.29516	0.027758	1.24194	PREDICTED: GDP-mannose transporter GONST4-like [Solanum lycopersicum]
Solyc03g112100.2.1	Solyc03g112100.2	6.48007e-05	-2.05189	9.88463e-06	-2.24591	PREDICTED: high-affinity nitrate transporter 3.2-like [Solanum lycopersicum]
Solyc06g075460.2.1	Solyc06g075460.2	2.85232e-09	2.95289	5.78032e-09	2.91533	PREDICTED: nitrate excretion transporter 1-like [Solanum tuberosum]
Solyc08g007430.1.1	Solyc08g007430.1	0.0245956	-2.02872	0.00939964	-2.14875	PREDICTED: nitrate transporter 1.1-like [Solanum lycopersicum]
Solyc04g005790.2.1	Solyc04g005790.2	0.00178078	-1.63831	0.00305542	-1.47384	PREDICTED: nitrate transporter 1.2-like [Solanum lycopersicum]
Solyc12g006050.1.1	Solyc12g006050.1	6.19487e-06	-1.70761	3.38272e-06	-1.72624	PREDICTED: nitrate transporter 1.3-like [Solanum lycopersicum]
Solyc01g096880.2.1	Solyc01g096880.2	0.000128532	-1.228	0.000156299	-1.26486	PREDICTED: nitrate transporter 1.4-like [Solanum lycopersicum]
Solyc07g032490.2.1	Solyc07g032490.2	0.0152902	-1.67753	0.00732141	-1.64802	PREDICTED: nitrate transporter 1.4-like [Solanum lycopersicum]
Solyc08g007060.2.1	Solyc08g007060.2	0.000598583	-2.17112	0.00380658	-1.69103	PREDICTED: nitrate transporter 1.5-like [Solanum lycopersicum]
Solyc10g024490.1.1	Solyc10g024490.1	0.0390363	-2.00006	0.024229	-1.93104	PREDICTED: nitrate transporter 1.5-like [Solanum lycopersicum]
Solyc02g072500.2.1	Solyc02g072500.2	1.07442e-06	1.67373	3.09087e-05	1.51341	PREDICTED: nucleobase-ascorbate transporter 2-like [Solanum lycopersicum]
Solyc01g106920.2.1	Solyc01g106920.2	0.0147553	-3.83856	0.0100366	-3.84854	PREDICTED: nucleobase-ascorbate transporter 7-like [Solanum lycopersicum]
Solyc03g033460.2.1	Solyc03g033460.2	9.89724e-06	-1.63422	0.00275528	-1.1298	PREDICTED: oligopeptide transporter 7-like [Solanum lycopersicum]
Solyc09g090360.2.1	Solyc09g090360.2	0.00332243	-1.46165	0.0238115	-1.09161	PREDICTED: phosphate transporter PHO1-like [Solanum lycopersicum]
Solyc12g096580.1.1	Solyc12g096580.1	0.010197	-1.09219	0.0063475	-1.14979	PREDICTED: potassium transporter 4-like [Solanum lycopersicum]
Solyc09g090080.1.1	Solyc09g090080.1	0.00102409	-2.52221	0.0138918	-1.71718	PREDICTED: probable inorganic phosphate transporter 1-7-like [Solanum lycopersicum]
Solyc04g079520.2.1	Solyc04g079520.2	0.000828314	-1.7494	0.00549164	-1.35211	PREDICTED: probable peptide/nitrate transporter At1g27040-like [Solanum lycopersicum]
Solyc06g036100.2.1	Solyc06g036100.2	0.0157151	-1.01201	0.00192145	-1.26414	PREDICTED: putative transporter arsB-like [Solanum lycopersicum]
Solyc02g089400.2.1	Solyc02g089400.2	1.68466e-05	-1.39547	0.000136264	-1.29763	PREDICTED: sodium-coupled neutral amino acid transporter 3-like [Solanum lycopersicum]
Solyc06g084140.2.1	Solyc06g084140.2	3.90441e-05	-1.35754	0.00235409	-1.05824	PREDICTED: sulfate transporter 3.1-like [Solanum lycopersicum]
Solyc02g082450.2.1	Solyc02g082450.2	0.0158126	-1.6276	0.0222073	-1.4609	PREDICTED: uncharacterized transporter YBR287W-like [Solanum lycopersicum]
Solyc11g008440.1.1	Solyc11g008440.1	1.96903e-06	-1.51415	6.87063e-05	-1.38327	PREDICTED: vacuolar amino acid transporter 1-like [Solanum lycopersicum]
Solyc06g005620.2.1	Solyc06g005620.2	0.0373959	-1.47474	0.0283362	-1.48295	PREDICTED: zinc transporter 1-like [Solanum lycopersicum]
Solyc10g047170.1.1	Solyc10g047170.1	9.88389e-06	-3.22851	8.39156e-08	-4.16833	sulfate transporter 1 [Solanum sulfate transporter 1 [Solanum lycopersicum]
Solyc11g012360.1.1	Solyc11g012360.1	0.000693462	-1.14946	0.00327287	-1.05766	tonoplast dicarboxylate transporter-like [Solanum lycopersicum]
